# Supplementary material for: Proteogenetic drug response profiling elucidates targetable vulnerabilities of myelofibrosis
Source: Nat Commun. 2023 Oct 12;14:6414. doi: 10.1038/s41467-023-42101-z (PMC10570306; doi:10.1038/s41467-023-42101-z)
Supplement: Supplementary file 5 — Supplementary Data 1 [file 41467_2023_42101_MOESM5_ESM.xlsx]

## Sheet: Clinical annotations
Patient ID	Column1	Diagnosis	Specific Diagnosis	Mutation	Cohort	CALR type	VAF (%)	Sex	Age2	PB blasts (%)	Treatment	Mutations Secondary	PB monocyte counts (G/L)
PID1	1	ET	ET	CALR	Granulocyte_MPN_1	In frame (p.E381del; rso73652087)	53	M	31-40	0	NA	NA
PID2	2	ET	ET	CALR	Granulocyte_MPN_1	1	25.9	M	61-70	0	Hydroxyurea	NA
PID3	3	ET	ET	CALR	Granulocyte_MPN_1	2	49.3	F	41-50	0	Hydroxyurea | Anagrelide	NA
PID4	4	ET	ET	CALR	Granulocyte_MPN_1	2	48.4	M	61-70	0	Hydroxyurea	NA
PID5	5	ET	ET	CALR	Granulocyte_MPN_1	2	47.9	F	71-80	0	NA	NA
PID6	6	ET	ET	CALR	Granulocyte_MPN_1	2	49.5	M	61-70	0	NA	NA
PID7	7	ET	ET	CALR	Granulocyte_MPN_1	1	32.4	M	61-70	0	Hydroxyurea	NA
PID8	8	ET	ET	CALR	Granulocyte_MPN_1	1	47.8	F	61-70	0	Hydroxyurea	NA
PID9	9	ET	ET	CALR	Granulocyte_MPN_1	1	38.9	F	31-40	0	NA	NA
PID10	10	ET	ET	CALR	Granulocyte_MPN_1	Type 1-like (p.E371Rfs*47)	52	F	71-80	0	Anagrelide	NA
PID11	11	ET	ET	CALR	Granulocyte_MPN_1	2	47.6	M	41-50	0	NA	TET2
PID12	12	ET	ET	JAK2	Granulocyte_MPN_1		7	M	71-80	0	Hydroxyurea	NA
PID13	13	ET	ET	JAK2	Granulocyte_MPN_1		15.4	M	51-60	0	NA	NA
PID14	14	ET	ET	JAK2	Granulocyte_MPN_1		7.5	M	61-70	0	NA	NA
PID15	15	ET	ET	JAK2	Granulocyte_MPN_1		5.1	F	61-70	0	NA	NA
PID16	16	ET	ET	JAK2	Granulocyte_MPN_1		14.7	M	51-60	0	Anagrelide	NA
PID17	17	ET	ET	JAK2	Granulocyte_MPN_1		38	M	31-40	0	Anagrelide	NA
PID18	18	ET	ET	JAK2	Granulocyte_MPN_1		41.1	M	71-80	0	Hydroxyurea	NA
PID19	19	ET	ET	JAK2	Granulocyte_MPN_1		35.5	M	31-40	0	NA	no
PID20	20	ET	ET	JAK2	Granulocyte_MPN_1		6.2	M	71-80	0	Hydroxyurea	NA
PID21	21	ET	ET	JAK2	Granulocyte_MPN_1		17	M	61-70	0	Hydroxyurea	NA
PID22	22	ET	ET	JAK2	Granulocyte_MPN_1		39.5	M	41-50	0	NA	NA
PID23	23	ET	ET	JAK2	Granulocyte_MPN_1		14.8	F	51-60	0	NA	NA
PID24	24	ET	ET	JAK2	Granulocyte_MPN_1		12.1	M	71-80	0	Hydroxyurea	NA
PID25	25	MF	PET-MF	CALR	Granulocyte_MPN_1	Other group (p.K374Nfs*55)	48	M	81-90	1	Aranesp	NA
PID26	26	MF	PET-MF	CALR	Granulocyte_MPN_1	1	49.1	M	71-80	3	Ruxolitinib	EZH2
PID27	27	MF	PET-MF	CALR	Granulocyte_MPN_1	2	94.7	M	61-70	2.5	NA	SF3B1
PID28	28	MF	PMF	CALR	Granulocyte_MPN_1	36	100	M	81-90	2	Aranesp	ZRSR2
PID29	29	MF	PMF	CALR	Granulocyte_MPN_1	1	49	F	41-50	0	NA	EZH2 VUS
PID30	30	MF	PMF	CALR	Granulocyte_MPN_1	1	NA	M	51-60	0	NA	NA
PID31	31	MF	PET-MF	CALR	Granulocyte_MPN_1	1	48.6	M	81-90	0	Anagrelide	NA
PID32	32	MF	PMF	CALR	Granulocyte_MPN_1	1	75	F	51-60	0.5	Ruxolitinib | Hydroxyurea	IDH2, _x000D_ FLT3 VUS
PID33	33	MF	PET-MF	CALR	Granulocyte_MPN_1	1	48.2	M	51-60	2	Ruxolitinib	ZRSR2 VUS
PID34	34	MF	PMF	CALR	Granulocyte_MPN_1	1	47.9	M	31-40	1.5	IFN-2a	MPL (20%)
PID35	35	MF	PMF	CALR	Granulocyte_MPN_1	1	75	M	51-60	8	Ruxolitinib	ASXL1, DNMT3A,_x000D_ CDKN2A VUS,_x000D_ TET2 VUS
PID36	36	MF	PPV-MF	JAK2	Granulocyte_MPN_1		95	F	61-70	1.5	Ruxolitinib	ASXL1 VUS,_x000D_ STAG2 VUS
PID37	37	MF	PET-MF	JAK2	Granulocyte_MPN_1		35.7	M	41-50	1.5	Hydroxyurea | Anagrelide	no
PID38	38	MF	PET-MF	JAK2	Granulocyte_MPN_1		57.3	M	61-70	0	NA	no
PID39	39	MF	PMF	JAK2	Granulocyte_MPN_1		88	F	41-50	3.5	Ruxolitinib	GATA2
PID40	40	MF	PMF	JAK2	Granulocyte_MPN_1		45	F	61-70	0	Hydroxyurea	NA
PID41	41	MF	PMF	JAK2	Granulocyte_MPN_1		84	M	81-90	0	Ruxolitinib	NA
PID42	42	MF	PMF	JAK2	Granulocyte_MPN_1		48.9	M	51-60	0	Ruxolitinib	NA
PID43	43	MF	PPV-MF	JAK2	Granulocyte_MPN_1		97.4	F	71-80	0	Ruxolitinib	NA
PID44	44	MF	PET-MF	JAK2	Granulocyte_MPN_1		43.6	F	21-30	0	NA	NOTCH1 VUS
PID45	45	MF	PMF	JAK2	Granulocyte_MPN_1		7	F	51-60	0	Ruxolitinib	TET2 VUS
PID46	46	MF	PET-MF	JAK2	Granulocyte_MPN_1		92.7	F	71-80	1.5	Ruxolitinib	SF3B1 (46%)
PID47	47	MF	MF	JAK2	Granulocyte_MPN_1		NA	NA	NA	NA	NA	NA
PID48	48	HD	HD	HD	Granulocyte_HD		HD	F	51-60	HD	HD	HD
PID49	49	HD	HD	HD	Granulocyte_HD		HD	F	51-60	HD	HD	HD
PID50	50	HD	HD	HD	Granulocyte_HD		HD	F	51-60	HD	HD	HD
PID51	51	HD	HD	HD	Granulocyte_HD		HD	F	51-60	HD	HD	HD
PID52	52	HD	HD	HD	Granulocyte_HD		HD	F	51-60	HD	HD	HD
PID53	53	HD	HD	HD	Granulocyte_HD		HD	F	51-60	HD	HD	HD
PID54	54	HD	HD	HD	Granulocyte_HD		HD	F	51-60	HD	HD	HD
PID55	55	HD	HD	HD	Granulocyte_HD		HD	F	51-60	HD	HD	HD
PID56	56	HD	HD	HD	Granulocyte_HD		HD	F	51-60	HD	HD	HD
PID57	57	HD	HD	HD	Granulocyte_HD		HD	F	61-70	HD	HD	HD
PID58	58	HD	HD	HD	Granulocyte_HD		HD	F	61-70	HD	HD	HD
PID59	59	HD	HD	HD	Granulocyte_HD		HD	F	61-70	HD	HD	HD
PID60	60	HD	HD	HD	Granulocyte_HD		HD	F	61-70	HD	HD	HD
PID61	61	HD	HD	HD	Granulocyte_HD		HD	F	61-70	HD	HD	HD
PID62	62	HD	HD	HD	Granulocyte_HD		HD	F	90-100	HD	HD	HD
PID63	63	HD	HD	HD	Granulocyte_HD		HD	M	51-60	HD	HD	HD
PID64	64	HD	HD	HD	Granulocyte_HD		HD	M	51-60	HD	HD	HD
PID65	65	HD	HD	HD	Granulocyte_HD		HD	M	51-60	HD	HD	HD
PID66	66	HD	HD	HD	Granulocyte_HD		HD	M	51-60	HD	HD	HD
PID67	67	HD	HD	HD	Granulocyte_HD		HD	M	51-60	HD	HD	HD
PID68	68	HD	HD	HD	Granulocyte_HD		HD	M	51-60	HD	HD	HD
PID69	69	HD	HD	HD	Granulocyte_HD		HD	M	51-60	HD	HD	HD
PID70	70	HD	HD	HD	Granulocyte_HD		HD	M	51-60	HD	HD	HD
PID71	71	HD	HD	HD	Granulocyte_HD		HD	M	51-60	HD	HD	HD
PID72	72	HD	HD	HD	Granulocyte_HD		HD	M	51-60	HD	HD	HD
PID73	73	HD	HD	HD	Granulocyte_HD		HD	M	61-70	HD	HD	HD
PID74	74	HD	HD	HD	Granulocyte_HD		HD	M	61-70	HD	HD	HD
PID75	75	HD	HD	HD	Granulocyte_HD		HD	M	61-70	HD	HD	HD
PID76	76	HD	HD	HD	Granulocyte_HD		HD	M	61-70	HD	HD	HD
PID77	77	HD	HD	HD	Granulocyte_HD		HD	M	61-70	HD	HD	HD
PID78	78	HD	HD	HD	Granulocyte_HD		HD	M	61-70	HD	HD	HD
PID79	79	ET	ET	CALR	Granulocyte_MPN_2	del_2bp	21	F	41-50	0	IFN-2a	no
PID80	80	ET	ET	CALR	Granulocyte_MPN_2	1	50	M	51-60	0.5	Anagrelide	no
PID81	81	ET	ET	CALR	Granulocyte_MPN_2	1	10	F	61-70	0	Hydroxyurea	no
PID82	82	ET	ET	CALR	Granulocyte_MPN_2	2	47	F	51-60	0	NA	no
PID83	83	ET	ET	CALR	Granulocyte_MPN_2	2	29	F	71-80	0	Hydroxyurea	no
PID84	84	ET	ET	CALR	Granulocyte_MPN_2	1	56	M	41-50	0	IFN-2a	no
PID85	85	ET	ET	CALR	Granulocyte_MPN_2	2	18	F	41-50	0	IFN-2a	no
PID86	86	ET	ET	CALR	Granulocyte_MPN_2	1	45	M	51-60	0	Hydroxyurea	SPIC VUS (53%)
PID87	87	ET	ET	CALR	Granulocyte_MPN_2	1	48	M	51-60	0	Hydroxyurea	SUZ12 (11%)
PID88	88	ET	ET	CALR	Granulocyte_MPN_2	2	46	M	61-70	2	NA	BARD1 VUS (44%)
PID89	89	ET	ET	JAK2	Granulocyte_MPN_2		55	M	61-70	0	Hydroxyurea	TP53 (15%)
PID90	90	ET	ET	JAK2	Granulocyte_MPN_2		7	F	71-80	0	Hydroxyurea	no
PID91	91	ET	ET	JAK2	Granulocyte_MPN_2		30	F	31-40	0	NA	no
PID92	92	ET	ET	JAK2	Granulocyte_MPN_2		24	M	61-70	0	Hydroxyurea	no
PID93	93	ET	ET	JAK2	Granulocyte_MPN_2		47	F	71-80	0	Hydroxyurea | Anagrelide	TET2 (19%)
PID94	94	ET	ET	JAK2	Granulocyte_MPN_2		52	M	51-60	0	NA	no
PID95	95	ET	ET	JAK2	Granulocyte_MPN_2		17	M	71-80	0	Hydroxyurea	DNMT3A (11%)
PID96	96	ET	ET	JAK2	Granulocyte_MPN_2		19	F	51-60	0	NA	no
PID97	97	MF	MF	CALR	Granulocyte_MPN_2	1	58	M	51-60	0	NA	no
PID98	98	MF	MF	CALR	Granulocyte_MPN_2	1	58	M	51-60	0.5	Hydroxyurea	no
PID99	99	MF	MF	CALR	Granulocyte_MPN_2	1	52	M	61-70	0	Hydroxyurea	DNMT3A (28%), TET2 (28%)
PID100	100	MF	MF	CALR	Granulocyte_MPN_2	1	45	M	21-30	0	NA	no
PID101	101	MF	MF	CALR	Granulocyte_MPN_2	1	49	M	71-80	1	NA	TET2 (15%)
PID102	102	MF	MF	CALR	Granulocyte_MPN_2	2	47	M	51-60	0	IFN-2a	SH2B3 (44%)
PID103	103	MF	MF	CALR	Granulocyte_MPN_2	2	50	F	71-80	0.5	Hydroxyurea	NF1 VUS (52%)
PID104	104	MF	MF	JAK2	Granulocyte_MPN_2		57	M	61-70	0	Ruxolitinib	no
PID105	105	MF	MF	JAK2	Granulocyte_MPN_2		8	M	81-90	0	Hydroxyurea	no
PID106	106	MF	MF	JAK2	Granulocyte_MPN_2		86	M	71-80	1	NA	SUZ12 (31%)
PID107	107	MF	MF	JAK2	Granulocyte_MPN_2		26	M	61-70	0	Hydroxyurea	HIF3A (65%)
PID108	108	MF	MF	JAK2	Granulocyte_MPN_2		12	F	31-40	0	Hydroxyurea	no
PID109	109	MF	MF	JAK2	Granulocyte_MPN_2		13	F	51-60	0	NA	ASXL1 (6%), GATA2 VUS (53%)
PID110	110	MF	MF	JAK2	Granulocyte_MPN_2		15	M	51-60	0	Ruxolitinib	Jarid2 (44%)
PID111	111	MF	MF	JAK2	Granulocyte_MPN_2		74	F	61-70	0.5	Ruxolitinib	CHEK2 VUS (47%), CSF3R VUS (53%), STAT5A VUS (47%)
PID112	112	MF	MF	JAK2	Granulocyte_MPN_2		74	M	81-90	0	Hydroxyurea	ASXL1 (37%)
PID113	113	MF	MF	JAK2	Granulocyte_MPN_2		45	M	31-40	0	NA	PTEN VUS (52%)
PID25	25	MF	PET-MF	CALR	PBMC_MF	other	48	M	81-90	1	NA	NA	0.59
PID26	26	MF	PET-MF	CALR	PBMC_MF	1	49.1	M	71-80	2.5	Ruxolitinib	EZH2	0
PID27	27	MF	PET-MF	CALR	PBMC_MF	2	94.7	M	61-70	1.5	NA	SF3B1	0.36
PID28	28	MF	PMF	CALR	PBMC_MF	other	100	M	81-90	4.5	NA	ZRSR2	1.52
PID29	29	MF	PMF	CALR	PBMC_MF	1	49	F	41-50	0	NA	CALR only, EZH2 (VUS)	0.22
PID30	30	MF	PMF	CALR	PBMC_MF	1	NA	M	51-60	0	NA	ASXL1	0.47
PID31	31	MF	PET-MF	CALR	PBMC_MF	1	48.6	M	81-90	3.5	Ruxolitinib	NA	1.72
PID32	32	MF	PMF	CALR	PBMC_MF	1	75	F	41-50	0.5	Ruxolitinib	IDH2	0.78
PID33	33	MF	PET-MF	CALR	PBMC_MF	1	48.2	M	51-60	3.5	NA	CALR only, ZRSR2 (VUS)	0.35
PID34	34	MF	PMF	CALR	PBMC_MF	1	47.9	M	41-50	0	IFN-2a	MPL	1.18
PID36	36	MF	PPV-MF	JAK2	PBMC_MF		95	F	61-70	0.5	Ruxolitinib	NA	0.66
PID37	37	MF	PET-MF	JAK2	PBMC_MF		35.7	M	41-50	0.5	Ruxolitinib	JAK2 only	0.53
PID38	38	MF	PET-MF	JAK2	PBMC_MF		57.3	M	61-70	2	NA	JAK2 only	0.13
PID39	39	MF	PMF	JAK2	PBMC_MF		88	F	41-50	1	Ruxolitinib	GATA2	0.17
PID40	40	MF	PMF	JAK2	PBMC_MF		45	F	61-70	0	HU	NA	0.4
PID41	41	MF	PMF	JAK2	PBMC_MF		84	M	81-90	0	Ruxolitinib	NA	0.1
PID42	42	MF	PMF	JAK2	PBMC_MF		48.9	M	51-60	0	Ruxolitinib	JAK2 only	0.24
PID43	43	MF	PPV-MF	JAK2	PBMC_MF		97.4	F	71-80	0	Ruxolitinib	NA	0.5
PID44	44	MF	PET-MF	JAK2	PBMC_MF		43.6	F	21-30	0	NA	JAK2 only, NOTCH1 (VUS)	0.68
PID46	46	MF	PET-MF	JAK2	PBMC_MF		92.7	F	71-80	0.5	Ruxolitinib	SF3B1	0
PID114	114	MF	PET-MF	CALR	PBMC_MF	1	NA	M	31-40	0	NA	CALR only	0.56
PID115	115	MF	PET-MF	CALR	PBMC_MF	2	NA	M	51-60	0	NA	ASXL1, ETV6	0.54
PID116	116	MF	PET-MF	CALR	PBMC_MF	NA	NA	M	61-70	9.5	Ruxolitinib	NA	0.76
PID117	117	MF	PMF	CALR	PBMC_MF	1	NA	F	41-50	0	NA	DNMT3A	0.42
PID118	118	MF	PET-MF	CALR	PBMC_MF	1	NA	F	61-70	2	NA	NA	0.46
PID119	119	MF	PMF	CALR	PBMC_MF	other	NA	M	71-80	1.5	Ruxolitinib	CALR only, U2AF1 (VUS)	0.54
PID120	120	MF	PMF	JAK2	PBMC_MF		NA	M	61-70	0	Ruxolitinib	CEBPA, IDH1, SRSF2	0.72
PID121	121	MF	PPV-MF	JAK2	PBMC_MF		NA	F	51-60	2	HU	NA	0.25
PID122	122	MF	PMF	JAK2	PBMC_MF		NA	M	21-30	0	HU	NA	0.28
PID123	123	MF	PMF	JAK2	PBMC_MF		NA	M	61-70	0	NA	BCORL1, SRSF2, RUNX1	0.72
PID124	124	MF	PMF	JAK2	PBMC_MF		NA	M	41-50	0	NA	JAK2 only, DNMT3A (VUS)	0.44
PID125	125	MF	PPV-MF	JAK2	PBMC_MF		NA	M	61-70	4.5	Ruxolitinib	ASXL1, CBL	0.44
PID126	126	MF	PPV-MF	JAK2	PBMC_MF		NA	F	71-80	0	Ruxolitinib	EZH2, PHF6	0.29
PID127	127	MF	PMF	JAK2	PBMC_MF		NA	F	61-70	2	Ruxolitinib	NA	0.17
PID128	128	MF	PPV-MF	JAK2	PBMC_MF		NA	F	51-60	1	Ruxolitinib	NA	0.28
PID129	129	MF	PMF	JAK2	PBMC_MF		NA	F	41-50	0	NA	NA	NA
PID130	130	MF	PET-MF	JAK2	PBMC_MF		NA	F	61-70	1	NA	ASXL1	0.28
PID131	131	MF	PMF	JAK2	PBMC_MF		NA	M	71-80	10.1	Ruxolitinib	TET2, U2AF1	0.57
PID132	132	MF	PMF	JAK2	PBMC_MF		NA	M	51-60	4	Ruxolitinib	NA	0.2
PID133	133	MF	PMF	JAK2	PBMC_MF		NA	M	41-50	11	Ruxolitinib & Hydroxyurea	NA	0.51
PID134	134	MF	PMF	JAK2	PBMC_MF		NA	F	61-70	6	Ruxolitinib	NA	0.01
PID135	135	MF	PPV-MF	JAK2	PBMC_MF		NA	M	61-70	0	Ruxolitinib	JAK2 only, NF1 (VUS), SH2B3 (VUS)	0.44
PID136	136	MF	PMF	JAK2	PBMC_MF		NA	M	51-60	1	NA	U2AF1, ASXL1	0.32

## Sheet: Abbreviations
Abbreviations
MF	Myelofibrosis
PMF	Primary Myelofibrosis
PET-MF	Post-Essential Thrombocythemia Myelofibrosis
PPV-MF	Post-Polycythemia Vera Myelofibrosis
M	Male
F	Female
ET	Essential Thrombocythemia
HD	Healthy Donor
PBMC	Peripheral Blood Mononuclear Cells
NA	Not Available
VAF	Variant Allele Frequency
