# Supplementary material for: Proteogenetic drug response profiling elucidates targetable vulnerabilities of myelofibrosis
Source: Nat Commun. 2023 Oct 12;14:6414. doi: 10.1038/s41467-023-42101-z (PMC10570306; doi:10.1038/s41467-023-42101-z)
Supplement: Supplementary file 6 — Supplementary Data 2 [file 41467_2023_42101_MOESM6_ESM.xlsx]

## Sheet: Description
Sheet	Name	Description
Sheet 1	Signed-log10 pvalues	Rows indicate the 79 different drugs and 3 controls of the MF pharmacoscopy (PCY) drug screening library.
		Columns indicate for all patients the a) relative reduction of cell types, b) relative reduction of mutant readouts, or c) relative reduction of total cell numbers (TCN) compared to their respective controls
		4x cell types are classified by the CNN based on single-cell image crops: Monocytes (CD14+), T-cells (CD3+), HSPCs (CD34+), and all other cells (CD14-/CD3-/CD34-)
		2x mutant readouts are screened based on mean single-cell intensities: CALRm (mutant CALR protein) for MF CALR, and pSTAT5 for MF JAK2 patients
		Controls used are: DMSO for small molecules, PBS for biologics, and IsotypeControl for antibodies
		Values indicate the t-test significance of the reduction or increase of the readout compared to their respective control
		Significances are expressed as -log10 values, and signed for reduction (positive values) or increase (negative values)
Sheet 2	AUCs	Rows indicate the 79 different drugs and 3 controls of the MF pharmacoscopy (PCY) drug screening library.
		Columns indicate for all patients the a) relative reduction of cell types, b) relative reduction of mutant readouts, or c) relative reduction of total cell numbers (TCN) compared to their respective controls
		4x cell types are classified by the CNN based on single-cell image crops: Monocytes (CD14+), T-cells (CD3+), HSPCs (CD34+), and all other cells (CD14-/CD3-/CD34-)
		2x mutant readouts are screened based on mean single-cell intensities: CALRm (mutant CALR protein) for MF CALR, and pSTAT5 for MF JAK2 patients
		Controls used are: DMSO for small molecules, PBS for biologics, and IsotypeControl for antibodies
		Values indicate the AUC of the reduction or increase of the readout compared to their respective control
		AUCs are calculated as the average 1-RBF drug effect as described in Snijder et al., Lancet Heamatology 2017

## Sheet: Signed -log10 pvalues
Drug	CD14 (10%) PID25	CD3 (32%) PID25	CD34 (6.3%) PID25	Other (52%) PID25	CD14_CALRm PID25	CD3_CALRm PID25	CD34_CALRm PID25	Other_CALRm PID25	All_CALRm PID25	TCN (2e+03c) PID25	CD14 (7%) PID26	CD3 (29%) PID26	CD34 (24%) PID26	Other (40%) PID26	CD14_CALRm PID26	CD3_CALRm PID26	CD34_CALRm PID26	Other_CALRm PID26	All_CALRm PID26	TCN (1.2e+03c) PID26	CD14 (6.2%) PID27	CD3 (63%) PID27	CD34 (11%) PID27	Other (20%) PID27	CD14_CALRm PID27	CD3_CALRm PID27	CD34_CALRm PID27	Other_CALRm PID27	All_CALRm PID27	TCN (2.3e+03c) PID27	CD14 (7.8%) PID28	CD3 (32%) PID28	CD34 (5.9%) PID28	Other (54%) PID28	CD14_CALRm PID28	CD3_CALRm PID28	CD34_CALRm PID28	Other_CALRm PID28	All_CALRm PID28	TCN (3e+03c) PID28	CD14 (3.3%) PID29	CD3 (78%) PID29	CD34 (0.065%) PID29	Other (19%) PID29	CD14_CALRm PID29	CD3_CALRm PID29	CD34_CALRm PID29	Other_CALRm PID29	All_CALRm PID29
5F9	-0.723346	-0.233812	-0.800488	1.90614	-1.39096	-0.71882	-0.0925919	-2.04839	-1.8606	0.54135	0.910412	-0.416488	-1.04564	1.28105	0.200416	-0.0997539	0.232147	-0.109913	0.000447557	-1.15312	-0.75509	1.2479	-0.609768	-0.0862079	0.0909656	0.625227	1.8383	-0.336093	0.293556	-0.404907	-0.128171	-0.0684813	-0.161916	0.526003	-0.915935	-0.359995	0.317963	-1.12913	-0.554857	0.976014	-1.82611	3.83328	0.0571174	-3.76777	-0.45815	0.0370666	0.0333326	-0.701916	-0.325537
Alisertib	-0.209113	0.0215325	-0.229566	0.515768	0.234268	0.700964	-0.333332	0.150636	0.0695518	0.683296	0.668947	0.415537	0.124273	-0.538389	0.000623616	0.0223783	0.0543606	0.181386	0.190872	0.115677	0.116619	0.748701	0.79192	-1.13285	0.238872	0.481749	0.234273	1.13205	0.728058	-0.990963	0.808507	0.398207	0.0201197	-0.64665	0.0742606	0.0221763	0.307864	0.0223385	0.231228	-0.354405	0.238817	0.230854	0.101191	-0.66947	0.138902	-1.01488	-0.123371	-0.769779	-0.723832
Alvocidib	9.61261	6.42022	-2.15509	-11.7282	3.81772	0.500104	5.45346	11.4377	10.1543	7.76447	12.3979	0.507841	0.915463	-5.02365	5.54061	4.20135	1.82846	7.50307	7.04096	14.6253	6.54975	13.3615	1.75816	-13.9706	9.03433	4.33724	9.75449	8.12843	6.37469	12.3675	11.9355	-1.24684	4.69037	-7.6517	8.6216	1.17711	10.2668	14.8447	14.5867	10.3925	12.8097	5.58004	0.219303	-12.2774	9.4698	-0.118964	0.10978	9.37882	2.83204
Arsenic trioxide	3.3302	1.12983	-1.37762	-3.07075	3.76352	0.457814	0.601469	2.4522	2.90868	2.00921	3.17519	2.33889	-0.557449	-2.32622	4.64397	1.07679	-0.113409	0.677385	0.289359	2.6086	2.24971	4.49621	-2.99356	-4.37263	2.55043	1.46483	-0.171029	3.71353	0.467751	0.43134	5.51999	1.33242	-1.20648	-3.24934	3.4697	0.0671772	0.367627	2.71158	2.75026	2.23748	-0.0741399	3.08168	-0.869383	-3.42501	5.28233	-0.282938	-0.451184	2.82959	0.654066
At-9283	2.88928	0.528583	-0.0850888	-2.45307	3.89201	-0.864063	0.764539	0.118283	1.55548	1.59211	5.97881	3.55191	0.0703681	-3.46615	0.0561461	-1.21171	-1.73188	-7.33819	-2.69381	0.350776	2.87287	2.92712	1.33951	-5.61439	3.2149	-0.862208	0.867385	-0.159293	0.191809	0.77312	5.41117	0.0894495	0.850877	-2.63983	5.01011	0.110691	2.15706	0.714107	2.87677	2.70655	1.41351	2.43805	0.157099	-3.77487	3.70651	0.508382	0.168252	1.33791	1.06238
Avelumab	-1.05953	0.728508	-0.4649	0.420028	-0.217169	0.287149	0.584379	-1.22058	-0.865051	-1.67983	0.404786	-0.0364714	-0.21233	0.146544	0.24803	0.433717	0.285833	0.246074	0.301527	-1.18793	-0.235052	0.737933	-0.766142	0.114593	-0.0225303	0.501667	1.95915	0.62701	0.470372	-0.340385	-0.171203	0.19474	0.0927399	-0.0283635	-0.655472	-0.0661901	0.768375	-0.0101551	0.0853946	-0.416927	-0.114611	1.87497	-0.962333	-1.24014	0.277174	-0.17409	0.258187	0.0448459	-0.15113
Azacitidine	-0.03471	-0.397472	1.67492	-0.135475	1.12781	-0.452304	3.40525	2.83089	1.59712	1.72439	-0.179811	-3.29172	3.45109	-0.838368	0.27841	0.645451	4.23657	5.11748	3.8866	4.76955	-0.35105	-3.02178	4.44491	-0.532446	2.46865	-0.00542529	4.6073	3.73403	2.87641	1.28895	-0.356733	-4.03339	5.97062	-0.00474903	2.5825	-0.263483	4.49894	5.31785	4.77728	1.83113	0.617328	-0.665846	0.360777	0.450286	0.612485	0.344626	2.04245	1.03751	0.499359
Barasertib	0.215453	0.0348988	-0.263997	0.0202823	-0.144846	0.687752	0.126365	0.0878184	0.223457	0.199588	2.19535	-0.0496632	1.03782	-1.77358	0.449585	1.9185	1.19511	0.654935	1.92232	-1.7305	0.24525	-0.396557	0.486574	-0.173429	0.446001	-0.252706	0.192306	0.418914	0.229305	-0.144207	0.301902	-0.73881	0.0279492	0.300194	0.622078	-0.0579858	0.502771	0.986989	0.890568	0.195226	-0.331165	-0.124799	-1.89375	0.100753	0.458333	-0.0410084	-0.382271	0.320802	0.0987009
Betamethasone	-0.336522	0.367498	0.162033	-0.290638	-6.03716	0.215024	2.3139	1.05143	-0.181997	0.748009	-0.0699497	0.402309	0.978641	-1.14699	-0.959556	0.115612	3.90214	-0.0473148	0.835324	-0.993359	-0.927991	1.33083	0.578122	-1.1848	-1.03722	0.648043	2.84304	0.933222	0.751214	-0.00596474	-0.795624	0.11454	0.430278	0.0171183	0.0678826	0.0500843	3.08842	2.1582	1.53572	0.447934	-0.779193	-0.960789	0.699839	1.38549	-1.59172	-0.361822	0.107505	0.0226187	-0.389759
BGB324	7.82681	1.87711	-3.49448	-3.36774	-0.338317	0.141365	1.06483	3.91572	4.65758	4.48812	5.80967	3.09297	-5.86012	-0.189938	1.52522	1.50267	0.410268	3.34455	1.82377	2.07161	2.5968	3.67445	-2.3079	-3.27111	3.16066	2.63909	1.8896	3.17333	2.1177	4.16178	6.48017	-0.494528	-3.72246	2.28556	3.07316	-0.956037	1.89527	2.08157	1.90467	4.94692	7.14388	0.0573043	-1.29119	-1.06831	3.2675	-0.644905	-0.416645	3.91191	0.461342
Birabresib	0.27343	0.214438	2.99503	-1.54852	3.1326	0.668292	1.72102	1.16953	2.14914	0.768109	3.84919	1.35133	2.78861	-4.59346	5.76447	0.159897	2.5776	-1.67486	0.606689	0.739946	0.563791	0.800011	3.91234	-3.59181	1.09038	0.677261	1.57762	-2.13271	0.494371	0.789915	5.13194	-1.45242	-0.147615	-0.762489	3.76035	0.819871	1.40888	-1.61387	0.718309	2.64427	1.47796	-1.50835	-0.23725	0.912189	3.48177	0.50782	1.29766	1.31639	1.00976
Bortezomib	5.41005	0.318186	-2.06433	-3.94286	3.33217	-4.25104	0.320083	2.49562	2.43523	2.43718	3.00553	1.50801	0.93237	-3.14974	-1.50076	-1.21363	-1.44207	-3.80448	-2.22806	1.31247	2.2384	5.27491	-3.15668	-4.23359	4.06399	-2.00206	-0.149747	3.05695	-0.757914	3.06916	8.05355	-0.606143	-1.13416	-2.4974	7.58004	-4.41454	2.60259	3.88659	4.85387	6.91009	9.1261	2.64119	-1.92412	-4.10073	6.90658	-1.55426	-1.2651	4.86012	0.448926
Carfilzomib	8.13018	9.92445	-2.64544	-12.4895	7.75696	-2.52941	3.23258	9.93554	8.5867	6.72816	8.57349	1.59313	3.966	-7.86967	-2.40297	0.285669	-1.32184	7.81816	4.56067	11.3696	7.30103	19.4318	0.820094	-17.821	8.32148	4.75696	6.77469	12.6737	8.2161	10.2782	10.4191	6.72125	-0.695624	-9.09098	12.7545	-5.03527	7.5817	14.8827	13.0851	10.752	7.37986	7.63264	-2.12668	-8.70997	6.59176	-3.62774	-0.785936	10.9626	2.11453
CHIR99021	0.898137	-0.461232	-0.658418	0.0218642	-0.167738	-0.248003	-0.836466	-1.55775	-0.294631	0.180549	3.01564	3.54779	-0.213389	-1.65963	-2.72343	-1.02871	-4.5157	-4.88606	-4.62709	-2.03623	-0.0519266	0.262158	-0.762451	0.163977	0.132466	-1.28231	-1.42397	-2.12645	-1.65245	0.124297	0.181199	1.01631	0.358696	-1.07771	-0.268634	-0.206076	-0.0977794	-3.01396	-1.93255	-0.202054	1.25986	-0.394163	1.59135	0.0225725	-0.306571	0.156275	-0.208872	-0.207418	0.144412
Crenolanib	2.08299	2.92955	-3.45071	-2.32574	7.16052	2.7034	3.37948	4.7122	4.93554	3.74165	1.15774	4.61439	-7.08249	1.23863	4.43771	1.94382	1.02263	0.834298	0.0176028	3.05968	1.03888	4.09637	-4.1891	-3.5151	6.39794	2.53307	3.04431	2.62939	1.69881	4.23732	1.86849	6.72816	-4.16115	0.0134142	7.97469	3.78472	3.99819	3.67436	4.09313	7.73049	0.933933	1.75849	-1.74723	-1.62197	6.14752	0.651015	0.0442729	4.11919	2.97998
Cyclosporine	0.854199	0.150803	-1.24949	-0.406647	2.04849	0.704501	1.71384	2.15266	2.00021	-0.208374	3.39121	-0.00709929	-0.752762	-0.035592	-3.30408	0.139365	0.88975	0.967435	0.57143	0.555168	0.0564262	-0.978406	0.622433	0.273967	2.13751	0.278662	2.63882	1.33905	1.96766	0.804787	2.04208	-0.938128	0.587079	-0.412315	3.45483	0.58025	2.55381	3.85678	4.39362	0.573421	2.82566	-1.9825	-1.34578	0.961413	0.0486319	0.426489	0.30464	0.210618	0.596234
Dasatinib	0.18635	0.451722	-2.05714	-0.0242561	1.53791	0.251911	1.94141	2.64595	1.49858	0.25624	6.70774	2.61246	-0.329175	-2.46321	0.189571	-0.206843	0.00319557	-0.545739	-0.216039	-1.38133	0.506271	1.08045	-1.48242	-0.372123	1.53742	0.98098	0.269539	-0.297886	0.320234	-0.910947	4.69037	-0.806722	-1.77338	-0.311142	3.43962	1.49151	0.662927	0.409312	1.54057	0.0497051	3.84466	1.45739	-1.15576	-3.77481	1.33835	-0.600338	-0.312981	-0.635519	-0.361783
Decitabine	0.984554	-1.10644	0.264687	-0.0221397	0.322276	0.361349	-0.244856	-0.512568	0.620458	1.0665	-0.578265	0.148082	0.810831	-0.214619	0.159879	-0.00332057	0.337244	0.194024	0.0885131	-0.778854	-0.445522	2.13849	-0.795002	-0.566888	-0.00012043	-0.035541	-0.179132	-0.109047	-0.514429	0.908428	-0.668574	0.389182	0.0768494	-0.0081353	0.979983	0.0721822	0.181114	1.12718	0.547673	0.181563	-0.18954	-0.177058	2.08547	0.16422	0.0306078	0.176606	-3.46326	0.447038	0.248483
DMSO	0	0	0	0	0	0	0	0	0	0	0	0	0	0	0	0	0	0	0	0	0	0	0	0	0	0	0	0	0	0	0	0	0	0	0	0	0	0	0	0	0	0	0	0	0	0	0	0	0
Elesclomol	9.1152	10.2725	2.11181	-11.4597	6.95078	6.36051	6.4318	9.64782	9.77989	8.41454	9.00745	4.74232	10.644	-13.3251	3.44831	7.70774	6.03058	10.2604	11.0114	11.4012	5.18977	15.2125	10.433	-17.8239	8.36051	11.9788	8.29843	12.4776	11.2233	11.0035	9.05404	7.94692	3.47973	-8.66959	4.6925	3.39183	5.31336	5.86328	5.86328	7.04915	8.77989	5.23882	1.73974	-5.73518	6.7122	3.40332	-0.107396	6.97062	4.90309
Elotuzumab	-0.618961	0.338381	-0.564536	0.624611	-0.447221	0.543661	0.17351	-1.09167	-1.09021	-0.479463	0.819795	-0.104269	-0.145978	-0.0511563	0.0797235	0.109615	0.426355	-0.473051	0.089604	-2.21742	0.142623	0.860453	0.624809	-0.637164	0.315033	0.344013	1.50976	0.56472	0.470727	-0.361383	-1.44696	0.647498	-0.0924432	0.373168	-0.277042	0.0791361	0.702279	1.32965	0.447341	-0.283289	-0.317067	0.066852	0.00495664	-0.131136	-0.342224	0.122428	0.0786171	-0.101767	0.0270647
Enasidenib	0.221076	0.114724	-0.110329	-0.103848	-0.388399	0.0175376	0.728138	-0.135371	0.214323	0.379558	0.310179	1.80963	-1.05712	0.0705846	-0.164446	0.60259	0.962202	-0.245842	-0.110707	-3.37912	0.00160265	1.74358	-0.774963	-0.772202	-0.0473762	0.586452	0.19601	-0.810703	-0.181314	-2.24182	0.156232	0.0418679	-0.531643	0.188488	-0.647104	0.093227	-0.0503652	-0.125262	-0.465741	-0.852398	-0.262852	0.45502	0.366351	-0.393091	-1.27278	-0.0334852	-0.184612	-0.394465	-0.141253
Everolimus	-0.904868	0.708743	-0.745543	0.429161	3.55706	-0.173626	0.455297	2.30432	1.11426	0.0588977	-0.818923	0.427375	-0.17356	0.270894	1.54576	0.905235	1.52042	0.649132	0.9495	-0.19502	-0.43289	1.38895	-0.83664	-0.345253	2.23438	0.687508	0.124329	0.825953	0.459683	-0.957016	-0.408315	0.088695	-0.17779	0.176023	3.0746	1.13366	0.36784	1.91176	1.79669	0.283222	0.573364	0.111623	-0.864102	-0.15777	3.68864	1.14578	0.597613	1.73747	1.53112
Fedratinib	2.17015	2.60391	1.81415	-3.43071	-2.59445	-1.6193	-2.78748	-3.13086	-1.60057	2.66263	4.85699	-0.280806	2.38606	-3.72215	-2.45485	-2.82711	-3.67016	-3.58652	-3.71314	2.60688	1.84857	1.78735	4.05012	-3.70205	-0.149223	-1.09314	-2.73396	-2.58888	-0.934175	2.45577	3.58564	2.31253	1.71478	-3.74529	2.85511	-0.134606	0.352729	0.830561	1.47553	2.94287	2.95093	3.20346	0.197858	-3.3817	-0.0652629	-1.41337	-1.85466	-0.171008	-0.735677
Filgrastim	0.233494	-0.31587	-0.843519	0.586424	-0.0280215	0.0764856	-1.89668	-0.952825	-0.464915	0.915968	0.325608	-0.0578646	-0.31995	0.332665	-0.334763	-0.28221	-2.82975	-0.386398	-1.86878	0.526417	-0.167746	0.0890086	0.430933	-0.37262	-0.343904	-0.577656	-1.68535	0.177331	-0.363938	0.580808	-0.163671	-0.142269	-0.871186	0.548716	-0.781483	-0.307217	-1.6941	-1.19926	-1.62629	0.547353	-1.63362	0.989743	-1.06299	-0.250238	-0.108814	-0.271386	-0.300464	-0.481021	-0.352396
Gandotinib	-0.0410567	0.55318	-0.601502	-0.138552	0.532275	-1.08421	0.684091	0.309959	0.121569	0.769407	2.12947	2.13519	-1.0596	-0.823618	0.81922	0.182135	-0.512067	-0.976035	-0.485722	-0.617792	-0.0367622	0.612166	0.331581	-1.03413	0.851957	0.0837611	0.440919	-0.395055	0.184613	0.0763105	1.09477	0.131366	0.195653	-0.760819	1.45611	-0.302734	1.75124	0.322443	0.765651	0.440321	0.134037	-0.0183548	-0.398816	0.0511788	0.700268	-0.326136	-0.211694	-0.167595	-0.200688
GDC-0152	-0.229681	0.227905	-2.711	0.618205	-0.400076	0.146676	0.874569	0.441395	-0.0914251	2.01792	3.5659	0.184289	-0.483483	-0.376635	0.993078	-0.0659955	0.924829	1.1041	0.889902	3.25946	2.5522	1.95282	-3.41355	-1.27695	0.702168	0.314813	0.515899	0.986098	0.423555	3.98164	2.6799	-3.16455	-0.165779	0.675715	1.71359	1.39274	2.25625	3.18183	3.6878	3.31471	0.745767	-7.03668	-0.750416	8.24565	2.41334	0.242909	-0.0139797	2.92216	0.899031
Gilteritinib	3.00072	-0.139451	-1.60979	-1.71477	0.521074	-0.378228	3.36709	3.43804	3.375	2.35986	7.31336	0.0575335	1.06309	-3.13141	-0.00620524	-0.316052	0.0949366	-2.08592	-0.0743588	0.213965	3.59838	-0.51109	1.5369	-3.50739	0.441427	-1.82507	0.653994	-3.20039	-0.158309	-0.232221	4.5986	-0.369195	-0.842774	-2.03217	1.77427	-1.07348	1.35891	-1.32899	0.222607	0.853594	4.04866	-3.95112	-0.563117	0.861442	2.9683	0.251671	-0.0343622	0.10162	0.633105
Glasdegib	-0.268632	0.452535	-0.101575	-0.236393	0.451851	0.432067	0.0525706	0.965861	0.648141	0.258212	0.425101	0.950555	0.636363	-1.07161	0.205031	0.00752248	0.722945	0.390663	0.512448	-0.164995	-0.199627	0.0611308	0.0290531	-0.00392078	0.0498588	1.49626	0.668525	1.2727	1.07286	-0.257515	-0.278617	0.0103868	-0.143905	0.0795613	0.161227	-0.0409435	0.374117	0.937712	0.592454	-0.490125	-0.36924	-0.152126	-0.122299	0.348382	0.287424	2.37308	0.54731	2.53674	2.27753
Gsk2879552	-0.510737	0.514153	-0.247241	0.0436832	0.0543797	-0.0265381	-0.143943	-0.0653526	-0.224469	0.15265	0.1169	0.848005	0.00778443	-0.316066	0.74915	-0.044975	0.57877	0.705216	0.235096	-0.192983	-0.0861586	0.415231	-0.895776	0.150356	-0.010425	-0.150962	0.380072	1.24839	0.0323109	-1.02272	0.000649931	-0.23549	-0.0946983	0.259337	-0.0711882	0.0127303	0.0796917	-0.0882086	-0.0328086	0.0904132	-0.179432	0.394286	-2.27214	-0.260661	0.188738	0.610496	-0.518075	0.297382	0.456314
Hydroxyurea	-0.12936	0.379549	-0.659819	-0.0584143	0.0593294	0.50782	-0.140184	-0.174115	-0.148995	0.16677	1.38724	0.557308	-0.238437	-0.245949	1.42788	0.488936	0.660316	0.162122	0.357138	-0.494772	0.159451	0.00671724	-0.4776	0.119019	0.10842	0.649671	0.773927	-0.0411926	0.336334	0.0506628	-0.0748597	-0.448558	0.262949	0.348693	0.374376	0.132699	0.417227	0.106398	0.361872	0.100205	-0.0371856	-1.13979	0.532867	1.27903	0.144656	0.270025	-0.827312	0.434724	0.278046
Ibrutinib	0.0223927	0.11361	-0.124682	-0.0331847	0.840271	-0.112345	-0.272124	0.150622	0.211923	-0.295601	3.13356	1.01914	-1.06381	-0.320013	3.03771	0.284247	0.181178	0.249259	0.325858	-0.23736	-0.417483	1.676	-1.86656	-0.0290833	0.607481	1.16319	-0.487679	-0.222103	-0.0556818	0.370683	2.17366	0.444911	-0.0865823	-1.21142	2.02942	0.0917294	0.374127	0.374464	0.874211	-0.0367326	0.722847	-0.442971	-0.325297	0.22078	1.38233	0.224852	0.132847	0.753682	0.461347
Idasanutlin	0.121394	-1.4483	3.15062	0.0750062	-0.582341	-0.855052	1.32254	2.232	1.03335	2.69966	0.454948	-10.083	8.21042	-2.41856	0.0478339	-0.0500722	3.19312	7.20204	7.17587	7.36552	0.0929577	-4.8962	9.6925	-1.3415	0.918577	0.106076	2.66431	3.4159	4.1891	2.94299	-2.21279	-5.51286	7.27654	2.04417	1.7062	0.82534	2.15802	6.30892	6.87943	4.38195	0.68744	-1.97235	0.471448	2.08225	0.118717	0.0849354	0.195589	1.17369	0.229739
Interferon alpha 2a	0.338317	0.593867	-0.565271	-0.692349	0.64863	-1.55418	-0.99646	-1.42885	-0.951613	-0.110935	0.124099	1.00271	0.110148	-1.0953	-0.373515	-0.116041	-0.320282	-1.05167	-0.507973	-1.20358	-0.612696	-0.33474	-0.688176	0.397191	-0.131492	-0.346104	0.145548	-0.395117	-0.402794	-0.426761	2.38681	0.157825	-1.48377	-0.678277	2.71976	-0.523212	-1.64036	-1.77884	-0.810759	-0.887431	0.441178	0.103238	-1.11629	-0.273426	1.04635	-0.10895	-0.355441	-1.49611	-0.351999
Ipilimumab	-0.423583	0.979582	-1.04836	0.180078	-0.0878348	-0.00836407	0.42301	-0.82723	-0.776164	-1.29057	0.0328297	-0.15071	0.062518	-0.0606772	0.509415	0.395204	0.409776	0.147401	0.301327	0.021331	-0.0276902	0.052889	-0.327256	0.0309349	0.30368	0.767951	2.07008	0.665918	1.05233	-0.148577	-0.629456	0.177829	-0.189267	0.67802	0.316952	0.716519	0.95163	0.657983	0.61494	-0.0193461	-0.17681	0.510737	0.267522	-0.868656	0.272065	0.0516889	-0.105657	-0.17742	-0.0228468
IsotypeControl	0	0	0	0	0	0	0	0	0	0	0	0	0	0	0	0	0	0	0	0	0	0	0	0	0	0	0	0	0	0	0	0	0	0	0	0	0	0	0	0	0	0	0	0	0	0	0	0	0
Itacitinib	-0.178559	-0.219496	0.701194	0.0940415	0.266162	1.07388	0.655415	1.57466	1.04735	0.192863	3.129	1.73575	-0.209953	-1.3183	-1.9873	-1.92714	-1.20286	-0.594538	-1.49294	-1.97928	-0.0439902	0.19879	0.362031	-0.343735	-0.0282089	0.311364	0.902428	-0.0863329	0.261411	-0.415427	0.839542	0.0944004	0.72525	-0.994435	-0.0427427	-0.14451	0.889743	0.23405	0.517937	-0.600829	2.72052	-0.212875	-0.658082	-0.812896	0.686216	0.481398	0.00396424	0.322908	0.5732
Ivosidenib	0.154498	0.393557	-0.795963	-0.18263	0.0349887	0.672947	-0.76304	-0.341352	-0.235112	0.425894	0.95341	0.0957321	0.820661	-0.616075	-0.655328	-0.643146	-0.257903	0.533201	0.240065	-1.02929	-2.05118	1.23009	0.326311	-0.215474	0.0631608	0.668497	0.0638691	-0.149456	-0.0603696	0.123097	0.0195353	0.762209	0.195387	-0.454125	0.569869	2.34083	0.726259	0.958968	1.19149	-0.0113771	-0.0903203	0.133255	-1.59415	0.172976	-0.00969646	0.355839	0.257501	0.140517	0.339581
Ixazomib	1.6658	0.153849	-0.942489	-0.868505	1.60375	-1.29279	0.446414	0.114279	0.541135	0.408075	0.739087	0.417614	0.208344	-0.705411	-0.0742139	-0.270193	-0.385365	-1.18954	-0.694398	0.457246	0.533272	2.37616	-2.71685	-0.832095	0.7652	-0.0421076	0.333403	-0.0213255	-0.129736	1.08847	2.47705	-0.687936	0.00845568	-0.915148	3.82648	-0.53041	1.88156	2.11625	2.73592	2.11546	3.10453	-1.92636	-0.344819	0.100973	2.36814	-0.737796	-1.06054	1.67627	-0.0387254
JQ1	-0.32485	0.734838	1.99553	-1.51283	2.16698	0.907228	3.2093	0.512591	1.71496	0.335023	2.96831	0.2654	3.12973	-3.82759	1.89293	-0.776833	-0.132559	-3.80156	-0.608949	-0.10643	-0.140349	1.22076	2.39394	-2.44121	0.407144	-0.625617	0.862327	-1.85603	-0.206869	0.320179	2.42534	-0.650258	0.827948	-1.2283	2.15727	0.739164	1.71881	-0.191683	0.817665	0.893718	1.27266	-0.583689	1.2365	-0.0132155	2.69807	0.769751	0.303236	1.60273	1.11475
LCL161	-0.196465	-0.0364645	-0.049695	0.262267	0.215642	0.655108	-0.0518593	1.77827	0.564315	1.47556	2.12157	-0.252346	-0.0417682	-0.236108	-0.176961	0.487803	0.426352	0.532338	0.473957	-0.651395	0.564907	2.13677	-1.08875	-1.56291	0.3215	0.991736	0.58803	2.47688	0.782639	1.32752	3.31582	-1.59151	-0.0181277	-0.14066	0.435522	-0.0512709	0.673997	0.351474	1.04009	1.22194	1.98279	-3.21563	-0.0400975	2.63873	2.12245	1.4086	0.62699	3.58161	2.05724
Lenalidomide	-1.09724	0.416071	-1.14613	0.919538	-0.0426259	-0.462607	1.19761	-0.039245	-0.362178	-0.133087	0.607748	0.387536	-1.21951	0.752905	-0.0801893	0.309424	0.279111	0.701846	0.125184	-0.81976	0.081166	0.165933	-0.610532	-0.0571892	0.225363	0.000380371	0.0757723	0.252079	0.00171511	-0.0198004	-0.350909	1.43382	-0.264632	-0.145335	0.634089	0.628229	0.535849	2.40117	1.15948	0.0552279	0.362705	0.226079	-1.49209	-0.386686	0.182004	0.344602	0.0443369	0.197022	0.377614
Metformin	-0.22442	0.150325	-0.455837	0.147242	0.24163	0.206597	-0.0234259	-0.440205	-0.180018	0.642581	0.0647913	-0.199477	-0.0440678	0.20344	0.0961451	-0.308624	0.0338695	-0.152405	-0.259018	1.44132	-0.244942	-0.481893	-1.76941	1.25145	-0.830961	-0.583374	-0.461296	-0.812591	-0.937435	-0.0666048	0.0371111	0.210543	0.0570638	-0.111093	-0.208548	-0.469642	0.128428	0.0841136	0.0398043	-0.0665363	-0.085935	-0.0258281	-0.0396734	-0.245541	0.322218	1.03166	-0.111751	0.680304	0.887958
Midostaurin	-1.65344	1.66312	0.855377	-0.425106	1.88092	-1.01223	1.05151	0.441869	0.278005	0.379461	-1.72551	0.329746	-0.156567	0.271893	2.31446	0.532233	3.7656	1.62713	1.71303	4.49894	-0.122164	1.00875	0.483115	-1.07579	1.2646	0.0487077	0.953316	2.41239	1.1541	-1.02279	-1.51196	2.60174	1.67299	-1.52265	2.74067	-0.0876732	2.05619	2.02472	1.75344	-0.271839	-2.82001	3.56491	-0.0899554	-3.36711	1.56275	0.566144	0.344048	0.953175	0.690304
MLN120B	-0.13481	0.120906	-0.271551	0.230556	-0.44616	0.576517	1.86534	0.934675	0.527756	-0.148738	0.74896	-0.100344	0.338456	-0.377378	1.96403	0.78206	1.04899	1.37302	1.66961	0.0653796	0.1319	0.152477	-0.125053	-0.244137	-0.853972	-1.00782	-0.631696	0.435314	-0.265371	-0.324407	-0.0458826	0.164924	-0.247783	0.0282258	-0.110172	1.32017	0.222062	0.839157	0.336662	0.0268179	0.0689922	-0.590737	-0.177324	0.784483	0.145402	0.465581	-0.130616	0.951913	0.675301
Molibresib	0.112648	0.409105	1.04796	-1.08079	1.72289	0.231444	1.37923	-0.0532802	0.570733	0.0246962	3.61713	2.22742	3.22001	-5.01547	4.02319	-0.0994959	-0.0899339	-1.57663	0.11008	-0.638898	0.908685	0.60564	3.43472	-3.84379	0.300454	0.395075	1.19398	-1.69068	0.430016	0.483684	3.16752	-0.210368	1.00873	-2.06231	0.989709	0.102047	0.328128	-3.34076	-0.0919606	2.76614	2.53388	0.524616	0.600058	-1.9038	2.79374	-0.0405368	-0.14314	0.019512	0.141071
Momelotinib	2.02217	-0.501202	-0.0193193	-1.67973	2.80266	0.991541	4.5391	3.24834	3.16347	1.45146	5.0511	2.16012	1.87016	-4.83268	-1.34921	-0.792195	0.157234	-1.58847	-0.310715	-1.98836	4.51428	-0.0132547	3.64837	-4.79048	3.01478	4.30892	4.9914	1.71664	5.06601	0.15199	2.49393	-1.33108	1.40707	-1.30792	2.595	0.045078	3.59196	3.718	3.51084	1.69913	2.7295	-0.28185	-0.281644	-1.1339	1.31652	0.951085	-0.0478932	0.849733	1.44109
Navitoclax	-0.931075	1.97512	5.47366	-1.70839	0.269438	-2.2642	-1.25866	7.41567	2.59573	7.71444	-3.6624	-1.92284	14.4101	-3.04293	-6.31605	-0.593663	-2.95511	15.4634	9.88941	17.4789	-7.50169	5.06651	16.0434	-6.17849	-0.752403	0.610771	-5.64782	12.8447	5.36856	13.7986	-10.0022	1.37283	9.73518	0.0141294	-0.274106	-1.6604	-3.75276	5.87943	2.60453	11.3625	-6.7986	1.21763	2.12053	-0.522288	-0.00967174	-0.236191	NA	7.53462	1.80506
Niraparib	-0.747116	0.944575	-0.249321	-0.0717796	0.821539	-0.106403	1.35614	0.0642106	0.0847495	-0.601173	1.39793	1.53518	-0.0494232	-0.962592	1.90394	0.250219	2.13022	0.838956	0.965437	-3.03494	-1.21267	4.01368	-0.294763	-2.28035	0.363818	-0.0253434	1.22554	0.0695422	-0.118756	-1.28574	0.505584	1.36387	-0.950398	-0.682506	1.41123	-0.0113953	0.498121	-0.0564911	0.0248802	-1.51632	-0.00207787	1.00132	-0.165032	-1.34315	0.526563	0.622974	0.0824932	0.192327	0.509915
Nivolumab	-1.18435	2.093	-0.736803	-0.0179501	-1.05908	0.0478332	0.419699	-1.84497	-1.68173	-2.02973	0.596845	0.354556	-0.297901	-0.101444	0.00797555	0.0679764	0.451396	0.0228591	0.0738626	-2.91529	0.203628	-0.115731	-0.0174359	0.00473506	0.112166	0.575213	2.5062	0.490658	1.09626	-0.543655	-2.53272	1.35128	-0.292942	1.10949	-0.742474	-0.0462806	0.545442	0.382765	-0.141339	-2.061	-0.477352	0.143838	-0.272515	0.0953153	-0.413632	0.119226	-1.15168	-0.246299	-0.043595
NS-018	1.97925	0.850738	-2.24152	-1.31506	3.23059	0.65886	3.81688	4.54975	3.74508	0.686309	3.02728	2.07353	-0.644041	-1.32311	7.57512	1.73629	4.24642	2.81184	4.25181	-1.28241	0.778267	3.12194	-2.27616	-1.53173	2.82355	2.47901	3.51996	0.937028	2.18162	-0.113422	3.97386	0.58774	-0.523075	-2.45873	3.99222	1.44411	3.52394	4.27572	4.74232	0.123406	3.24836	0.44506	-0.573701	-2.87957	4.5157	1.32909	0.786142	2.17029	1.91099
Olaparib	-0.158085	0.0863174	0.0771526	0.227095	0.533616	0.109327	-0.582406	0.300853	0.126607	0.034302	0.256667	0.740462	2.20143	-2.73353	-0.123634	0.110601	1.97354	0.836579	1.02534	-1.79296	-0.871539	0.843364	2.0705	-1.64019	1.24033	1.039	2.67353	1.40683	1.71945	0.708212	0.0556772	0.118238	0.291356	-0.290891	0.433899	0.56819	0.838778	0.469844	0.628834	-0.0339759	0.541955	0.959145	-0.281862	-1.4189	0.267064	0.352871	0.352381	0.727982	0.529018
Omacetaxine mepesuccinate	9.6038	0.87585	-2.45763	-7.67985	12.1972	2.52012	7.89279	9.97469	10.209	5.48017	13.2048	-1.358	-1.06961	-0.477948	8.09854	3.00089	7.54975	7.46471	7.11295	4.58336	9.64397	0.328057	3.97913	-7.12843	9.7986	2.47455	11.1046	9.73518	8.79588	5.92445	12.3536	-9.44733	4.29671	-2.7529	8.40561	0.742594	10.8416	13.9136	14.3546	6.43063	13.1284	-6.79048	0.360184	1.22824	9.48017	0.739247	0.83923	3.91207	2.36714
Pacritinib	2.89191	3.17601	-2.23582	-3.24378	1.59442	2.1397	1.87615	3.43081	3.32698	2.42955	6.84466	4.02411	1.32627	-5.34008	0.411555	2.96034	0.846463	2.43678	2.62429	0.0653318	1.07448	3.31756	2.73693	-3.51808	2.56297	3.02134	2.55472	2.72952	2.5097	2.93667	4.13136	0.714732	1.53029	-3.06899	2.46736	2.96404	3.52037	3.62771	3.92635	3.4519	3.69925	3.27078	-4.78781	-3.42289	3.66309	0.965959	0.10062	3.22134	3.10203
Palbociclib	0.82354	-0.0743844	-0.55765	-0.23666	0.119134	-0.763062	1.03654	0.198844	0.503598	0.469368	1.33798	0.615127	0.258373	-0.681252	-0.173742	-0.0850668	0.883589	0.164053	0.322696	-0.31563	-0.473835	1.01415	0.87134	-1.28592	0.42201	0.213771	1.58376	0.0213646	0.340166	0.297763	0.439525	0.0104872	0.191132	-0.23174	0.194791	0.194398	0.429883	0.591928	0.765387	0.180609	0.0629445	0.230379	-0.760546	-0.431623	-0.128724	-0.7046	-0.413032	-0.642187	-0.584598
Panobinostat	7.29328	-0.290926	6.26761	-7.63451	2.6338	-1.90825	0.452374	-0.984985	2.71186	4.69897	11.7645	-5.09854	11.3089	-9.7167	3.08997	0.059347	-3.15944	-5.75696	0.532192	9.54975	9.17393	-5.26122	13.7212	-9.44009	4.91721	0.799204	3.37557	0.356681	6.45469	9.58838	10.6968	-7.43297	7.32975	-4.30452	-5.97469	-1.36702	2.28213	-7.22695	-0.236654	6.97062	10.857	-0.594379	2.23005	-3.0436	6.20066	0.0437413	2.75368	-0.365652	0.545676
PBS	0	0	0	0	0	0	0	0	0	0	0	0	0	0	0	0	0	0	0	0	0	0	0	0	0	0	0	0	0	0	0	0	0	0	0	0	0	0	0	0	0	0	0	0	0	0	0	0	0
Pelabresib	0.557146	-0.178192	2.54425	-1.41587	1.86563	0.516673	0.989679	0.401099	1.60068	0.998514	1.99648	-0.012205	2.56775	-2.18527	6.07779	0.646292	1.72539	-0.603531	0.996225	0.777699	0.498816	0.0635602	2.68769	-1.66565	0.389767	0.512945	1.11384	-0.755972	0.529866	0.132911	2.32843	-0.565549	0.77834	-1.14447	1.18132	0.292309	1.11743	-1.79928	0.315353	0.45398	0.675935	-0.238255	0.412431	-0.231627	1.79231	0.434047	0.0666363	0.278309	0.592245
Pembrolizumab	-0.844812	2.1465	-0.645932	-0.330859	-0.715378	-0.101148	0.48578	-0.739034	-0.91533	-1.80914	0.423591	0.423943	-0.630166	0.0456221	-0.0601443	-0.0213618	0.0498711	-0.32492	-0.219471	-2.55599	0.526982	0.0334025	-0.24343	-0.0865983	0.411259	0.557484	2.45751	0.0847264	0.89775	-0.167612	-2.1809	0.121037	0.129931	0.974952	-0.0157188	-0.104552	0.797904	1.38062	0.680313	0.0554344	-0.0102744	0.437049	0.665783	-0.627929	0.574143	0.327786	1.09199	0.151861	0.226998
Pinometostat	-0.375498	-0.194518	-0.80668	0.874299	-0.0899886	-0.599294	-1.02933	0.209872	-0.301323	0.368809	0.0864114	-0.0340334	0.53876	-0.239246	0.941204	0.823604	1.68563	0.0529513	1.05908	-0.286689	-1.10582	1.02902	-0.0275164	-0.418224	0.287644	0.401316	-0.0497618	0.157435	0.00369379	0.152372	-0.848047	-0.0910308	0.74632	0.157495	1.09292	1.26235	0.263866	-0.0513578	0.481557	0.596504	-0.286583	-0.390585	0.635115	0.651123	0.845479	1.60621	-0.0288413	1.5318	1.5139
Pomalidomide	-0.865572	0.148233	-1.874	1.01344	0.00152557	-0.114008	0.648405	-0.257123	-0.458422	0.00386763	1.83835	3.10625	-5.79317	1.41101	-3.74527	-0.966033	-4.20135	0.133094	-3.56344	-4.27901	-0.244921	1.13354	-1.05766	-0.29741	-0.108924	0.244904	-0.315835	1.59204	-0.0248002	-0.88997	-0.409588	1.13542	-1.43887	0.159906	-0.112798	-0.144485	-0.0820538	0.135708	-0.285614	-0.885973	0.585653	-0.315233	-0.156984	0.0214045	1.24	0.101537	0.269651	0.491962	0.313451
Pracinostat	6.65956	0.387144	5.5817	-7.72816	1.07961	-0.0310569	1.4297	-3.13692	1.40761	2.9325	12.1931	-2.85143	8.63078	-9.03527	1.59854	0.267053	-1.98309	-7.4828	-0.396347	5.35556	8.27327	-4.94692	12.3372	-7.16622	1.22217	0.5259	1.71154	-5.24336	2.63861	5.24413	10.1898	-3.12358	5.72816	-5.28904	-7.91009	-1.21207	0.751215	-10.3261	-2.7038	4.84466	9.03433	-1.01518	1.1236	-2.5588	3.72637	0.0165737	-0.224293	-0.485836	0.313185
Prednisone	0.011088	-0.288811	-0.0469613	0.307132	0.171485	0.300808	0.0468444	0.542324	0.200674	0.512388	0.0343186	-0.73302	0.278029	0.0851579	1.66709	0.531861	2.61586	0.403091	1.53619	-0.428528	-0.689136	2.76993	0.399313	-1.36576	0.177325	0.251511	0.292533	0.586391	-0.012586	-0.102278	-0.402289	0.36521	0.275029	-0.113511	0.863407	0.0725522	0.401333	0.716127	0.765447	0.199839	0.53012	-0.0832419	0.12342	-0.108761	1.04412	0.581979	0.414498	0.957468	0.738793
PU-H71	6.10902	-0.669582	-1.29232	-2.30642	4.45842	-0.916902	3.75056	2.20306	3.88999	0.562641	7.39362	1.33852	0.0850042	-2.82678	0.127295	-0.816812	0.3116	-0.7135	-0.0472313	-0.903213	7.08831	0.716906	-0.0657774	-4.74473	1.91882	-1.69694	1.10266	-1.87478	0.0735438	-0.19983	9.51428	1.13105	0.522666	-6.89963	1.08927	-1.21935	1.36361	1.30761	2.92216	-0.542652	4.47886	4.16431	-2.4727	-7.35952	2.56263	-0.185439	-0.133215	-2.86234	-0.258565
Quizartinib	0.351007	-0.0710047	0.255447	-0.259038	0.288784	1.99989	0.481601	0.839916	1.41001	1.31403	1.12608	1.16371	-0.748231	-0.451656	-1.08723	-0.185971	-0.26557	-0.777473	-0.780891	-0.663227	0.0698556	1.17544	-0.750787	-0.492673	0.163318	0.90261	0.054011	0.499833	0.263062	0.788309	0.209323	-0.327461	0.495536	-0.116657	-0.04311	0.587693	0.466837	0.19199	0.504789	0.382005	0.823692	0.935169	-0.041844	-2.30309	0.63746	0.598269	0.293776	0.881022	0.670421
Ruxolitinib	1.42884	-0.0809981	-1.00383	-0.357387	1.45316	0.83378	1.00358	2.00389	2.103	0.111649	1.50597	0.582329	1.34506	-2.05269	-1.88157	-0.151468	0.3418	-0.118039	-0.0438579	-0.429939	0.867143	0.687858	-0.689729	-0.776587	-0.21749	0.0642561	0.312653	-0.294832	-0.0840186	-0.763692	-0.0895794	1.80182	-0.728376	-0.383028	-0.511722	-0.271275	0.566824	0.483056	-0.0996305	-1.28723	0.476918	0.389016	0.229369	-1.05563	0.0649409	1.12474	-0.0954011	-0.0381508	0.815271
Selinexor	-0.0791773	0.974412	-0.0677147	-0.728554	0.606644	-0.241997	1.55237	1.44616	0.691844	0.490785	1.39687	0.370093	3.28365	-3.83531	-3.14158	-2.28556	0.209285	1.05324	0.368643	3.1363	0.217793	3.54194	0.779935	-3.50417	-0.31893	-0.822579	1.42848	1.46861	0.0311526	1.4974	2.28263	-0.20731	2.63202	-2.57102	0.802572	-0.021909	1.85169	1.60239	2.43188	1.87563	1.14916	0.912323	0.262433	-1.78725	-0.351386	-0.808113	-1.37308	-0.692689	-0.718128
SHP099	-0.430168	-0.172518	-0.562395	1.025	0.539774	0.0692447	0.326326	-0.158058	0.10089	0.0971772	-0.0943383	-0.310415	0.840034	-0.256967	3.71837	2.01354	3.90077	2.45266	3.07117	-1.99899	-0.71354	1.8213	-0.178582	-0.744983	-0.269663	0.658441	-0.270151	0.0512112	-0.306489	-0.411867	-0.214468	0.847761	-0.0901318	-0.138036	0.0778087	0.322468	0.393128	0.235051	0.203561	0.363731	0.43935	-0.123884	-0.598656	-0.0892715	0.600199	1.74298	0.0465948	2.036	1.79456
Sorafenib	1.7807	-0.532594	-0.801368	-0.014731	-0.903752	-0.0826752	-0.371857	1.09939	0.388492	0.9787	3.60647	-0.417185	-0.568116	0.0540817	-0.245214	-0.0932293	0.232153	0.65643	0.288862	-0.299738	0.649467	0.891816	-0.981064	-0.513108	0.194099	0.775336	0.219336	0.432749	0.251513	0.0574317	0.911526	-0.316186	0.158817	-0.237085	-0.244981	0.282736	0.718166	0.339319	0.679901	0.1574	0.533776	-0.0498138	0.0177646	-0.0709592	-0.0565645	0.17846	0.0509605	-0.262058	0.096239
STO609	-1.6411	-0.119169	0.760212	0.897753	0.617932	0.866002	0.0559591	-0.0156752	0.159926	0.324393	0.374071	-0.288245	2.46601	-1.32738	0.574009	-0.246435	0.215953	0.900779	1.13687	1.67213	-0.435903	-0.448573	0.836543	0.0647954	0.809369	-0.212398	0.136353	1.68895	0.638526	1.04361	0.610835	-0.922693	0.946342	-0.0611283	1.18568	0.222868	0.0355263	-0.0902113	0.720709	0.51627	1.84679	-1.74291	0.114503	0.739409	1.90856	0.34886	-1.01347	0.519816	0.666538
Tandutinib	1.4042	0.113554	-0.459846	-0.827837	1.83359	1.20644	0.0504228	2.36483	2.0025	1.10186	0.390747	0.10568	0.416277	-0.740712	1.94523	0.135717	1.637	0.125604	0.821171	-0.358832	0.415945	0.307844	0.305832	-0.9644	2.66662	1.49613	1.45703	2.06814	1.54579	0.622999	2.32451	1.75117	-1.34691	-1.52328	2.06758	0.549759	0.19895	0.607616	0.694349	0.0412131	3.34162	-0.188503	-0.206079	-0.758323	1.54391	1.32057	-0.286259	1.3615	1.60619
Temsirolimus	-1.59533	1.63673	-0.790836	0.18782	1.82382	0.0861991	1.11908	0.966513	0.404241	-0.356895	0.352486	0.951465	1.33927	-1.95063	2.22285	-0.152965	0.72929	0.0145189	0.291705	-0.997966	-0.344374	1.50707	0.0131343	-1.15437	2.28981	0.307316	0.618952	0.19507	0.451955	0.133965	-0.710905	-0.0777125	0.241674	0.439931	2.8668	0.599749	0.941373	0.967186	1.51557	0.201055	0.173306	-1.18764	0.167856	1.27536	3.13754	1.00932	0.127076	1.51503	1.41855
Topotecan	1.80502	-1.30963	1.92879	-1.19309	5.85699	0.961272	4.64782	6.62342	5.37986	1.04192	0.850708	-3.62568	3.5223	-0.644765	5.43297	1.083	5.03292	5.15802	5.67366	2.86006	1.86833	-4.18376	4.36251	-0.35903	5.61618	1.83514	5.91721	3.84741	5.38722	2.12037	4.78781	-4.5817	2.83133	-0.10185	5.4318	0.084967	5.12668	5.91009	6.16494	2.02885	4.02503	-4.28233	-0.190748	2.94215	4.6968	0.651554	-0.123258	1.7068	1.49559
Tosedostat	0.0309516	0.147422	0.221843	-0.265298	0.024256	-0.265223	0.050567	-0.00717693	-0.0139491	0.0513554	1.14686	-0.15819	2.09054	-1.77877	-2.21779	-0.015426	-0.5053	-1.72333	-0.265902	-1.42752	-0.40405	0.646347	1.13428	-1.11931	0.626686	0.0964991	1.1117	-0.220393	0.314341	-0.358203	0.264283	0.0951789	0.813101	-0.659429	2.2955	-0.439694	2.12256	1.15976	1.68853	-0.0925016	0.191167	-1.00642	-0.278584	1.15325	-0.209621	0.222411	-0.830411	-0.723529	0.0314749
Trametinib	-0.363139	0.887394	-0.849018	-0.105175	0.33916	0.498792	2.76184	0.412741	0.443328	-0.0495796	0.0774834	1.07464	-0.346641	-0.204507	3.18892	-0.285613	0.923705	0.808036	0.424712	-0.461616	-0.220783	2.0157	-0.290815	-0.928448	0.0362546	-0.00213702	0.648399	0.781933	0.178312	-0.13669	2.16731	0.126723	-0.24854	-1.15052	0.121128	0.961051	0.683705	1.36359	1.57099	-0.106888	2.94771	-0.136237	-0.837068	-0.918283	0.888904	0.129962	0.128208	0.412815	0.40022
Tretinoin	1.55514	-0.886877	0.617493	-0.590953	1.26895	0.342485	-0.102949	1.5721	1.87784	0.949429	-0.930482	0.578762	2.2162	-1.45433	0.137555	-0.60153	0.459041	-0.0548435	0.131089	-0.68983	-1.69909	0.262078	3.2655	-0.721346	1.19851	1.78979	0.00331868	1.00312	1.27757	0.0844416	-0.135924	0.958854	0.340089	-0.716742	0.153188	-0.234281	0.210303	-0.0861056	-0.0566523	-0.700807	-0.349657	0.646075	0.0258312	-0.432578	1.10622	0.35736	-1.28614	0.484255	0.425986
Valproic	-0.830538	0.304939	-0.0465902	0.283638	0.362533	-1.49292	0.0673913	-0.905584	-0.550482	-0.034056	-0.287757	0.801678	-0.233111	-0.0325976	1.19271	-0.1856	0.0984227	0.205209	-0.131611	-0.0680589	-0.935783	0.745213	-0.316569	0.0568005	-0.953451	0.0200765	-0.776404	0.979567	-0.369449	-0.443776	-0.0151652	0.281369	0.00369766	-0.222092	0.569978	0.923251	-0.288526	0.0373046	0.121224	0.155266	-0.111566	0.0257289	-1.10152	-0.0774899	-0.125861	0.188747	-0.317021	-0.12111	0.0687152
Venetoclax	-1.66207	5.1463	2.04807	-3.56185	-0.318224	-0.820405	-2.30028	3.82066	0.153112	5.60906	-6.79317	4.29499	11.4685	-7.67778	-1.02607	0.287971	-5.34872	9.30364	6.10902	15.9788	-9.5391	7.58838	9.1512	-7.96658	0.16606	0.497367	-0.60616	5.30539	-0.14585	12.327	-5.78252	4.40894	1.94225	-0.12915	0.101318	-1.04451	-0.917768	2.50773	0.0596069	9.27654	-2.58728	5.10902	0.770522	-3.69319	0.812424	0.539437	-0.703713	4.4908	0.995755
Vismodegib	-0.0653493	0.0672664	-1.27605	0.580396	0.578761	0.522891	0.385525	0.028444	0.220835	0.344658	0.285672	0.875945	0.489503	-0.934059	0.547787	-0.67695	0.596951	0.0383549	0.0464104	1.64916	0.238771	1.26666	-0.0844088	-0.866247	-0.928824	0.152357	-0.0960575	-0.923265	-0.292549	0.691702	1.00984	0.632037	-0.360263	-0.469699	-0.273211	0.208544	0.415452	-0.643039	-0.317609	0.0714608	0.306986	-0.85179	-1.35822	1.49931	-0.0270912	0.381761	0.210525	-0.120947	0.363071
Volasertib	1.92588	2.63638	-1.03795	-3.60713	2.60241	0.319904	1.2398	1.67955	2.2512	1.46135	6.00524	2.11006	0.252802	-4.65758	1.25836	-1.51175	-1.45676	-2.58102	-1.84192	0.267227	2.14131	4.54061	-0.498488	-4.92812	1.73681	1.10119	1.86578	0.678765	0.779301	2.15399	5.71897	-0.272722	-2.32848	-1.05967	4.63827	2.6595	2.43023	-0.951038	0.914083	4.30892	1.98928	-0.140449	0.218415	-1.83501	6.95468	2.22351	1.28811	5.10679	3.29922
Vorinostat	1.23647	0.481887	5.46092	-3.62828	0.162002	-0.882795	0.441012	-3.71546	-0.116815	1.48021	6.74232	-0.524479	9.12843	-8.39041	-0.0219126	-0.370114	-3.83286	-7.12205	-1.6685	3.66915	5.9914	-3.28167	9.2652	-5.92812	0.0366835	0.0857209	0.118682	-5.47756	0.591663	2.21079	8.61439	-0.987342	5.36351	-6.62342	-2.07404	0.0863081	1.34648	-6.74473	-0.758631	2.46954	5.00087	1.18739	1.09829	-5.54821	3.49119	-0.00276369	-0.303435	-0.18271	0.152794
Vosaroxin	-0.216234	0.845823	1.57095	-1.68045	0.386857	-1.05828	1.49684	3.06281	1.29465	0.294347	-0.283239	-2.24092	6.3439	-2.75259	3.26686	1.05626	3.91988	5.34294	6.49621	3.15234	-1.75592	0.0863387	5.4023	-1.74849	0.186261	2.34061	1.21334	2.34824	2.50678	1.64969	-0.0680063	-3.22422	4.8962	0.055622	2.75636	0.250888	3.06123	5.76955	5.57349	1.40079	-0.200205	-0.185901	0.679722	0.400107	0.829414	0.109515	-0.155309	3.77079	0.567915
[truncated: 381 more columns]

## Sheet: AUCs
Drug	CD14 (10%) PID25	CD3 (32%) PID25	CD34 (6.3%) PID25	Other (52%) PID25	CD14_CALRm PID25	CD3_CALRm PID25	CD34_CALRm PID25	Other_CALRm PID25	All_CALRm PID25	TCN (2e+03c) PID25	CD14 (7%) PID26	CD3 (29%) PID26	CD34 (24%) PID26	Other (40%) PID26	CD14_CALRm PID26	CD3_CALRm PID26	CD34_CALRm PID26	Other_CALRm PID26	All_CALRm PID26	TCN (1.2e+03c) PID26	CD14 (6.2%) PID27	CD3 (63%) PID27	CD34 (11%) PID27	Other (20%) PID27	CD14_CALRm PID27	CD3_CALRm PID27	CD34_CALRm PID27	Other_CALRm PID27	All_CALRm PID27	TCN (2.3e+03c) PID27	CD14 (7.8%) PID28	CD3 (32%) PID28	CD34 (5.9%) PID28	Other (54%) PID28	CD14_CALRm PID28	CD3_CALRm PID28	CD34_CALRm PID28	Other_CALRm PID28	All_CALRm PID28	TCN (3e+03c) PID28	CD14 (3.3%) PID29	CD3 (78%) PID29	CD34 (0.065%) PID29	Other (19%) PID29	CD14_CALRm PID29	CD3_CALRm PID29	CD34_CALRm PID29	Other_CALRm PID29	All_CALRm PID29
5F9	-0.130808	-0.0226017	-0.136228	0.0511122	-0.0676784	-0.0217095	-0.01132	-0.0946805	-0.0866544	0.0294951	0.0949958	-0.0226336	-0.0853316	0.0406556	0.0105663	-0.00693313	0.0137981	-0.00606296	2.67e-05	-0.0543271	-0.0984138	0.0237371	-0.0508994	-0.00784355	0.00631224	0.0608799	0.0876796	-0.0176734	0.0220074	-0.0306898	-0.0241812	-0.00422647	-0.0254736	0.0128784	-0.0493664	-0.0107375	0.0351252	-0.0412404	-0.0238115	0.0432732	-0.157794	0.0246484	0.0365359	-0.0792861	-0.0254125	0.00290503	0.0136047	-0.033508	-0.0187838
Alisertib	-0.0442365	0.00199576	-0.0485382	0.0221379	0.017574	0.0289908	-0.0292428	0.00791437	0.00477284	0.0629465	0.0604855	0.0181416	0.0248879	-0.0414072	0.00674657	0.0010428	0.00389169	0.0100617	0.0100232	0.0104546	0.0202455	0.0140455	0.0540423	-0.0704068	0.017538	0.027372	0.0163822	0.0442891	0.0337423	-0.0820207	0.100996	0.018687	0.00442271	-0.0232919	0.0067447	0.00149386	0.03017	0.00155439	0.0132036	-0.0366043	0.0379233	0.00352807	0.0776768	-0.0294405	0.0141646	-0.0564787	-0.0223439	-0.0398468	-0.0426703
Alvocidib	0.936966	0.231924	-0.242939	-0.300868	0.367622	0.0207391	0.234679	0.270657	0.284603	0.394966	0.797126	0.025754	0.0898558	-0.201271	0.22663	0.12863	0.0408851	0.181568	0.157139	0.554346	0.507625	0.263742	0.140249	-1.07925	0.329983	0.123195	0.310398	0.207163	0.168147	0.579677	0.956496	-0.0504402	0.45445	-0.164487	0.763681	0.0500217	0.514287	0.502953	0.48389	0.538231	0.904452	0.0375948	0.168338	-0.312083	0.450876	-0.00933965	0.0269629	0.339224	0.111549
Arsenic trioxide	0.47172	0.0628805	-0.195781	-0.105143	0.267167	0.0201599	0.0451656	0.0953045	0.121026	0.148727	0.26164	0.156664	-0.0485192	-0.131826	0.112229	0.0518295	-0.00586963	0.0254453	0.0117386	0.0935775	0.240065	0.135224	-0.226791	-0.385776	0.120621	0.0506588	-0.011936	0.140281	0.022763	0.0511029	0.523044	0.0566721	-0.157798	-0.0947081	0.195012	0.00448115	0.0359933	0.11156	0.101396	0.181683	-0.0159931	0.0396055	-0.428634	-0.164088	0.304989	-0.0203263	-0.0608912	0.154235	0.0408068
At-9283	0.489024	0.0412925	-0.0184239	-0.119816	0.237839	-0.032434	0.0543514	0.00973355	0.0766803	0.125745	0.43618	0.12214	0.0104016	-0.174544	0.00508913	-0.154857	-0.114077	-0.164385	-0.131684	0.0403756	0.29868	0.0430655	0.093486	-0.29399	0.174614	-0.0412869	0.0481492	-0.0116591	0.012643	0.0696014	0.601123	0.00826212	0.120216	-0.102716	0.373402	0.00686709	0.147859	0.0543598	0.121249	0.188126	0.124543	0.022441	0.103185	-0.11515	0.220373	0.0302705	0.0410395	0.0603657	0.0534864
Avelumab	-0.177636	0.0352351	-0.091432	0.0164918	-0.0137733	0.0101996	0.0479896	-0.0374749	-0.0360525	-0.0728048	0.0631384	-0.00255	-0.0342617	0.0131357	0.0179032	0.0257744	0.0161893	0.0138128	0.0142789	-0.143292	-0.0371384	0.0134211	-0.0664531	0.00984479	-0.00182691	0.05359	0.0865763	0.0245272	0.0338496	-0.024218	-0.0335925	0.00649265	0.0208877	-0.00129578	-0.0390411	-0.00333581	0.0647098	-0.000872795	0.00483888	-0.0275373	-0.0245618	0.0155693	-0.646324	-0.0632643	0.0382897	-0.0131825	0.0411025	0.00402513	-0.0109453
Azacitidine	-0.00939565	-0.0294367	0.237445	-0.00789152	0.083947	-0.0244471	0.197918	0.118779	0.0945653	0.115861	-0.02587	-0.273201	0.432068	-0.0491647	0.0123711	0.0358388	0.146221	0.172378	0.159003	0.211286	-0.0547775	-0.0652041	0.461633	-0.0446462	0.137291	-0.000453235	0.262247	0.152519	0.138661	0.101101	-0.0541484	-0.106636	0.664825	-0.000246786	0.167217	-0.0197343	0.345375	0.253261	0.23263	0.137355	0.0711669	-0.0112761	0.214115	0.0310931	0.0533328	0.02433	0.213425	0.0621786	0.0344076
Barasertib	0.0454352	0.00316341	-0.0473054	0.00129118	-0.0119588	0.0258248	0.0127307	0.00468382	0.0130968	0.0228348	0.191314	-0.00324061	0.0811081	-0.0939816	0.0137352	0.0693291	0.0308202	0.0219138	0.0466313	-0.374338	0.0396333	-0.00885415	0.0385605	-0.0162954	0.0296204	-0.0169321	0.0140985	0.020584	0.0143628	-0.0177458	0.0481867	-0.0274355	0.00607202	0.01195	0.0448075	-0.00431476	0.0465222	0.0471275	0.0433353	0.0216342	-0.0507827	-0.00191771	-0.695156	0.00489777	0.0488195	-0.00364709	-0.0575021	0.0212516	0.00829734
Betamethasone	-0.0694105	0.0275567	0.0314706	-0.0146972	-0.270724	0.0103138	0.127361	0.038925	-0.0116564	0.0627677	-0.0115784	0.019947	0.0750578	-0.0602427	-0.0295652	0.00875658	0.0782421	-0.0025455	0.0283562	-0.0483883	-0.11506	0.0224256	0.0431055	-0.0738852	-0.0544695	0.0269976	0.103802	0.0427143	0.0316723	-0.000712858	-0.103652	0.00594361	0.0684007	0.000845118	0.00611688	0.0034208	0.172899	0.0738645	0.0576283	0.0425727	-0.082667	-0.0116051	0.384481	0.0526634	-0.11216	-0.0257427	0.0571874	0.00191454	-0.02712
BGB324	0.812455	0.190278	-0.864379	-0.162506	-0.108428	0.00797823	0.0706999	0.216946	0.183542	0.39776	0.635564	0.191543	-0.379841	-0.0211482	0.0556127	0.0714876	0.0151157	0.162377	0.0600409	0.236145	0.33079	0.182975	-0.187088	-0.585671	0.201444	0.0919059	0.0942919	0.168181	0.083113	0.407505	0.675379	-0.0220332	-1.54433	0.0856726	0.462722	-0.0401237	0.139685	0.177925	0.0955086	0.492798	0.649815	0.00235838	-1.18647	-0.120877	0.419172	-0.0452706	-0.0743309	0.170095	0.0321719
Birabresib	0.0557721	0.016908	0.294466	-0.0513107	0.132106	0.0282911	0.101623	0.0466056	0.084871	0.0642429	0.238249	0.0551315	0.172855	-0.180538	0.101891	0.0101831	0.0543848	-0.0467612	0.0202006	0.0373462	0.085394	0.016447	0.20097	-0.196384	0.0642202	0.028661	0.0731556	-0.0742524	0.0267105	0.0567093	0.406311	-0.0555196	-0.0289832	-0.02482	0.162479	0.0361641	0.0979403	-0.0635377	0.0374461	0.15629	0.132053	-0.0150185	-0.159902	0.0329498	0.20164	0.0337715	0.157361	0.0675779	0.0566954
Bortezomib	0.650533	0.0243604	-0.251775	-0.107824	0.181234	-0.107754	0.0275494	0.0819488	0.0876773	0.157723	0.272021	0.0620326	0.0745021	-0.141738	-0.0500721	-0.0525512	-0.0498963	-0.0826214	-0.052139	0.0757822	0.250888	0.107276	-0.244444	-0.273716	0.158421	-0.129159	-0.0121475	0.0931924	-0.0435927	0.183767	0.708958	-0.0273048	-0.172573	-0.0621701	0.341086	-0.154964	0.170988	0.201019	0.178425	0.386765	0.583544	0.0603373	-0.787098	-0.340911	0.285609	-0.0733698	-0.165383	0.180881	0.0284667
Carfilzomib	0.843933	0.36938	-0.269256	-0.346915	0.332172	-0.0693877	0.153939	0.248117	0.242594	0.352295	0.592344	0.0584345	0.202999	-0.283996	-0.112506	0.0176959	-0.0321119	0.152042	0.0894977	0.418145	0.55195	0.362444	0.0765424	-1.37876	0.30874	0.125944	0.21025	0.351428	0.212151	0.529634	0.856852	0.201117	-0.102453	-0.230984	0.539208	-0.139953	0.360343	0.511916	0.418723	0.573784	0.593199	0.202447	-0.996473	-0.934667	0.38938	-0.154696	-0.124616	0.40793	0.0884831
CHIR99021	0.145067	-0.0327828	-0.105459	0.00147956	-0.0140807	-0.0114945	-0.0626886	-0.0485446	-0.0172905	0.0220914	0.232398	0.102362	-0.0216119	-0.0818354	-0.0607869	-0.0479181	-0.111405	-0.144871	-0.115012	-0.152374	-0.00975719	0.0064678	-0.0541339	0.0158963	0.0112194	-0.052718	-0.0678912	-0.0678715	-0.0579255	0.0124473	0.0336754	0.0344021	0.0593218	-0.031801	-0.0215371	-0.0126711	-0.0118743	-0.111938	-0.0724386	-0.0226916	0.117937	-0.00537728	0.627554	0.00146655	-0.029001	0.012443	-0.0544468	-0.0155103	0.0116377
Crenolanib	0.448884	0.324545	-1.24733	-0.140677	0.372931	0.0859868	0.188609	0.243585	0.208289	0.355104	0.274452	0.342404	-0.631654	0.0823085	0.1111	0.0883552	0.0392533	0.0525464	0.00103791	0.256304	0.171481	0.310038	-0.74676	-0.653485	0.263069	0.100246	0.175278	0.182644	0.0707684	0.409893	0.407333	0.237245	-1.83855	0.000735342	0.604052	0.11593	0.322818	0.300237	0.237759	0.600797	0.265631	0.0409985	-3.17071	-0.206888	0.387558	0.0365561	0.0118312	0.271342	0.12484
Cyclosporine	0.153986	0.0123052	-0.162529	-0.0194314	0.0928589	0.028521	0.0989123	0.0615349	0.0724761	-0.0241118	0.242797	-0.00051517	-0.061154	-0.00330687	-0.0685372	0.0104868	0.0266229	0.0311622	0.019809	0.0296483	0.0105036	-0.0179704	0.0521577	0.0255124	0.0912837	0.0144996	0.102028	0.0482389	0.0628478	0.0575109	0.203534	-0.0417198	0.0968634	-0.0155982	0.142283	0.0277293	0.15423	0.112888	0.129975	0.0551549	0.233513	-0.0162595	-0.5907	0.0303746	0.0053247	0.0269074	0.0459566	0.0133894	0.0344837
Dasatinib	0.0430076	0.0310796	-0.253513	-0.00154509	0.0879711	0.0133874	0.104894	0.0721617	0.0608549	0.028317	0.418201	0.0822044	-0.0315853	-0.104387	0.00696089	-0.0143456	0.000147846	-0.0201016	-0.00930963	-0.0931951	0.0714746	0.0202604	-0.088856	-0.0314212	0.0805621	0.03559	0.0173607	-0.0158532	0.0161208	-0.0664021	0.374722	-0.0302065	-0.205246	-0.0127021	0.153495	0.0547812	0.0544568	0.0211158	0.0563213	0.00695033	0.275158	0.0132794	-0.606024	-0.0961484	0.083354	-0.0428458	-0.0704719	-0.0376828	-0.0277497
Decitabine	0.149356	-0.0631965	0.0474554	-0.00139863	0.023142	0.0155872	-0.0233076	-0.0214973	0.0293399	0.0836153	-0.0860943	0.00965805	0.0650377	-0.0167305	0.00717522	-0.000234974	0.0117499	0.00802736	0.00382876	-0.0405042	-0.0628702	0.0306068	-0.0613158	-0.0449458	-1.1e-05	-0.00237427	-0.0130545	-0.00821371	-0.0250833	0.0626508	-0.0966952	0.0165764	0.0154366	-0.000419002	0.0604299	0.0047362	0.0205832	0.0472244	0.0274446	0.0207956	-0.0265667	-0.00264426	0.73299	0.00816048	0.00341957	0.0134772	-0.469814	0.024599	0.017879
DMSO	0	0	2.22e-16	3.33e-16	0	0	-2.22e-16	2.22e-16	0	0	0	0	3.33e-16	-2.22e-16	0	0	2.22e-16	0	-2.22e-16	0	0	0	-4.44e-16	0	2.22e-16	0	0	-2.22e-16	0	3.33e-16	0	-2.22e-16	0	-2.22e-16	0	0	3.33e-16	2.22e-16	-4.44e-16	3.33e-16	3.33e-16	0	2.22e-16	-4.44e-16	0	-2.22e-16	0	0	0
Elesclomol	0.889618	0.522353	0.382829	-0.541395	0.480841	0.379902	0.277062	0.397461	0.465019	0.461317	0.757039	0.232915	0.597892	-0.662695	0.130883	0.251451	0.107182	0.243905	0.266045	0.392439	0.447435	0.343009	0.549731	-1.57208	0.306245	0.397214	0.29068	0.344183	0.332792	0.492596	0.807611	0.376108	0.398831	-0.3873	0.5701	0.200171	0.359889	0.362982	0.363985	0.465737	0.705636	0.23026	0.659081	-1.06113	0.526101	0.201395	-0.037466	0.448887	0.312753
Elotuzumab	-0.15557	0.0296928	-0.0908216	0.0194784	-0.0171379	0.0152364	0.0192958	-0.0390376	-0.0385675	-0.0317115	0.0850111	-0.00725715	-0.0181165	-0.00286727	0.00668169	0.0079654	0.023248	-0.020046	0.00547034	-0.0818058	0.0512456	0.01712	0.140176	-0.0543008	0.0284037	0.0505847	0.0868057	0.126946	0.0388668	-0.0288124	-0.136446	0.0181711	-0.0193541	0.0101738	-0.023047	0.00491608	0.0649362	0.0496131	0.0241929	-0.0194797	-0.0297514	0.000714577	0.00384992	-0.00503033	-0.0257134	0.0121774	0.0048107	-0.00969113	0.0028744
Enasidenib	0.0491459	0.00956897	-0.0228462	-0.00616183	-0.0281144	0.000987232	0.0534307	-0.007443	0.0126292	0.0401046	0.0412017	0.063734	-0.0864273	0.00644076	-0.00712551	0.0302064	0.0265285	-0.0113308	-0.00532655	-0.118302	0.000326095	0.026607	-0.0539098	-0.0556903	-0.00399036	0.025137	0.0132985	-0.0354007	-0.0099097	-0.119583	0.0264148	0.00232739	-0.0800499	0.00816842	-0.0429438	0.00581431	-0.00602962	-0.0079233	-0.0236568	-0.0687988	-0.0417658	0.00579065	0.210299	-0.016123	-0.0781528	-0.00290081	-0.0318733	-0.0244821	-0.0111494
Everolimus	-0.143962	0.0442518	-0.108336	0.0202927	0.144403	-0.0106026	0.0381308	0.0715617	0.0486111	0.00745918	-0.0862799	0.0230217	-0.0202174	0.0218203	0.0778969	0.0512204	0.0532525	0.0262697	0.0392732	-0.0155184	-0.0641478	0.0228977	-0.0574331	-0.0290719	0.108072	0.0399565	0.0101703	0.0357472	0.0279333	-0.0649889	-0.0609625	0.00467779	-0.0340426	0.00755826	0.15034	0.0482426	0.0347033	0.0681559	0.0686712	0.0290125	0.0698532	0.00164073	-0.433371	-0.00746834	0.200938	0.096159	0.090825	0.109102	0.109827
Fedratinib	0.364403	0.142029	0.222112	-0.18531	-0.175997	-0.0646891	-0.316433	-0.139249	-0.0724647	0.23041	0.543825	-0.0172508	0.281246	-0.260808	-0.229358	-0.107281	-0.654356	-0.451072	-0.322269	0.176391	0.295513	0.0383822	0.311473	-0.401364	-0.0115341	-0.0449393	-0.204562	-0.118676	-0.040462	0.22038	0.492096	0.0672912	0.252796	-0.139063	0.164245	-0.00870077	0.0372334	0.0402904	0.0679664	0.270459	0.451245	0.0804568	0.141383	-0.409032	-0.00730492	-0.0784502	-0.349243	-0.0110723	-0.0432234
Filgrastim	0.047972	-0.0234618	-0.116703	0.0258266	-0.00256718	0.00434169	-0.122179	-0.0421743	-0.0246982	0.073276	0.0401084	-0.00388405	-0.0318314	0.0252565	-0.0144169	-0.0170384	-0.0946893	-0.0160982	-0.0478056	0.0314468	-0.0284254	0.00272799	0.0375421	-0.0330081	-0.0235615	-0.0315712	-0.0732776	0.0101234	-0.0197062	0.0491431	-0.0273285	-0.00713649	-0.11734	0.0191453	-0.054091	-0.019956	-0.121998	-0.0527788	-0.0692316	0.0486835	-0.159687	0.00984149	-0.816128	-0.0107937	-0.0118194	-0.0239086	-0.055334	-0.0354308	-0.030511
Gandotinib	-0.0102436	0.0355872	-0.104862	-0.00748351	0.0358727	-0.0460911	0.0522216	0.0151989	0.00804398	0.0644775	0.182955	0.0701085	-0.0785751	-0.0478325	0.035184	0.0128415	-0.0171184	-0.0373265	-0.0173477	-0.0377897	-0.00770654	0.0128705	0.0341274	-0.0719073	0.0472012	0.00557384	0.0278562	-0.0213274	0.0108355	0.00785984	0.145391	0.00689163	0.0401754	-0.0260727	0.0787357	-0.0205604	0.118398	0.0209395	0.0385977	0.041387	0.0261745	-0.000311554	-0.404476	0.00309559	0.0688627	-0.0381622	-0.128176	-0.0202783	-0.0245153
GDC-0152	-0.0509968	0.0180474	-0.269404	0.0258821	-0.0304083	0.00747878	0.0605658	0.0220017	-0.00696178	0.134142	0.239186	0.0119218	-0.0441282	-0.026229	0.0312766	-0.00453778	0.025056	0.0316299	0.0276485	0.115398	0.234098	0.029367	-0.158415	-0.0805068	0.040698	0.0157056	0.02911	0.040593	0.0201137	0.192339	0.24665	-0.0824641	-0.0316982	0.0232452	0.103803	0.0649128	0.150707	0.129984	0.140947	0.19832	0.0987292	-0.0473618	-0.415309	0.172919	0.16898	0.0177957	-0.00333322	0.121066	0.0505352
Gilteritinib	0.510587	-0.0125943	-0.212025	-0.0564846	0.0491577	-0.0216359	0.163566	0.0923755	0.120963	0.166168	0.585607	0.00368063	0.0883169	-0.140822	-0.000593581	-0.0204111	0.00569885	-0.0699227	-0.00440214	0.0152248	0.430783	-0.0108179	0.112863	-0.170454	0.0278832	-0.0861735	0.0349563	-0.0929266	-0.00910095	-0.0256201	0.562868	-0.0163041	-0.120104	-0.0589305	0.098976	-0.0511368	0.100339	-0.05422	0.0148369	0.0701925	0.464586	-0.0278908	-0.392446	0.0405208	0.190187	0.0238228	-0.0152126	0.0111091	0.0495062
Glasdegib	-0.0542901	0.0306484	-0.0216011	-0.0120015	0.0303075	0.0209555	0.00594239	0.0393778	0.0323792	0.0281522	0.0494545	0.0417304	0.0555008	-0.0591648	0.00782266	0.000584809	0.0225711	0.0152293	0.0179938	-0.0112587	-0.0325708	0.00181529	0.00333808	-0.00045194	0.00425783	0.0549509	0.0358231	0.0513594	0.0425485	-0.0229538	-0.0441983	0.000620422	-0.0279777	0.00368304	0.0138089	-0.0027041	0.0361754	0.0398747	0.0287265	-0.0455475	-0.0509005	-0.00226105	-0.0830017	0.0166006	0.0262672	0.104838	0.0932657	0.100739	0.0967891
Gsk2879552	-0.101091	0.0344613	-0.0482954	0.00263134	0.00555449	-0.0016062	-0.0156352	-0.00411578	-0.0145164	0.0175466	0.0166721	0.0355459	0.000952607	-0.0223167	0.0247421	-0.00332393	0.0223317	0.0241708	0.010308	-0.0143437	-0.0155721	0.00901511	-0.0602642	0.0149433	-0.000893027	-0.00835904	0.0231575	0.0489614	0.0019993	-0.0877707	0.000129615	-0.0108526	-0.0193764	0.0108002	-0.00644263	0.000932875	0.00938095	-0.00626179	-0.00232943	0.0106979	-0.0257331	0.0049882	-1.04323	-0.0118921	0.0189581	0.0367007	-0.0736373	0.0192405	0.0297908
Hydroxyurea	-0.0294908	0.0269785	-0.0994409	-0.00362616	0.00512839	0.0206962	-0.0139664	-0.00869912	-0.00941114	0.0189796	0.134387	0.0270226	-0.0245527	-0.0183639	0.0367162	0.025892	0.018829	0.00683394	0.0125875	-0.0271259	0.0272154	0.000209237	-0.0455952	0.0122763	0.00836369	0.0268408	0.0397424	-0.00278347	0.0172004	0.00536231	-0.0148203	-0.0195812	0.0474366	0.0140536	0.0270625	0.00829959	0.0384341	0.00676391	0.0196399	0.0118935	-0.00608535	-0.0109266	0.294281	0.0413533	0.0146541	0.0202791	-0.129449	0.027849	0.0206232
Ibrutinib	0.00590396	0.00950674	-0.0272805	-0.00203509	0.0505482	-0.00614321	-0.0261665	0.00853348	0.014065	-0.032511	0.210902	0.045294	-0.0826408	-0.0227018	0.0707248	0.0164323	0.00722312	0.0103544	0.0127461	-0.015072	-0.0749425	0.0271031	-0.133395	-0.00313356	0.0357872	0.0423379	-0.0316534	-0.0139503	-0.00360919	0.0309454	0.218071	0.0183784	-0.0183306	-0.0340589	0.0950458	0.00627276	0.0352563	0.0197217	0.0374853	-0.00456013	0.0867595	-0.00543639	-0.216393	0.00988877	0.0834315	0.0174357	0.0231022	0.0398509	0.0302304
Idasanutlin	0.027171	-0.0763203	0.348482	0.00481969	-0.0371209	-0.0381406	0.0867645	0.0789286	0.0452434	0.163403	0.062619	-0.298482	0.530472	-0.109297	0.00216335	-0.00348036	0.0624452	0.149195	0.138607	0.230759	0.0164814	-0.0692877	0.563078	-0.0817032	0.0518014	0.00599295	0.101336	0.112884	0.119475	0.161811	-0.222406	-0.159256	0.65722	0.0577026	0.0991039	0.0374047	0.135048	0.187395	0.185767	0.230381	0.0808877	-0.0203565	0.258816	0.0711454	0.0115689	0.00659052	0.0405699	0.0497546	0.0159128
Interferon alpha 2a	0.0559476	0.025608	-0.109115	-0.0186259	0.0388636	-0.0700954	-0.077532	-0.0884811	-0.057287	-0.0111623	0.0319817	0.037202	0.0167141	-0.0333224	-0.046499	-0.0158578	-0.0305436	-0.0621013	-0.0433465	-0.0847949	-0.34407	-0.211387	-0.314512	0.447528	-0.0685964	-0.0668597	0.00997947	-0.168118	-0.141134	-0.127798	0.264957	0.0125072	-0.183803	-0.0236091	0.139906	-0.0269999	-0.104297	-0.0764619	-0.0329098	-0.0574939	0.0644427	0.00234395	-0.36386	-0.0151544	0.0722134	-0.00741787	-0.0829999	-0.104147	-0.0221881
Ipilimumab	-0.100689	0.0400452	-0.164783	0.00823436	-0.00511809	-0.00043181	0.0362605	-0.0272846	-0.0313444	-0.0863502	0.00649364	-0.0108592	0.0176226	-0.00723355	0.0593328	0.0381004	0.049792	0.0188545	0.0371743	0.00432482	-0.00517085	0.0021255	-0.0288748	0.00401103	0.0177761	0.0710159	0.0940598	0.0329355	0.059933	-0.0125827	-0.0890754	0.00807908	-0.0333361	0.0114902	0.0531619	0.0712685	0.12722	0.0869381	0.0793245	-0.00253516	-0.0350211	0.0061201	0.181177	-0.0304955	0.0162157	0.00395872	-0.000785497	-0.012158	-0.00164376
IsotypeControl	1.11e-16	0	1.85e-16	1.48e-16	0	1.48e-16	-1.11e-16	-7.4e-17	-2.59e-16	3.7e-17	0	-2.22e-16	-2.22e-16	0	1.48e-16	1.85e-16	-7.4e-17	-2.22e-16	0	3.7e-17	1.48e-16	-1.11e-16	3.7e-17	3.7e-17	-3.7e-17	7.4e-17	3.33e-16	2.96e-16	2.96e-16	7.4e-17	1.85e-16	-1.48e-16	1.11e-16	-3.7e-17	-7.4e-17	1.48e-16	7.4e-17	-7.4e-17	-1.11e-16	2.22e-16	1.11e-16	0	-1.85e-16	-1.11e-16	0	1.48e-16	-1.11e-16	-3.7e-17	1.11e-16
Itacitinib	-0.0410807	-0.0178423	0.111387	0.00549519	0.0231226	0.0367033	0.0526906	0.0506547	0.0494704	0.0216509	0.24016	0.0596704	-0.0235145	-0.0673511	-0.118196	-0.0921344	-0.0542546	-0.021727	-0.0501881	-0.219088	-0.0083322	0.0050585	0.0304549	-0.0294434	-0.00247235	0.0148807	0.0447971	-0.00566625	0.0135757	-0.0356437	0.10052	0.00496147	0.106965	-0.0302701	-0.0043297	-0.00880507	0.0688673	0.0138644	0.0267873	-0.0533531	0.270897	-0.0033509	-0.351947	-0.0393575	0.0614118	0.0301006	0.0316771	0.0235584	0.0357422
Ivosidenib	0.0334539	0.0277509	-0.123417	-0.00971454	0.00315479	0.0265852	-0.0569489	-0.0161858	-0.0136429	0.0410853	0.0977137	0.00624946	0.0703686	-0.0492693	-0.0293727	-0.0348673	-0.0107482	0.0206608	0.00949727	-0.0502698	-0.197772	0.0218753	0.0311285	-0.0196294	0.00507801	0.029586	0.00490854	-0.00851414	-0.00382491	0.0122251	0.00372181	0.0292866	0.0366542	-0.017711	0.0376878	0.0770815	0.0595753	0.0418284	0.0487376	-0.00151495	-0.0158352	0.00216807	-0.709701	0.00875148	-0.00104725	0.023156	0.0807805	0.00941344	0.0220328
Ixazomib	0.237697	0.0124317	-0.13553	-0.0344932	0.083066	-0.040772	0.0364245	0.00603474	0.0280263	0.0407896	0.0928804	0.0206379	0.0218552	-0.0423083	-0.00374008	-0.0164173	-0.0128689	-0.0380709	-0.0225237	0.0312985	0.0780918	0.0336782	-0.138889	-0.0576464	0.050865	-0.00245819	0.0210908	-0.00138636	-0.00756952	0.0727048	0.369113	-0.029889	0.00191437	-0.0305812	0.219713	-0.0349898	0.119903	0.0922607	0.106385	0.178677	0.377452	-0.0184327	-0.215459	0.0052672	0.148815	-0.0469414	-0.139546	0.0672355	-0.00323883
JQ1	-0.0645863	0.0454502	0.226279	-0.0504909	0.097526	0.0339992	0.171399	0.0220846	0.0652782	0.0349849	0.213528	0.0150807	0.191734	-0.162864	0.0450287	-0.0455517	-0.00679175	-0.0854222	-0.023352	-0.00863853	-0.0269323	0.0209828	0.12426	-0.141768	0.0332509	-0.0309163	0.0461207	-0.0653774	-0.0118779	0.0292358	0.250819	-0.0288711	0.135124	-0.0356477	0.141416	0.0348245	0.126556	-0.0146082	0.0515021	0.0832532	0.130413	-0.00756346	0.501271	-0.000905246	0.138497	0.0415383	0.0636615	0.0681986	0.0541633
LCL161	-0.0436565	-0.00328725	-0.0116742	0.0139827	0.0179043	0.0262929	-0.00550659	0.0522324	0.0289369	0.105598	0.182333	-0.014036	-0.00500557	-0.0177872	-0.00893199	0.0282907	0.0156053	0.0232549	0.0197576	-0.0357429	0.0778691	0.034903	-0.0802748	-0.0928493	0.0214547	0.0372627	0.0324118	0.0825064	0.0315926	0.0848384	0.293113	-0.0521851	-0.00420902	-0.00617001	0.0325884	-0.0035641	0.0571244	0.0199578	0.0489809	0.0950089	0.16557	-0.0305211	-0.0307933	0.0880823	0.115198	0.0667916	0.0540622	0.123145	0.08649
Lenalidomide	-0.16817	0.0285454	-0.168353	0.0346629	-0.00384543	-0.0204898	0.0763618	-0.00230736	-0.0200486	-0.0156719	0.0675158	0.022507	-0.0855698	0.0464797	-0.00391149	0.0172486	0.0101991	0.0229604	0.00526871	-0.0400586	0.014575	0.00476425	-0.0491461	-0.00628403	0.016375	2.76e-05	0.00577521	0.0134991	0.000121627	-0.00219125	-0.0540437	0.0432026	-0.0461797	-0.00635752	0.041975	0.0287144	0.0463916	0.0773988	0.0458181	0.00674285	0.0474945	0.00323217	-0.664311	-0.0172224	0.0172439	0.0224194	0.0123375	0.0130698	0.023761
Metformin	-0.0498813	0.0131591	-0.0743912	0.0085197	0.0187634	0.00999507	-0.00279363	-0.0187749	-0.0108837	0.0571669	0.0105442	-0.0115306	-0.00581965	0.0167121	0.00640205	-0.0201252	0.00191731	-0.00717921	-0.0124448	0.0672827	-0.0390565	-0.0131809	-0.133945	0.12347	-0.0478469	-0.0453524	-0.0346748	-0.0341157	-0.0525611	-0.00702577	0.00748301	0.0100456	0.0124405	-0.0050722	-0.016885	-0.0250593	0.0146994	0.00543305	0.00285845	-0.00827827	-0.0130135	-0.000415398	-0.0289665	-0.0108553	0.030509	0.0574322	-0.0198417	0.0375283	0.0508899
Midostaurin	-0.227866	0.0931393	0.118943	-0.019817	0.105004	-0.0501731	0.0756433	0.0188462	0.0166647	0.0413064	-0.221901	0.0267169	-0.0201807	0.0278455	0.0604512	0.0286897	0.0827377	0.0463547	0.0446036	0.160594	-0.0213701	0.0201812	0.0398586	-0.0811185	0.0685971	0.00306324	0.0466193	0.085495	0.0436599	-0.0738966	-0.156023	0.0930506	0.19222	-0.0488739	0.18554	-0.00555606	0.128582	0.0753704	0.0688758	-0.028308	-0.360806	0.0711058	-0.0694364	-0.222174	0.11817	0.037174	0.110929	0.0503193	0.042866
MLN120B	-0.0307513	0.0101158	-0.0484076	0.0120419	-0.0307774	0.022462	0.101216	0.0345109	0.0264504	-0.0171579	0.0764945	-0.00609852	0.031771	-0.0258761	0.049032	0.0366993	0.0302591	0.0435536	0.0441181	0.00474603	0.0228378	0.00390451	-0.0127181	-0.0220618	-0.0471434	-0.0373708	-0.034199	0.0207218	-0.0135897	-0.0282283	-0.00885405	0.00856416	-0.0445245	0.00143618	-0.00959343	0.0524635	0.0232456	0.0369755	0.0185071	0.00360071	0.0111176	-0.00659052	-0.114838	0.028121	0.0141333	0.0295136	-0.0267075	0.0454796	0.0389057
Molibresib	0.025192	0.0286819	0.152617	-0.0412298	0.0888903	0.0109558	0.0835561	-0.00333527	0.0298952	0.00333199	0.340926	0.0822599	0.221625	-0.269114	0.0927445	-0.00673173	-0.00422496	-0.0487789	0.00527134	-0.0375146	0.115994	0.0122579	0.214014	-0.194118	0.0232586	0.0189271	0.0563467	-0.0615028	0.0206758	0.0397366	0.36336	-0.0100467	0.157978	-0.0665515	0.0598341	0.00637646	0.0329592	-0.10058	-0.00602023	0.16902	0.283403	0.00760826	0.343469	-0.0887916	0.162686	-0.0039433	-0.0341638	0.00186657	0.0124434
Momelotinib	0.421716	-0.0374516	-0.00439035	-0.0612581	0.191319	0.0377175	0.229181	0.13623	0.163907	0.116377	0.421901	0.0838023	0.118508	-0.197199	-0.0496107	-0.0408496	0.00787161	-0.0518583	-0.014844	-0.160017	0.496953	-0.000396666	0.186697	-0.265497	0.175348	0.114098	0.233079	0.0674768	0.163119	0.0267697	0.417094	-0.0678199	0.175317	-0.0363758	0.218017	0.0030123	0.269513	0.178506	0.187079	0.175845	0.407223	-0.0050962	-0.17296	-0.036795	0.0936322	0.04837	-0.00480867	0.0410928	0.0669602
Navitoclax	-0.202342	0.103625	0.627149	-0.0972541	0.0198261	-0.0625274	-0.0841733	0.255626	0.121238	0.466859	-0.504945	-0.218779	0.908101	-0.312494	-0.153323	-0.0358817	-0.209052	0.484841	0.29798	0.754096	-0.75713	0.174254	0.935034	-0.859297	-0.0430559	0.0307563	-0.338372	0.401302	0.155352	0.720484	-1.19054	0.128324	0.87961	0.00151818	-0.0227332	-0.0628102	-0.295431	0.31474	0.117074	0.701063	-0.724836	0.0598662	0.749719	-0.122033	-0.00111908	-0.0181776	NA	0.462869	0.0856795
Niraparib	-0.126406	0.0539601	-0.0504038	-0.00428854	0.0516244	-0.0054611	0.0838816	0.00373494	0.00565138	-0.0565079	0.141059	0.0592531	-0.00603095	-0.0578522	0.0402469	0.014409	0.0464036	0.0263505	0.026725	-0.1078	-0.131978	0.0522516	-0.0272081	-0.118061	0.0255805	-0.0015717	0.0654674	0.00446118	-0.00731148	-0.0905134	0.0700966	0.0456931	-0.123932	-0.0250501	0.0845505	-0.000853251	0.0479402	-0.00433126	0.00194174	-0.103631	-0.000356663	0.0100049	-0.110412	-0.0458481	0.047389	0.0353421	0.0207373	0.0123721	0.0303874
Nivolumab	-0.170915	0.0631269	-0.110502	-0.000833945	-0.0524988	0.00246168	0.0361355	-0.0481026	-0.0515307	-0.0780026	0.0728041	0.0267388	-0.0399467	-0.0110135	0.000552881	0.00606865	0.0270015	0.00214055	0.00547469	-0.118149	0.0311013	-0.00353906	-0.00200053	0.000536681	0.00750145	0.0584964	0.10575	0.025025	0.0608029	-0.0362949	-0.212862	0.0317752	-0.0497992	0.0174929	-0.0500208	-0.00285515	0.0533035	0.0206768	-0.00998841	-0.0676959	-0.0639045	0.00202879	-0.200149	0.004544	-0.0277545	0.00791967	-0.0688738	-0.0152071	-0.00284555
NS-018	0.29108	0.0535567	-0.279968	-0.0540311	0.162412	0.0283863	0.203205	0.132143	0.133549	0.059751	0.312409	0.078491	-0.0624356	-0.0665471	0.136311	0.0674825	0.100974	0.0662202	0.08441	-0.0703221	0.102607	0.0481918	-0.143025	-0.100173	0.149813	0.0727553	0.177353	0.0381424	0.0741629	-0.011251	0.478148	0.0241584	-0.0917828	-0.0691762	0.294842	0.0623288	0.23349	0.173332	0.193208	0.0141741	0.279322	0.00571107	-0.330227	-0.0691081	0.213712	0.0758341	0.106561	0.0983498	0.0933035
Olaparib	-0.0363818	0.00778297	0.0164978	0.0119708	0.0391551	0.00568677	-0.0460901	0.0142429	0.00853093	0.00526241	0.0421043	0.0361967	0.139908	-0.117215	-0.00566869	0.00722164	0.057943	0.0263795	0.0312644	-0.275331	-0.115614	0.0161783	0.133709	-0.0923413	0.0656591	0.0373423	0.100067	0.0527562	0.0569123	0.0743873	0.0107562	0.00647586	0.0614586	-0.0121143	0.0327926	0.0268305	0.0654916	0.0242787	0.0316845	-0.0043461	0.0638613	0.00946861	-0.165401	-0.041711	0.024175	0.0231579	0.0964776	0.0371055	0.0318449
Omacetaxine mepesuccinate	0.94701	0.055312	-0.249194	-0.192633	0.547162	0.0779362	0.335063	0.273045	0.311976	0.307731	0.891524	-0.0642559	-0.109507	-0.0330914	0.31956	0.0984412	0.124951	0.162635	0.150888	0.257942	0.735162	0.00928924	0.206407	-0.372805	0.375259	0.0851546	0.38147	0.263509	0.25496	0.300073	0.999869	-0.210691	0.380308	-0.0611703	0.562975	0.0334473	0.54642	0.467181	0.464754	0.357126	0.942069	-0.0524486	0.198009	0.0462862	0.487317	0.0421538	0.147831	0.185005	0.101222
Pacritinib	0.502171	0.327324	-0.367382	-0.247708	0.175041	0.118786	0.135688	0.28725	0.271994	0.326054	0.622045	0.258938	0.0974151	-0.365005	0.0494466	0.202862	0.0252838	0.161321	0.135767	0.0332052	0.141329	0.294945	0.225484	-1.13124	0.17306	0.216831	0.115663	0.130301	0.107011	0.386986	0.566496	0.0448284	0.199463	-0.13061	0.321073	0.160647	0.275591	0.333109	0.333442	0.452898	0.513563	0.193198	-2.72062	-0.868552	0.438919	0.0526485	0.018506	0.398881	0.255729
Palbociclib	0.127648	-0.00658635	-0.0849673	-0.0118606	0.0101733	-0.0290004	0.0678348	0.0101509	0.0258011	0.0458218	0.113672	0.0296996	0.0255374	-0.0408528	-0.00848431	-0.00555016	0.0232902	0.00687926	0.0115829	-0.0188484	-0.0655158	0.0179147	0.0711562	-0.0845983	0.0272884	0.0109439	0.0675764	0.0014358	0.0169886	0.0324551	0.0624372	0.000614193	0.0351418	-0.00951211	0.0159591	0.0111725	0.0393629	0.0280934	0.0343209	0.0202168	0.010297	0.00314065	-0.499838	-0.0171797	-0.0134704	-0.0439799	-0.0591594	-0.037797	-0.0370312
Panobinostat	0.705847	-0.0226057	0.535399	-0.186042	0.109329	-0.0545263	0.036087	-0.0338571	0.0865314	0.246854	0.73073	-0.164899	0.594575	-0.371784	0.065974	0.00454266	-0.0645456	-0.12189	0.0193311	0.290969	0.722007	-0.0626085	0.678818	-0.412082	0.172918	0.0320177	0.120036	0.0192448	0.162058	0.422064	0.834021	-0.163797	0.622847	-0.0887282	-0.283994	-0.0569416	0.160014	-0.229621	-0.0153532	0.3481	0.731241	-0.00767872	0.778029	-0.0897725	0.285338	0.0037215	0.502031	-0.0213978	0.0329439
PBS	-2.22e-16	0	2.22e-16	-2.22e-16	0	-2.22e-16	0	2.22e-16	0	0	0	-2.22e-16	0	0	0	0	0	2.22e-16	0	2.22e-16	-2.22e-16	0	2.22e-16	0	-2.22e-16	2.22e-16	0	0	0	0	0	2.22e-16	0	-2.22e-16	0	0	2.22e-16	-2.22e-16	0	0	0	0	0	0	0	-2.22e-16	0	0	0
Pelabresib	0.0981803	-0.0160131	0.28484	-0.0466283	0.093201	0.0233389	0.0710731	0.0183145	0.0682692	0.0775148	0.198162	-0.00117358	0.166658	-0.127785	0.108185	0.0317957	0.040132	-0.0241191	0.0281916	0.0566924	0.0745353	0.001807	0.141662	-0.110274	0.0283421	0.0231666	0.0534333	-0.0349193	0.0259604	0.0136668	0.270899	-0.0244966	0.108296	-0.0337345	0.0664095	0.0166193	0.0817486	-0.0633413	0.0177153	0.0440837	0.0793699	-0.0035665	0.269591	-0.0118863	0.104759	0.0274541	0.0170047	0.0167252	0.0338738
Pembrolizumab	-0.152054	0.0749508	-0.100082	-0.0141191	-0.032404	-0.0052168	0.0389434	-0.0326308	-0.0383442	-0.09149	0.0670929	0.0251993	-0.0808643	0.00522195	-0.00527269	-0.00170662	0.0037885	-0.0159295	-0.0120967	-0.135134	0.0684512	0.00106551	-0.0224209	-0.01123	0.0229245	0.0578067	0.110282	0.00603086	0.0567216	-0.0247753	-0.201385	0.00686971	0.022087	0.0240342	-0.00166005	-0.00417128	0.0661402	0.0486279	0.0292498	0.00403996	-0.0018562	0.00669181	0.297335	-0.034065	0.0336713	0.0188271	0.247379	0.0103723	0.0133135
Pinometostat	-0.0706294	-0.0153921	-0.111913	0.0334917	-0.00764774	-0.0236742	-0.0668721	0.0104209	-0.016771	0.0365961	0.0136004	-0.0022947	0.0462004	-0.0182686	0.0299007	0.0459342	0.0413999	0.0027431	0.033193	-0.0183708	-0.12917	0.0197146	-0.00294291	-0.0368403	0.0201187	0.023733	-0.00384328	0.00932498	0.000253578	0.0149438	-0.107425	-0.00490986	0.10531	0.00705174	0.0633615	0.0481001	0.0282244	-0.00368747	0.02472	0.0527814	-0.0432557	-0.00489719	0.32993	0.023355	0.0634294	0.0956375	-0.0481094	0.0904339	0.0897255
Pomalidomide	-0.133482	0.0123817	-0.205363	0.038577	0.000146778	-0.00612931	0.0489461	-0.012898	-0.024928	0.000523947	0.150093	0.0982188	-0.274842	0.0711389	-0.0722257	-0.0413389	-0.0771655	0.00611786	-0.0752216	-0.133279	-0.0406765	0.0204668	-0.0682362	-0.0262687	-0.00857642	0.0123989	-0.0204905	0.0534006	-0.00155525	-0.0608122	-0.0608995	0.0408663	-0.166869	0.00732581	-0.00986092	-0.00915662	-0.00951281	0.00857598	-0.0161354	-0.0715694	0.109612	-0.00433235	-0.109568	0.00141817	0.0860316	0.00863567	0.0623406	0.0280875	0.0215838
Pracinostat	0.661953	0.0294666	0.503059	-0.20067	0.0587741	-0.00187915	0.0857962	-0.0786494	0.054113	0.179147	0.810755	-0.0943069	0.416305	-0.321607	0.0378171	0.0159087	-0.0465748	-0.147748	-0.0139814	0.197618	0.631032	-0.0599437	0.583856	-0.33752	0.0920792	0.0233404	0.078744	-0.135447	0.0811902	0.255264	0.829801	-0.0948134	0.485326	-0.106934	-0.326198	-0.05146	0.0633796	-0.304711	-0.092248	0.270358	0.61533	-0.00989746	0.469468	-0.0628034	0.17765	0.00145423	-0.0740433	-0.0271783	0.0216601
Prednisone	0.00296389	-0.0252064	-0.0104068	0.0149749	0.0135176	0.013985	0.00551078	0.0221889	0.0120761	0.0471686	0.00508446	-0.0348179	0.0277219	0.00754948	0.0386765	0.026875	0.0546693	0.0159528	0.0384151	-0.0246104	-0.0883393	0.0364137	0.0327591	-0.083076	0.0136127	0.0123972	0.0187109	0.0261626	-0.000801318	-0.010335	-0.058743	0.0163052	0.0484075	-0.00514398	0.0533615	0.00472046	0.0401791	0.0324285	0.034285	0.0225658	0.065014	-0.00131744	0.0814671	-0.00565981	0.0671744	0.0336745	0.0727062	0.0428791	0.0396647
PU-H71	0.591484	-0.0412682	-0.167214	-0.0661083	0.162829	-0.0352474	0.172933	0.0616618	0.115851	0.0518521	0.467247	0.0512225	0.00999258	-0.116552	0.0054474	-0.0372372	0.012082	-0.0273724	-0.00247242	-0.0466773	0.532372	0.0151222	-0.00750593	-0.215344	0.0836658	-0.0597489	0.0510704	-0.0684756	0.00467154	-0.0196702	0.725746	0.0378072	0.0810324	-0.13366	0.0604363	-0.0495953	0.0933385	0.0529432	0.0939905	-0.0493602	0.307011	0.0288066	-0.835153	-0.162508	0.127906	-0.0133867	-0.0232617	-0.100229	-0.017614
Quizartinib	0.0844852	-0.00691403	0.0478328	-0.0135792	0.0229373	0.0602738	0.0422569	0.0318406	0.0549118	0.106403	0.109276	0.0506929	-0.0636125	-0.0299441	-0.0325371	-0.0136727	-0.0133263	-0.0260427	-0.0306104	-0.0362575	0.0140649	0.0204612	-0.0609149	-0.0416875	0.0122964	0.0434052	0.00446319	0.0281686	0.0159897	0.0659575	0.0358097	-0.0151842	0.077573	-0.00529019	-0.00410484	0.0277251	0.0416575	0.0116229	0.0253477	0.0368656	0.0927672	0.0103637	-0.0328014	-0.0698616	0.0511308	0.038163	0.0714315	0.0525034	0.0430152
Ruxolitinib	0.222962	-0.00750342	-0.13721	-0.017072	0.0713193	0.0314167	0.0659296	0.0594249	0.0750033	0.0132699	0.128891	0.0298194	0.0903195	-0.0936461	-0.0597043	-0.0101766	0.0125483	-0.00541141	-0.002121	-0.0278245	0.111067	0.0146699	-0.051648	-0.0571947	-0.0160719	0.00392608	0.0206087	-0.0150415	-0.00524288	-0.060617	-0.0160666	0.0533036	-0.111094	-0.014606	-0.0346564	-0.0149814	0.0487182	0.0245162	-0.00642291	-0.0939442	0.0570731	0.0054224	0.151606	-0.0388923	0.00685046	0.0549602	-0.0249061	-0.00292655	0.042976
Selinexor	-0.0200808	0.0561621	-0.0150127	-0.03394	0.0396022	-0.0117099	0.091606	0.0510678	0.035001	0.0470807	0.19462	0.0264431	0.176969	-0.162372	-0.0737285	-0.0794003	0.00784929	0.0313285	0.0138879	0.123825	0.0426772	0.0546001	0.0554453	-0.227542	-0.0216788	-0.0367423	0.064333	0.0601377	0.00224237	0.10004	0.278068	-0.0108279	0.278384	-0.0613664	0.0555602	-0.00158917	0.122406	0.0616256	0.0972317	0.130364	0.121479	0.00923796	0.156313	-0.0579399	-0.0341721	-0.0488395	-0.160688	-0.0423588	-0.0450011
SHP099	-0.0797626	-0.0137647	-0.088742	0.0380227	0.0348728	0.0038553	0.0288715	-0.00858313	0.00660426	0.0131076	-0.0164406	-0.0163252	0.0748317	-0.021031	0.0853548	0.0991658	0.103497	0.0729118	0.0857269	-0.0816956	-0.0895055	0.028212	-0.0170002	-0.0527472	-0.0189687	0.0269873	-0.0174834	0.0031769	-0.0153015	-0.0341597	-0.0396533	0.0308191	-0.0180273	-0.00634069	0.00711881	0.0172753	0.0376137	0.0136126	0.0120482	0.0367323	0.0534299	-0.00191458	-0.361349	-0.00460892	0.0476087	0.0746956	0.00367072	0.0754061	0.0752259
Sorafenib	0.236879	-0.036383	-0.120982	-0.000920169	-0.0567456	-0.00467579	-0.0356337	0.0393858	0.0222506	0.0788307	0.249319	-0.0248214	-0.0487415	0.00495364	-0.00952677	-0.00688908	0.0102205	0.0229124	0.0124128	-0.0184072	0.0874216	0.0201543	-0.0722626	-0.0430902	0.0144127	0.0360541	0.0146896	0.022818	0.0152146	0.00631748	0.1137	-0.015012	0.030863	-0.0102361	-0.0196134	0.0153381	0.0582876	0.0191108	0.0320462	0.0178907	0.0649121	-0.000774506	0.0140849	-0.00366124	-0.006068	0.013784	0.0325359	-0.0167511	0.00801204
STO609	-0.212507	-0.0105777	0.114324	0.034835	0.0380724	0.0319758	0.00648601	-0.00108155	0.0104133	0.0339335	0.0549256	-0.0167581	0.192423	-0.0856313	0.0211838	-0.0162746	0.00851152	0.0273892	0.0316127	0.0675402	-0.065758	-0.013037	0.0594921	0.00829723	0.0477631	-0.0115441	0.0105795	0.0630373	0.0284882	0.0683938	0.082129	-0.032439	0.133628	-0.00300541	0.067628	0.0143862	0.00452837	-0.00605391	0.0355425	0.0482023	0.213098	-0.0156465	0.0861952	0.0269752	0.122632	0.0248151	-0.121223	0.0313654	0.0405094
Tandutinib	0.233663	0.010131	-0.0771692	-0.0358472	0.102572	0.051722	0.00579115	0.091873	0.085015	0.0891132	0.07308	0.00791234	0.0501374	-0.0435384	0.0596905	0.00895353	0.0375042	0.0056543	0.0259911	-0.0261169	0.061012	0.0122257	0.0401033	-0.0765048	0.121154	0.113214	0.0738915	0.117167	0.104108	0.054337	0.23732	0.0620746	-0.163993	-0.0509072	0.12019	0.0288789	0.0229337	0.038709	0.0405272	0.0060082	0.245817	-0.00306048	-0.149677	-0.0292921	0.0919763	0.0683574	-0.0636757	0.0614589	0.0771422
Temsirolimus	-0.213402	0.0815021	-0.110634	0.00982935	0.0885906	0.00457156	0.0724515	0.0335238	0.0215472	-0.0373081	0.0493112	0.042767	0.114232	-0.10376	0.0532616	-0.010088	0.0308218	0.000880475	0.0129189	-0.0475432	-0.0535329	0.0233736	0.00182916	-0.0730717	0.0920338	0.0149197	0.0349264	0.0121701	0.0214761	0.0134988	-0.0905174	-0.00415456	0.0436041	0.0163022	0.122174	0.0333753	0.0757975	0.0415476	0.059812	0.0218254	0.0253482	-0.0117989	0.118732	0.04031	0.152748	0.0574177	0.0308635	0.0720999	0.0720817
Topotecan	0.342309	-0.0698828	0.220838	-0.0501864	0.256334	0.0337973	0.236914	0.206706	0.207372	0.0922275	0.191683	-0.171295	0.227959	-0.0444401	0.0891515	0.0456662	0.100136	0.105694	0.125402	0.130051	0.282144	-0.0507195	0.197716	-0.0319825	0.278463	0.0640255	0.24332	0.146401	0.183584	0.114937	0.591206	-0.184634	0.296196	-0.00483344	0.321334	0.00547713	0.327771	0.2648	0.284495	0.157875	0.483954	-0.0386913	-0.131746	0.0810007	0.267857	0.0391781	-0.0535429	0.0844537	0.0717872
Tosedostat	0.00911268	0.0145312	0.0410229	-0.0146526	0.00228377	-0.0162189	0.00658514	-0.000555615	-0.00115567	0.00678032	0.114318	-0.0108545	0.126513	-0.0829714	-0.0471937	-0.00122187	-0.017899	-0.0444831	-0.0116495	-0.0646289	-0.0589188	0.0127336	0.0713907	-0.0745339	0.0420752	0.00549834	0.0561672	-0.0121995	0.0171332	-0.0321859	0.0425361	0.00539626	0.123821	-0.0227559	0.136097	-0.0239318	0.137165	0.0505003	0.0665984	-0.0111758	0.0276839	-0.0101	-0.229409	0.0366784	-0.0205913	0.0172534	-0.104229	-0.0408818	0.00285404
Trametinib	-0.0699185	0.0524341	-0.117517	-0.00588357	0.0244153	0.020459	0.144969	0.0190114	0.0242023	-0.00633403	0.0134292	0.0426598	-0.0329858	-0.0159307	0.0678669	-0.016794	0.0244951	0.0246709	0.01509	-0.0285112	-0.0379393	0.0309878	-0.0294348	-0.0662776	0.00304436	-0.000136546	0.0354214	0.0341791	0.0105213	-0.0135138	0.227771	0.00798139	-0.0445238	-0.0335369	0.0105454	0.040776	0.0558584	0.0532587	0.059257	-0.0128058	0.233678	-0.00194707	-0.509756	-0.0306584	0.0647362	0.010832	0.0236219	0.0256893	0.0276158
Tretinoin	0.209741	-0.0590713	0.0920403	-0.0258191	0.0653591	0.0153533	-0.0110547	0.0484909	0.0656466	0.0758746	-0.11542	0.0268484	0.12843	-0.0722064	0.00563247	-0.0300183	0.0142298	-0.00255033	0.0054283	-0.0375416	-0.170806	0.00713363	0.152089	-0.0527366	0.0610036	0.0811343	0.000280832	0.0442609	0.0552398	0.00922966	-0.0243524	0.0323417	0.0605662	-0.024289	0.0128112	-0.014415	0.0219485	-0.00559978	-0.00384592	-0.0622926	-0.0471605	0.00759823	0.0226493	-0.0189854	0.068977	0.0231581	-0.165606	0.0261553	0.0264212
Valproic	-0.129162	0.0243318	-0.0100047	0.0147926	0.0276477	-0.0663354	0.00700016	-0.0407891	-0.0327107	-0.00442504	-0.0384835	0.038028	-0.025531	-0.00297784	0.0292237	-0.011741	0.00424875	0.00966115	-0.00586225	-0.0048537	-0.11397	0.0142095	-0.0269814	0.00587429	-0.0493133	0.00126553	-0.0400535	0.0380111	-0.0179833	-0.035804	-0.00302203	0.0133231	0.000808081	-0.00951042	0.03817	0.0389474	-0.0290222	0.00252609	0.00756935	0.0176176	-0.0166889	0.000424389	-0.516097	-0.0040056	-0.012381	0.0136442	-0.0480442	-0.00831624	0.00550271
Venetoclax	-0.214825	0.189016	0.220744	-0.091529	-0.0231233	-0.0309878	-0.133846	0.0954206	0.00939125	0.298338	-0.816075	0.240831	0.616321	-0.403613	-0.0325478	0.0240898	-0.110656	0.242962	0.113237	0.661733	-1.30856	0.278451	0.465948	-0.751702	0.0218367	0.0758772	-0.0522412	0.171782	-0.0225272	0.581121	-0.621988	0.11263	0.289863	-0.00741787	0.0105819	-0.0441281	-0.0827406	0.10923	0.00543105	0.493946	-0.813062	0.305309	0.384209	-1.10481	0.11093	0.0940529	-0.178283	0.353575	0.148905
Vismodegib	-0.0155039	0.00624041	-0.157246	0.0248463	0.0431968	0.0208495	0.031881	0.00159582	0.0129284	0.0360687	0.0345297	0.0409706	0.0546993	-0.0538338	0.0187839	-0.0337025	0.0212426	0.0021353	0.00257468	0.161563	0.0386589	0.0214162	-0.0118609	-0.061308	-0.051276	0.00803961	-0.00708114	-0.0405149	-0.0147181	0.0509279	0.118556	0.024656	-0.079069	-0.0189707	-0.0264835	0.0119029	0.040175	-0.0359656	-0.019248	0.00895587	0.039581	-0.00870916	-0.641813	0.0444193	-0.00288077	0.0244591	0.0363463	-0.00810484	0.0232846
Volasertib	0.326771	0.135125	-0.210773	-0.124815	0.108374	0.0147863	0.0763442	0.0577468	0.0763859	0.139751	0.623973	0.079795	0.0358076	-0.183538	0.110383	-0.413344	-0.0514362	-0.0594827	-0.10637	0.0236987	0.342214	0.109274	-0.068357	-0.419534	0.116726	0.0492463	0.0942664	0.0452165	0.0393541	0.157472	0.59815	-0.0133646	-0.407993	-0.0325563	0.237369	0.0863667	0.143227	-0.0429935	0.0426848	0.344018	0.35853	-0.00255908	0.132636	-0.050826	0.334609	0.116954	0.18135	0.185124	0.140336
Vorinostat	0.23367	0.0328167	0.485128	-0.119645	0.0136824	-0.0471794	0.0382496	-0.111476	-0.00992844	0.114465	0.521705	-0.0253382	0.470431	-0.348842	-0.00113295	-0.020866	-0.0847197	-0.160002	-0.0430952	0.128447	0.5615	-0.0446844	0.478497	-0.299432	0.00552257	0.00622239	0.0118279	-0.189625	0.0356256	0.133587	0.73507	-0.0408671	0.471727	-0.132694	-0.118255	0.00571068	0.0934408	-0.216853	-0.0382627	0.15214	0.449503	0.0111734	0.493817	-0.124918	0.187742	-0.000252953	-0.0536042	-0.0126928	0.0122336
Vosaroxin	-0.0459978	0.0510073	0.220306	-0.0578926	0.0292779	-0.0376605	0.0885179	0.0877327	0.0548735	0.0317169	-0.0349615	-0.106804	0.334484	-0.119203	0.0762103	0.0457914	0.0756595	0.112068	0.124564	0.135171	-0.178609	0.00271719	0.328489	-0.129946	0.0147566	0.0683137	0.0610539	0.0765079	0.0793595	0.0990264	-0.0130459	-0.0896258	0.431571	0.00267034	0.135573	0.0144348	0.176214	0.195116	0.185786	0.113661	-0.0310713	-0.00262585	0.324606	0.017588	0.0574677	0.00892598	-0.0414907	0.134815	0.0347487
[truncated: 381 more columns]
