# Supplementary material for: Proteogenetic drug response profiling elucidates targetable vulnerabilities of myelofibrosis
Source: Nat Commun. 2023 Oct 12;14:6414. doi: 10.1038/s41467-023-42101-z (PMC10570306; doi:10.1038/s41467-023-42101-z)
Supplement: Supplementary file 7 — Supplementary Data 3 [file 41467_2023_42101_MOESM7_ESM.xlsx]

## Sheet: Description
Sheet	Name	Description
Sheet 1	Granulocyte	Proteotype data of granulocytes (enriched by Ficoll-based centrifugation) of 113 MPN patients and healthy donors. Clinical annotations can be found in Table S1
		Rows present proteins and columns present MPN patients/healthy donors
		Values indicate residuals of a linear regression model of all protein levels vs hemoglobin protein levels
Sheet 2	HSPC	Proteotype data of HSPCs (enriched by CD34+-based MACS of PBMCs) of 33 MF patients. Clinical annotations can be found in Table S1
		Rows present proteins and columns present MF patients
		Values indicate log2 protein levels
Sheet 3	T-cell	Proteotype data of T-cells (enriched by CD3+-based MACS of PBMCs) of 37 MF patients. Clinical annotations can be found in Table S1
		Rows present proteins and columns present MF patients
		Values indicate log2 protein levels
Sheet 4	Granulocyte_noResiduals	Granulocyte proteotype data of 113 MPN patients and healthy donors. Clinical annotations can be found in Table S1
		Rows present proteins and columns present MPN patients/healthy donors
		Values indicate log2 protein levels
Sheet 5	CMK_CellLines	Proteotype data of the CMK11-5 cell line panel
		Rows present proteins and columns the CALR-mutated (CMK MUT) or CALR-knockout (CMK KO) cell lines
		Values indicate protein levels expressed as log2FC vs the parental CALR wild type cell line
Sheet 6	K562_CellLines	Proteotype data of the K562 cell line panel
		Rows present proteins and columns the CALR-mutated (K562 MUT) or CALR-knockout (K562 KO) cell lines
		Values indicate protein levels expressed as log2FC vs the parental CALR wild type cell line

## Sheet: Granulocyte
Protein	PID1	PID2	PID3	PID4	PID5	PID6	PID7	PID8	PID9	PID10	PID11	PID12	PID13	PID14	PID15	PID16	PID17	PID18	PID19	PID20	PID21	PID22	PID23	PID24	PID25	PID26	PID27	PID28	PID29	PID30	PID31	PID32	PID33	PID34	PID35	PID36	PID37	PID38	PID39	PID40	PID41	PID42	PID43	PID44	PID45	PID46	PID47	PID48	PID49
A1BG	0.189014	-0.0150151	-0.342662	0.0689997	0.163473	-0.308913	0.338097	-0.288404	0.157605	-0.289277	0.669376	-0.126492	-0.0844817	-0.540462	0.0593581	0.361816	0.34531	-0.111022	-0.472774	0.0700718	0.242923	0.217555	-0.511141	0.334662	-0.633752	-0.388604	-0.267932	-1.20177	0.692758	-0.205219	-0.232364	0.288431	-0.417835	-1.4543	-0.643612	0.103605	0.00126322	0.441664	-0.657765	0.062864	0.653482	-0.154098	0.706433	0.0930175	0.262834	-0.0941819	0.0356462	0.184633	0.0320212
AAAS	0.124942	1.1717	0.686937	0.0913305	-2.20837	-0.124209	-0.350269	0.16222	0.312734	-0.286078	-0.246456	-0.22158	-0.351846	-1.79749	-0.0664877	-1.14318	-0.137008	-0.404505	-0.216645	0.318168	-0.535166	-0.298268	0.451681	0.268067	-0.448319	0.635239	0.413645	0.0844337	0.769695	0.605157	0.118529	0.682527	0.757678	1.05874	1.45216	0.291363	-0.328708	-0.144004	0.83922	0.270169	-0.218677	1.00049	0.205522	0.237128	-1.55638	0.160287	-0.129699	0.0382382	-0.387705
AACS	0.422383	0.591558	-0.0861693	0.711102	-0.446476	-0.221849	-0.719362	0.240593	0.637989	0.245254	-0.0799934	0.599367	0.00891225	0.125015	0.0768853	0.0142827	0.560992	0.0431283	-0.0876122	0.0387475	-1.17113	0.0933065	0.689109	-0.226132	0.283509	0.519353	-0.0805638	0.29758	-0.356549	0.0537923	-1.89382	-0.222987	-0.646601	-0.495175	0.613503	-1.17566	0.396763	0.185889	0.603292	-0.258562	-0.0258281	0.270683	0.264181	0.282516	0.255038	0.374128	0.710982	-0.257232	0.186356
AAK1	0.0568626	0.18291	0.0646498	-0.345063	-0.350218	0.159289	-0.29546	0.260505	-0.0344051	-0.215298	0.127391	-0.0577458	-0.129384	-0.138856	-0.301828	-0.253424	0.172078	0.432091	0.192715	-0.00896027	0.10625	-0.0670121	0.0650344	0.215781	-0.30464	0.0228138	-0.278952	0.00477123	0.000827959	0.0292815	-0.195791	-0.160716	0.205936	-0.0459488	0.13561	0.168939	-0.219972	0.224536	-0.19191	0.0906573	-0.309468	0.243659	0.313195	0.670511	-0.000307509	-0.242388	0.0761427	-0.0462741	0.200431
AARS	0.628871	0.225444	-0.00202839	-0.643311	-0.167789	0.141968	-0.514267	-0.079273	0.140962	0.127588	-0.157143	-0.160397	-0.475165	-0.0210641	-0.422372	-0.477884	0.182749	0.125874	0.172748	-0.0696463	-0.117501	-0.290716	-0.189618	-0.200785	-0.12718	0.396893	0.607989	1.05277	-0.044062	0.138239	-0.155117	0.647321	0.00995051	0.647756	0.556407	0.184734	-0.206351	0.220706	0.064366	-0.282591	-0.139293	0.284394	0.560194	0.510994	0.117578	0.0631359	0.334094	-0.158172	0.194139
AASDHPPT	-0.233852	-0.113148	0.27595	0.0085715	-0.0438568	0.00376661	-0.302951	-0.168956	0.0717044	0.0643299	0.0119776	-0.142246	-0.330178	-0.0958505	-0.896915	-0.343473	-0.187108	0.530099	-0.189604	-0.0675151	-0.10064	-0.370881	-0.305054	-0.1978	-0.078993	0.33687	0.313638	0.506679	-0.0938563	-0.112683	-0.254543	0.212377	0.42325	-0.12169	0.460078	0.144982	-0.742018	-0.0799764	0.355889	0.0952842	-0.598558	-0.10738	-0.0641814	-0.449602	-0.058816	0.710193	-0.0527899	0.11301	0.463185
ABAT	0.611023	0.356717	0.790448	-1.1132	-2.57071	0.413112	1.02936	1.3576	-0.212949	1.04467	0.209782	-2.44237	-0.18184	1.61315	1.35666	0.606442	0.556715	0.839074	0.080509	-1.94221	-2.28515	-3.08869	0.350653	1.08161	-1.88913	-0.520203	-0.569173	-2.16447	0.825069	1.67428	-0.0191294	1.31654	0.583052	-0.112703	0.697468	0.28812	0.0426381	0.221651	-0.34295	0.868753	0.312161	0.502184	-1.42495	-2.09421	2.20626	-0.00212305	-0.568419	0.364084	1.23758
ABCB10	-0.076892	0.102729	-0.125052	-0.721813	0.540409	0.159264	-0.0380855	0.550423	-0.558937	0.463965	-0.259722	-0.303481	-0.477933	0.0256695	-1.34747	-0.352749	0.138448	-0.69885	-1.20513	-1.13901	-0.809634	-1.49677	-0.316686	-0.32664	-0.622113	0.621615	0.468386	-0.166181	1.06057	0.730442	-1.01874	0.454049	0.885448	2.69278	1.48541	0.160784	0.103058	0.018021	1.47888	0.0845122	-0.272631	1.16021	-0.661235	0.00499328	0.0710053	-0.284941	-0.394578	0.374741	-0.531416
ABCB7	0.665001	-0.0571113	0.787292	0.554296	-0.532972	-0.236984	-0.294153	0.226855	0.140172	-0.128774	0.455725	0.25007	-1.74129	0.347044	-0.36125	-0.47695	0.320376	-0.219983	0.171073	-0.888519	-0.741599	0.191266	0.290474	-0.0611535	-0.302103	0.554993	0.49845	0.933848	0.188431	-0.281483	-0.164248	-0.296778	0.350009	0.675057	1.38684	0.648856	-0.620052	-0.0340187	0.64547	-1.75072	-0.338328	-1.00926	0.440963	-0.364279	0.428279	-1.02254	-0.24329	-0.0277081	0.59071
ABCC1	0.287315	0.33424	0.0954713	0.530135	-0.197402	0.435424	0.409374	-0.312479	-0.295556	-0.0493566	0.290948	0.159745	-0.189347	0.854966	-0.534852	-0.199788	-0.371547	-0.0672906	0.0713912	-0.0274621	-0.115294	-0.524715	-1.01397	-0.214475	-0.203978	0.435709	0.835769	0.259071	-0.0333894	0.688325	-0.466674	0.677753	0.226392	0.433798	0.508403	-1.00036	0.554244	-0.032586	-0.31225	0.00285792	-0.216155	0.664511	-0.231467	-0.433113	0.196921	-0.783769	0.121227	-0.0185147	0.116494
ABCD1	0.243387	0.0357383	0.317043	-0.455545	0.0983283	0.189822	0.0264115	0.275239	-0.778943	0.354649	0.325505	-0.402512	-0.451661	0.55416	-0.389472	-0.641622	-0.346407	0.212816	-0.668407	-0.299682	-0.612596	-0.602612	-0.338624	-0.413095	-0.17703	0.525556	0.301054	0.488303	0.0494866	0.497041	-0.500561	-0.456892	0.953618	0.529502	1.4349	0.020858	-0.106837	0.390881	-0.217012	0.00305259	-0.665983	0.537921	-0.215751	1.03425	0.322272	-0.0392535	-0.164009	0.357357	-0.159628
ABCD3	-0.0702757	0.0411634	-0.166688	-0.0877133	-0.339677	0.0602481	-0.20123	0.0875992	0.280042	0.0505969	-0.118509	-0.40549	-0.353276	0.724077	-0.438374	-0.301374	-0.670434	0.412448	-0.529101	-0.172949	0.0736935	-0.801146	-0.375119	0.0142159	0.0709685	0.66294	0.992886	0.34824	0.53584	0.555108	-0.223169	-0.320724	0.822193	0.43912	0.960671	0.363308	0.256778	0.464782	0.463965	0.629822	0.148032	0.352982	0.134081	-0.235171	0.264241	0.228592	0.149734	0.0277229	-0.159632
ABCE1	0.422385	0.0148248	-0.121746	0.26687	-0.287433	0.101498	-0.30351	-0.0379508	0.123433	-0.50562	-0.262391	-0.132011	-0.251021	0.21005	-0.206753	-0.412277	-0.293854	0.21411	-0.0952878	0.0865611	-0.430806	-0.177676	0.0086916	0.0866072	-0.0133597	0.776341	0.426083	0.747071	0.0403172	-0.446082	-0.566022	0.99578	0.303749	0.941899	0.841313	0.374859	-0.4267	0.428411	0.910928	-0.196303	-0.190732	-0.0849115	0.0404369	0.244314	0.248948	-0.0108326	0.348613	-0.130753	0.671745
ABCF1	0.17751	-0.0446299	-0.342136	0.182417	-0.4464	-0.0440235	-0.543753	-0.0324685	0.234841	-0.312561	-0.194279	0.0224949	-0.00583359	-0.0371979	-0.233406	-0.383501	0.356756	0.253669	-0.152967	0.139307	-0.0434755	-0.0221819	0.171665	-0.343879	-0.0188009	0.242543	0.395762	0.581557	-0.192266	-0.160674	-0.237906	0.238436	-0.0933188	0.929397	0.107981	0.344233	-0.0860202	0.449104	0.57803	-0.43384	-0.465957	-0.280591	0.0847263	0.559191	-0.123176	-0.187991	0.156614	-0.192702	0.350019
ABCF3	-0.309224	-0.0708461	0.0389651	-0.710692	0.326798	0.318664	-0.158266	-0.0839303	-0.551439	-0.016497	-0.204422	-0.237673	-0.526946	0.31565	-0.391537	-0.19636	-0.327275	-0.128454	-0.32043	-0.483639	-0.449377	-0.390594	-0.0483835	-0.0663129	0.067712	0.273363	-0.166044	0.439182	-0.127954	-0.0143527	-0.29201	-0.187055	0.0821747	0.0623659	0.425814	0.313058	-0.726734	-0.648347	0.279431	-0.0890062	-0.335904	0.434702	-0.149892	-0.56599	0.242022	0.37123	-0.416505	-0.108955	0.444321
ABHD10	-0.487615	-0.0553464	0.349475	-0.17486	-0.456476	-0.0989618	-0.276144	-0.0125155	-0.248143	0.223547	-0.123912	-0.504761	-0.466193	0.000539724	-0.96516	-0.219184	-0.140727	0.44258	0.415977	-0.295966	-0.443341	-0.324161	-0.39686	-0.388629	-0.344459	0.132799	-0.0143134	0.0685778	-0.366677	0.260139	-0.355091	0.0658577	0.201397	0.343444	0.867826	-0.0486702	-0.519439	-0.529698	0.484076	-0.127057	-0.411935	-0.0322155	0.421601	-0.448594	-0.131963	0.109514	-0.0497481	-0.303697	0.435928
ABHD11	0.300973	0.198785	0.387765	0.831082	-0.156446	0.513304	-0.711636	-0.028481	-0.530546	0.56732	0.0719767	-0.971924	-1.84198	0.457914	-1.45875	-0.784793	-0.582683	-0.0111266	-0.573556	-1.53164	-1.16574	-1.03086	-1.61943	-0.330396	-0.213351	0.468275	-0.861052	0.414714	-0.0370974	0.0752211	-1.04853	0.404418	0.0158891	-0.107255	1.24182	0.0404393	-1.87523	-0.869097	0.881651	0.245488	-1.25952	0.632771	0.248654	-1.61387	0.536974	0.361883	-0.0889715	-0.209979	0.67319
ABHD12	0.277047	-0.149923	0.0572234	-0.375947	-0.283781	-0.103048	-0.00888351	0.444412	-0.529976	-0.368994	0.189715	-0.530221	-0.41167	0.086327	-0.495415	-0.533443	-0.447047	-0.141546	-0.354687	-0.202023	-0.525665	-0.423219	-0.0747504	-0.41703	-0.362857	0.442934	0.576968	0.301427	0.210078	0.319183	-0.955023	0.207623	-0.0424115	0.155158	0.829267	0.118552	-0.466483	-0.105306	0.158853	-0.2731	0.017033	-0.341495	-0.0332733	0.713365	0.333306	-0.505862	-0.235169	0.379757	0.304394
ABHD14B	-0.203686	0.362787	0.409063	-0.323546	-0.0316228	-0.985476	-0.859858	0.43004	-0.199372	0.525431	0.220245	0.0766939	-0.62286	0.366515	-0.889945	-0.26739	0.0413216	0.432916	-0.051559	-0.0670169	-0.0672604	-0.53428	-0.178213	0.118135	0.120189	-0.382067	-1.52115	0.447373	-0.197486	0.587167	-1.24009	1.0391	0.709697	-0.0551769	0.626694	0.0164026	-0.575946	-0.205212	0.389968	0.355532	-0.974338	-0.159095	0.455865	-1.17388	0.503006	0.56572	-0.146287	0.0424039	0.579272
ABHD16A	0.716579	0.103909	0.458444	0.98257	-0.00594273	0.370411	-0.44781	-0.0764031	0.36633	-0.27725	-0.0136315	0.207523	0.235582	-0.260096	0.0696192	-0.0157526	0.284199	0.462283	-0.0967958	-0.0254485	-0.159424	0.15227	0.309445	0.223345	0.0729036	0.279751	0.134213	0.325103	0.214154	0.0240316	-0.0480836	-0.174712	0.153834	0.550974	0.328817	0.481342	0.1815	0.329801	0.446445	0.0642847	-0.883861	0.153295	0.246379	0.222584	-0.330576	-0.109546	0.358189	-0.464713	-0.183702
ABHD5	0.182387	-0.263488	0.25669	-0.547851	-0.159101	-0.136449	-0.320399	-0.048719	0.482369	-0.228318	-0.260864	-0.77903	-0.457305	-0.336087	-1.04518	-0.168127	-0.034279	0.0133431	-0.0101475	-0.163503	-0.342427	0.194716	-0.271618	-0.307705	0.255879	0.00828154	-0.65065	0.0136725	0.458059	0.379333	-0.305245	0.00893991	-0.285025	0.173648	0.570174	-0.0130911	0.881156	0.496351	0.306108	-0.171131	-0.168685	0.888681	-0.0795181	-0.224398	0.171762	0.502588	0.0513372	-0.145411	-0.106144
ABI1	-0.368974	-0.00279039	-0.88322	0.949122	-0.415271	-0.916463	-0.326431	-1.16878	0.649097	-0.105207	-0.488269	0.23877	0.941825	-0.885708	0.704342	0.754522	0.650733	-0.0118688	0.305092	0.482518	0.655704	1.10462	0.898747	0.171082	0.577847	-0.197022	0.0464054	-0.393391	-0.208484	-0.515205	1.05205	-0.5576	-0.94732	0.364595	-1.41727	-0.148559	0.591094	0.319537	1.24994	0.556294	-0.445728	-1.3274	0.239455	-0.291311	-0.457043	0.877055	0.469371	-0.498389	-0.502938
ABR	-0.00439544	0.0344178	0.103108	-0.0425743	-0.000171095	0.0287968	-0.220844	0.34863	-0.57004	-0.182821	0.284669	-0.291237	-0.264606	0.0398666	-0.698953	-0.431674	-0.207661	0.201455	-0.117676	-0.177945	0.10861	-0.254158	-0.219118	-0.311049	-0.257186	0.0393508	-0.381374	0.31109	0.309211	0.285812	-0.243503	-0.0233103	0.125854	0.0828558	0.553911	-0.334956	-0.613558	-0.441504	-0.00337823	-0.354125	-0.520347	0.203677	0.0291828	0.189231	-0.0425556	-0.356551	0.0276599	0.138279	0.133208
ABRACL	-1.14792	0.199479	-0.150986	0.241425	-1.08686	-0.798544	-0.502691	-0.735568	1.12788	1.12277	-0.526446	1.41992	0.960804	-0.20275	-0.166456	1.10114	-0.238374	0.516698	0.620306	-0.185098	0.636641	0.33325	0.176468	0.810971	0.0030891	-0.650365	0.185972	-1.14716	-0.382836	0.405251	0.383571	-0.408777	0.574404	0.04572	-1.10401	0.769911	0.302703	0.21912	0.51751	1.33968	0.0869685	0.104969	-0.289375	-2.35424	-0.176669	1.3166	0.526595	-0.140549	-0.427243
ABRAXAS2	0.370272	-0.0500145	0.357908	-0.0283317	-0.310576	-0.0475394	-0.0100994	0.210935	-0.276914	-0.0865188	0.428238	-0.320403	-0.0643645	0.196087	-0.492596	0.209585	0.0543404	-0.253756	0.239733	-0.146859	-0.0483345	0.0909722	-0.0222896	-0.347032	-0.00604394	-0.0315293	0.135723	-0.0494896	0.402318	0.242923	-0.0759463	0.00403478	0.421716	-0.108567	0.253	-0.141406	-0.351819	-0.074251	0.014734	0.119146	-0.0779758	0.0264399	-0.0124021	0.695931	0.047146	0.0801257	0.0920711	0.0329709	0.142842
ACAA1	-0.396422	-0.383543	0.506833	-0.221343	-0.240703	-1.02558	-0.963002	0.49657	-0.194041	0.172407	0.164868	-1.078	-0.334761	-0.688968	-1.07496	0.0706956	-0.105675	-0.483257	-0.429649	0.291416	-0.642774	-0.753682	-0.338694	-0.587802	-0.44861	0.162372	-0.312962	-0.487449	0.327373	0.998703	-0.374609	-0.00870236	0.62316	-0.156932	1.3409	0.365325	-0.273386	-0.194442	0.94723	0.0641424	-0.345983	1.22911	0.371069	-0.585711	0.831702	1.31457	-0.348518	-0.346	-0.073662
ACAA2	-0.0799798	0.187471	0.133844	-0.209724	-0.176989	0.499865	0.171082	0.199052	-0.312786	-0.164279	0.0211337	-0.243802	-1.03978	0.517838	-0.892383	-0.859878	-0.199868	0.967061	-0.361464	-0.19718	-0.592143	-0.738953	-0.717053	-0.198699	-0.137274	0.537825	0.0108757	0.506763	-0.546459	0.132602	-0.633075	0.303742	0.205353	0.333759	1.39355	0.320777	-1.35192	-0.701866	0.171674	-0.129906	-0.369315	0.0546358	0.259086	-0.536022	-0.208744	0.267823	-0.38422	0.054288	0.88102
ACACA	-2.22855	-1.79142	0.727493	-1.54691	-1.001	0.135116	-2.0364	0.0397279	0.0702392	-2.34916	2.29921	-0.139406	0.297157	0.503592	-1.53233	0.457584	0.650319	0.423785	0.40775	0.0496349	0.960351	-0.0632759	0.898873	0.771836	0.745703	1.097	0.337726	-0.0392431	0.217765	0.591853	0.411656	0.691985	0.356093	0.779742	0.812228	1.05355	0.987162	-1.39952	0.460031	0.514411	0.357675	1.07826	-1.84572	0.374929	0.198328	0.39838	-0.194681	0.0371526	0.222757
ACAD9	-0.0961385	0.122853	0.315155	-0.0802907	0.115412	0.357403	0.0180213	0.26154	-0.0167769	-0.0238516	0.266404	-0.367995	-0.432631	0.215948	-0.852325	-0.342193	-0.72074	-0.597883	-0.460337	-0.123611	-0.277699	-1.11803	-0.700439	-0.310118	-0.463451	0.233254	0.943251	0.235572	0.349394	0.55146	0.0348743	0.11404	0.534039	0.917861	1.44497	0.358446	-0.297874	-0.333426	0.583241	-0.707756	0.0799771	0.761685	0.70216	-1.53475	-0.155136	0.168055	-0.0838768	0.632141	0.0139708
ACADL	3.53848	3.50686	-0.294299	-0.946204	2.21578	-1.31403	2.47301	3.64087	-1.45121	0.0235725	0.372284	-0.466374	-3.26179	3.05418	1.39722	-1.26301	-0.988015	-0.803673	0.522648	-1.96223	-2.92862	-0.27762	-0.383372	-1.00832	0.58915	-0.130362	-2.3242	2.32731	3.17283	2.75289	-0.130667	0.434792	-1.31805	-3.66379	-0.324789	-0.0132323	-1.05317	3.07668	-1.07398	-1.33018	-1.19905	-1.51156	-0.965995	3.89819	3.44812	-4.37896	0.705977	2.66718	3.22872
ACADM	0.0760748	0.0788683	0.536601	0.123143	0.0634185	-0.216102	-0.0306606	0.588121	0.257867	0.0341339	0.189233	-0.312639	-1.12957	0.0834136	-0.703101	-0.945279	-0.0500658	-0.08422	0.161625	-0.520603	-1.31978	-0.632848	-0.366404	-0.0442923	-0.14258	-0.255455	-0.570126	0.126743	-0.236161	-0.309162	-0.79388	0.554816	0.0588248	0.591276	1.23672	0.145972	-0.980079	-0.570907	0.69054	-0.57312	-0.715159	0.550859	0.405785	-0.444883	0.566575	0.210149	0.167446	0.316189	0.564812
ACADS	0.0809518	0.282777	0.523382	-0.259	0.0440543	0.233588	-0.319878	0.500964	-0.240412	0.260377	-0.228081	-0.28176	-0.634811	0.13194	-0.380459	-1.49035	-0.143429	0.132498	-0.472807	-0.730307	-0.526378	-0.442835	-0.363305	-0.043076	0.172643	-0.0377315	-0.437373	0.379709	-0.527699	-0.175105	-0.567195	-0.204258	-0.178806	-0.310941	1.21211	0.583198	-0.527376	-0.232602	0.219203	-0.443998	-0.484403	0.266921	0.101912	-0.0357559	0.175188	0.198428	-0.656984	0.303349	0.579803
ACADSB	0.386028	-0.165704	0.308289	0.464723	-0.112138	0.247185	-0.315825	0.0965107	-0.585505	0.85026	0.0705725	-0.848829	-0.30588	-0.125641	-0.857005	-0.536508	0.0815188	0.0522345	-0.0967472	0.391906	0.560527	-1.23137	-0.502207	0.517523	-0.503546	0.0501409	0.651433	0.167348	-0.140019	-0.456265	-0.44418	0.0749724	0.102819	-0.50757	0.723759	0.205709	-1.08088	-0.526702	-0.125777	-0.101803	-0.833751	0.155779	0.082216	-1.30718	0.0349352	-0.0968428	-0.202559	-0.16992	0.507176
ACADVL	0.275671	0.230667	0.132578	-0.0920499	-0.371225	0.0581911	-0.123556	0.305461	-0.404994	-0.157727	-0.674382	-0.396668	-0.310904	0.0567936	-0.589597	-0.562264	-0.154041	-0.0169146	0.0901957	-0.156663	-0.117603	-0.147806	-0.380061	-0.245177	-0.432416	0.216442	0.180344	0.0157159	0.0011979	0.228549	-0.731439	0.0854506	0.0521595	0.0625837	1.01897	-0.0128664	-0.700506	-0.382217	0.197943	-0.221431	-0.349091	0.16585	0.493532	0.0907213	0.0867353	-0.175655	-0.0104674	0.2294	0.171487
ACAP1	0.0569953	-0.0206362	0.173367	-0.00478153	-0.153502	-0.0584378	-0.117603	0.268751	-0.0932269	-0.24898	0.0862302	0.0382074	-0.0164811	0.168253	-0.527558	-0.0916984	0.154841	0.305775	-0.157084	-0.305333	0.0259629	-0.298979	0.0397778	0.158809	-0.125737	-0.0343598	-0.457206	-0.0353613	-0.161049	0.0603133	-0.403346	0.239562	0.0352186	-0.161581	-0.187743	0.341829	-0.166719	0.0192783	-0.0919211	-0.118987	-0.295781	-0.226754	0.334997	0.437145	0.171341	-0.0950621	-0.358174	-0.0746384	0.178604
ACAP2	-0.265552	0.168371	-0.0321205	0.557285	-0.171363	-0.0904447	-0.541747	-0.257697	0.604888	-0.27711	0.206822	0.359974	0.424973	-0.250794	0.157068	0.116847	0.352126	0.0741643	0.10793	0.152786	0.458448	0.2669	0.361843	0.219995	0.214082	-0.0369727	-0.383158	0.298393	0.194711	0.0294279	0.457876	0.0447747	-0.140348	0.169246	-0.518526	-0.372035	0.19319	0.125719	0.504768	0.0457101	-0.138817	0.0362088	0.205599	0.16655	-0.133492	0.11798	0.300125	0.0100659	-0.485545
ACAT1	-0.118448	0.115375	0.414037	-0.836244	-0.0535237	0.0415516	0.146605	0.694886	-0.842885	-0.113282	0.230563	-0.783765	-1.41123	0.241544	-0.939104	-1.00517	-0.338324	0.471335	-0.353936	-0.406073	-0.951504	-0.779987	-0.692329	-0.191595	-0.695015	0.676965	-0.52643	0.348426	0.297801	0.383659	-0.899705	0.655249	0.270561	0.156082	1.58855	0.15681	-1.08299	-0.706438	0.990384	-0.380444	-0.520484	0.604416	0.537023	-0.173632	0.561496	0.21227	-0.194168	0.0738014	0.816572
ACAT2	-0.395488	0.181629	-0.102372	0.147825	-0.111101	0.11691	0.0333399	0.403255	-0.354997	0.0832143	0.0531762	0.203325	-0.137131	0.00591792	-0.353021	0.0977967	-0.134434	0.308109	-0.132757	-0.272039	-0.0475175	-0.943536	-0.293341	-0.246545	0.140867	0.725219	0.754764	-0.298498	0.608832	0.877603	0.23071	0.160977	0.286555	0.138225	0.254037	-0.0664218	-0.106462	0.0492265	1.0705	0.58766	-0.276968	0.318127	-0.301999	-1.07364	0.594892	-0.160004	-0.416575	0.287449	-0.240741
ACBD3	0.173891	-0.334995	-0.354984	0.581938	-0.0971656	-0.0670959	-0.477085	-0.33991	0.196195	-0.224566	0.20632	0.111806	0.530366	-0.283442	0.0389302	-0.0818354	0.152119	0.0815985	0.26262	-0.161477	0.441205	0.535267	0.257123	-0.136868	0.272292	0.35871	1.16162	0.770823	0.315955	-0.169985	0.353395	-0.794822	0.136775	0.773174	-0.17564	-0.138474	0.400635	0.521091	0.906897	-0.207822	0.112396	-0.321188	-0.0467462	1.10435	-0.14721	-0.113716	0.323485	-0.620897	-0.174268
ACIN1	-0.884669	-0.975698	-0.505718	0.284225	-0.383492	0.229419	-0.569556	-1.02191	0.26586	-0.354433	0.167518	-0.610782	0.880059	-0.828278	-0.259584	-0.134818	0.0464633	-0.138032	-0.341605	-0.301999	-0.468904	0.554851	0.0789659	-0.897068	0.298461	0.67299	2.38874	0.344703	-0.225152	-0.537516	0.103026	-0.502245	0.00543399	1.29703	-0.654208	-0.462262	0.581152	0.191733	1.35531	-0.859921	0.205052	-1.59108	-0.186211	0.718679	-0.9628	-0.261048	-0.873682	0.33522	0.356579
ACLY	-0.0720414	-0.0366573	0.128227	0.147607	-0.0421182	0.131312	-0.242927	0.0504797	0.0209927	-0.176803	0.192472	-0.0971361	-0.38643	-0.0695595	-0.520371	-0.102084	0.00117773	0.196546	-0.0724698	0.0351859	-0.0490496	-0.267553	-0.134187	-0.183942	-0.0178078	0.136593	-0.249334	0.184258	0.111337	0.162929	-0.0507035	0.5034	0.105207	0.00132925	0.502599	-0.0568198	-0.262605	-0.26106	0.155559	0.0693347	-0.212369	0.380462	0.182553	-0.105293	-0.0956142	0.662789	0.00136442	0.258778	-0.237502
ACO1	0.214067	0.556672	0.249724	0.126723	-0.826676	0.0224969	-0.361754	0.223724	-0.326247	0.311273	0.126641	-0.0391331	-0.833405	0.49442	-0.596677	-0.700844	-0.449029	0.24486	-0.299229	-0.0898444	-0.276207	-0.590978	-0.249281	-0.0543605	0.131342	0.558894	-0.822033	0.159099	-0.232622	0.317523	-0.399673	0.502704	0.176609	-0.0913472	0.637724	-0.30037	-0.859321	-0.078084	0.144987	-0.171809	-0.460862	0.363139	0.161037	0.0413213	0.0861786	0.0206496	0.123881	0.142232	0.39809
ACO2	0.289309	0.173942	-0.0855133	-0.144604	-0.432755	0.457436	-0.388703	-0.154808	-0.743604	-0.345179	0.0665752	-0.439504	-0.596564	-0.316875	-0.573047	-0.665204	-0.0620789	0.209703	-0.348993	0.0682017	-0.546898	-0.699608	-0.300797	-0.451714	-0.0347759	0.681987	0.435645	0.815911	-0.575254	-0.123081	-0.470306	-0.267381	0.327165	0.803818	1.48267	-0.0006485	-0.667837	0.0677806	0.618276	-0.315532	-0.426947	0.203488	-0.0843336	0.0719074	-0.338725	0.278327	-0.0209417	0.278668	0.630786
ACOT11	-0.107902	0.287726	-0.145628	0.126574	-0.256758	0.361443	-0.161697	0.570073	-0.264574	0.191613	-0.69366	0.269686	-0.959189	0.52002	-0.607135	-0.265806	-0.308907	0.414494	-0.0353464	0.543788	0.00234399	-0.756751	-0.263107	0.527907	-0.186455	-0.0250571	-0.58447	-0.473528	0.240846	0.985934	-0.260047	0.0984911	0.4561	0.149689	0.783565	0.208439	-1.6178	-0.874834	-1.10716	0.796167	-0.63117	0.555856	0.794446	-0.656671	0.608127	1.36466	-0.203007	0.040076	0.000249686
ACOT7	0.843371	0.195315	0.547677	1.42033	-0.934898	-0.335353	-1.21096	-1.643	0.737142	-0.678799	-0.0315422	0.165406	0.183368	0.325498	-0.610942	-0.670657	-0.719832	0.475709	-0.169027	0.770335	0.18263	0.566688	-1.38409	-1.41829	0.610522	0.830325	1.09166	0.875297	-0.283013	-0.513221	0.321857	1.72787	1.01927	0.751063	0.970318	-0.688168	-0.802121	0.686107	2.98123	0.444472	-0.87578	-0.952921	-0.371197	-0.302067	-1.70348	1.35183	0.828571	0.0671492	-1.1109
ACOT9	-0.0658913	0.02586	-0.0831575	-0.114357	-0.170148	0.51914	0.0675858	-0.0777253	-0.244246	-0.368246	-0.0151966	-0.771255	-0.761129	-0.391292	-0.31137	-0.31201	-0.174562	-0.0424245	-0.263397	0.117464	-0.827772	-0.361399	-0.41911	-0.0100199	-0.144861	0.0694696	-0.121626	0.523323	-0.431264	0.0469311	-0.644815	-0.000517667	0.439002	0.261209	1.2139	0.064787	-0.263282	0.0121359	0.211305	-0.454233	-0.0917541	0.315814	-0.204048	0.201647	-0.423222	0.118886	-0.542684	0.409992	0.164699
ACOX1	0.545236	0.421049	0.367621	0.285845	-0.27688	0.253136	0.26432	0.226468	-0.518089	-0.136591	0.337851	-0.342025	-0.319035	0.228652	-0.499425	-0.314662	-0.125836	0.412648	-0.0170031	-0.263701	0.272131	-0.274467	-0.525603	0.206175	-0.676705	-0.425285	-0.786214	-0.666963	0.168986	0.493123	-0.464647	0.0581445	-0.102057	-0.590006	0.261202	-0.112935	-0.85439	-0.352754	-0.0516343	0.311514	-0.497826	0.132878	0.159887	0.124785	0.548655	0.322686	0.26243	0.134807	0.0987419
ACOX3	-0.0345521	-0.783981	0.245037	-1.03985	-0.228516	0.355319	-0.165316	-0.109585	0.134943	0.0112714	-0.0888778	2.16105	-0.634729	0.791933	-0.533128	0.610704	-0.681004	-0.208603	-0.235089	-0.061022	-0.747273	-2.26528	2.35733	0.166538	-0.141344	0.105681	-0.199276	-0.57073	-0.0256119	0.841359	-0.424662	0.381203	0.348047	0.208167	0.865036	0.600637	-0.129107	0.11031	0.124613	0.121512	0.0626047	0.628157	-0.0779022	-1.88382	0.835415	0.136142	-0.14087	0.0222042	0.322021
ACP1	0.0705656	0.049775	-0.436662	0.457974	-0.291198	-0.00373387	-0.258409	-0.551597	0.188743	0.0158971	0.304781	-0.151512	0.211623	-0.310759	-0.166448	0.316986	0.398472	0.439212	-0.0186037	0.494084	-0.181199	-0.0978639	-0.199047	-0.136122	0.0625573	-0.181862	0.171032	-0.0740387	-0.172439	-0.0658367	0.294452	-0.190808	0.254596	0.343316	-0.157906	0.00269451	0.131137	0.0371158	0.357483	0.36491	-0.303217	-0.249349	0.211018	-0.18741	-0.30835	0.619298	0.317828	0.272024	-0.0298084
ACP2	0.497169	0.0736189	-0.0201746	-0.0123913	-0.100738	-0.142251	-0.385543	0.238317	-0.309397	0.438549	0.10315	-0.0247511	-0.0490249	0.23172	-0.29695	-0.258463	-0.0396436	0.117873	0.208714	0.166368	-0.0750624	-0.213331	-0.36155	-0.258745	0.141898	0.550204	0.789395	-0.0617671	0.24303	0.114353	-0.102326	0.456536	-0.0655928	-0.117275	0.164105	0.342577	-0.335186	0.0894222	0.508536	-0.159463	-0.268359	-0.119399	-0.0904892	0.599094	0.0937599	-0.558768	0.253469	-0.411742	0.129985
ACPP	-0.919996	-0.052888	-0.37498	0.304466	0.184626	-1.00883	0.00899415	0.0710561	0.182066	0.835963	-0.194195	0.139358	-0.0306052	0.314998	-0.00492957	0.389677	0.539436	-0.19665	0.154785	-0.0622352	0.137338	-0.191604	0.391387	-0.0765334	0.857855	0.638885	0.336508	0.197189	0.336388	0.12424	0.87429	0.0519433	0.224507	0.416716	0.409169	-0.0277733	0.272504	0.247244	1.08926	0.32358	0.849187	-0.313152	0.329726	-0.383099	0.415152	-0.251418	0.247582	0.280136	-0.718614
ACSF3	0.392511	0.723421	1.03494	-0.519986	-0.122105	-0.338916	0.391309	0.727049	0.122004	0.0746829	0.557397	-0.621567	-0.906046	-1.26909	-0.901425	-1.71253	0.448854	0.614958	0.125203	-0.633428	-1.10517	-1.88544	-0.933951	-1.69397	-0.199498	0.412954	-0.0954018	0.417043	0.527395	0.307007	-0.330532	0.391559	0.698668	-0.0912822	1.3784	0.974032	-1.80592	0.327579	0.97924	-0.00688708	-1.06568	0.115683	0.46702	0.482791	-1.5069	-0.931422	-0.665525	1.09052	0.97199
ACSL1	0.55768	0.111324	-0.111497	-0.611915	-0.350417	-0.105181	0.022515	0.22787	0.471134	-0.59304	0.00412603	-0.0406079	-0.209182	0.506726	-0.066614	-0.0859116	0.0108805	0.654752	0.0517038	0.214365	0.0903427	0.403691	-0.173425	0.0724123	-0.454437	-0.403173	-0.964738	-0.424855	0.444756	-0.382162	-0.746797	-0.0905103	-0.684396	-0.429563	-0.0962019	0.520519	0.49745	0.238895	0.477147	0.192175	0.105707	0.0618946	1.09926	0.288734	-0.0327703	0.0553987	0.12711	0.0636803	-0.0221276
ACSL3	0.143778	-0.0287126	0.245895	0.485932	-0.234453	0.0120545	-0.0510973	0.0209858	-0.08782	-0.192831	0.159794	-0.17434	0.406212	-0.63338	0.0716685	-0.214259	0.0195346	0.433399	0.0808403	0.0780271	0.164366	0.320523	0.259409	-0.0651281	-0.0800054	-0.164802	0.162778	0.221809	0.333053	-0.254798	-0.195416	-0.292031	-0.136548	0.817687	0.360801	0.167565	0.42468	0.374131	0.0866456	0.145649	-0.36385	-0.193154	0.222254	0.472746	-0.103941	0.481504	0.0594573	0.26867	-0.228487
ACSL4	0.127011	-0.500648	0.479924	0.170544	-0.292466	-0.0353752	-0.832533	-0.0237519	0.244637	0.299753	0.198725	-0.465004	0.418538	-0.657643	0.0881156	0.127997	0.112568	-0.179729	0.0565494	0.132614	-0.105147	0.185849	0.0800868	-0.421318	-0.440531	0.0553489	-0.785166	-0.129123	0.288123	-0.0383314	-0.22802	-0.306788	0.043863	-0.12117	0.0701562	0.198529	0.0685255	0.461837	0.497263	0.490164	-0.0263303	-0.0354496	0.40312	0.255973	-0.00875024	0.548036	0.182076	0.526083	-0.319563
ACSL5	0.457492	0.294947	0.524817	0.461304	0.156392	0.207857	-0.354567	0.359726	-0.0589993	-0.828085	-0.220134	-0.217871	-0.241784	-0.186768	-0.676777	-0.557511	0.0281437	0.442226	-0.186148	0.0460709	-0.335858	-0.345722	0.134085	-0.217929	-0.129531	-6.36e-05	0.7101	0.253363	0.216847	0.00407233	-0.715292	-0.202937	0.307062	0.657979	0.841717	-0.16167	-0.274007	-0.38591	0.0375818	-0.0984523	-0.516285	0.358631	0.100667	0.17812	-0.257376	0.0558116	0.219939	0.0449251	0.682047
ACSS1	0.335687	0.301402	0.302342	0.383037	-0.815127	0.204994	-0.771461	-0.471234	-0.364741	-0.231487	-0.0360355	-0.378797	0.146417	0.0600903	-0.560507	-0.495007	-0.221972	0.205697	-0.202523	0.0472009	-0.243257	-0.0765153	-0.252323	-0.498919	0.0311922	0.829552	0.849375	0.676586	-0.0734239	0.167237	-0.265499	0.0981496	0.565668	1.29757	1.94292	0.306151	-0.522166	-0.292916	0.694475	-0.287221	-0.628962	0.267924	0.129048	0.63066	-0.066531	-0.170018	-0.077	-0.0521559	-0.172886
ACSS2	-0.0271981	0.344173	0.225313	-0.0267864	-0.370967	0.00373106	-0.498229	0.355851	-0.179867	-0.234179	0.243636	-0.0763077	-0.217423	-0.197386	-0.620586	-0.208887	-0.0422246	0.284439	-0.962881	-0.00754184	0.115838	-0.0193628	-0.0536142	0.0453077	0.320671	0.528103	-0.243627	0.174973	-0.0726723	-0.127886	-0.162938	0.354485	-0.0944899	-0.162077	0.685407	0.706905	0.0109276	-0.0456258	1.23144	0.0983598	-0.258436	0.518227	0.660497	0.272755	-0.46584	0.696853	0.298669	0.105751	-0.28364
ACTA1	0.442958	0.282752	0.782026	0.335554	0.146296	0.199198	-0.567205	0.463611	-0.277053	0.240426	0.791277	-0.341772	0.222048	-0.153277	-0.785274	0.12423	0.0331707	0.318472	-0.031239	0.305699	0.133569	-0.452689	0.148685	-0.307338	0.0904648	-0.432052	-0.925518	0.101556	0.133535	0.401284	-0.0763205	0.281763	-0.133005	-0.329278	0.416444	-0.467211	-0.598857	-0.464263	0.537299	0.17967	-0.227482	-0.0171552	0.536694	-0.735309	-0.0763025	-0.809581	-0.0125015	0.485943	-0.225646
ACTBL2	0.081195	0.294803	0.703825	-0.373628	0.00103049	0.229792	-0.295137	0.768096	0.285459	-0.375755	0.244221	0.0518753	-0.327251	0.352674	-0.587839	-0.562203	0.00125841	-0.0592322	-0.634814	-0.250706	-0.085417	-0.612382	-0.504839	-0.0950971	-0.133478	-0.0678302	-1.01446	-0.0834632	0.355964	0.52206	-0.362453	-1.01258	0.261166	-0.287165	0.410442	-0.167605	-0.478097	-0.827657	0.27698	-0.205639	-0.479998	1.05064	0.572146	-1.28	0.325657	-0.0211547	-0.502346	0.364445	-0.0461811
ACTG1	0.0214918	0.449247	0.227558	0.707797	-0.166528	-0.346689	-0.746487	0.0349534	0.387501	0.500932	0.334511	0.309228	0.355502	-0.0244368	-0.349493	-0.0428229	0.127583	-0.515921	0.240295	0.0799786	0.520771	0.164585	0.572101	0.156445	0.219238	0.12365	-0.68306	-0.012773	0.342995	0.719214	0.0346751	0.580473	-0.0330832	0.659383	-0.130504	-0.00799434	-0.0887178	0.110593	1.01039	0.329838	-0.67428	0.0931288	-0.544736	-0.104421	0.232877	0.270154	0.621322	-0.420958	0.0136152
ACTL6A	0.083295	-0.00446821	0.655772	-0.322263	0.092825	0.0883116	-0.690018	0.192614	-0.317967	-0.208255	0.363521	-0.382902	-0.643998	-0.262682	-1.49748	-0.373407	-0.262951	-0.262769	-0.726377	-0.0868219	-0.0583554	-0.542969	-0.299365	-0.800019	0.0677091	0.554884	0.136728	0.719013	0.312675	0.35413	-0.205522	0.194594	0.626467	0.376466	0.925692	-0.306668	-1.0642	-0.724046	1.0195	0.00727769	-0.20204	0.71972	0.511439	-0.162326	0.124696	0.640846	-0.146823	0.308953	0.133422
ACTN1	0.541324	0.0218493	0.593202	0.224406	-0.176601	-0.301243	-1.2291	0.461208	-0.441643	0.0826924	0.623159	-0.084356	-0.0613338	-0.351334	-0.651414	-0.130824	0.0795851	-0.421012	-0.137606	0.247491	0.213485	-0.175092	0.236743	-0.422523	-0.204205	0.142079	-0.266651	0.190935	0.419626	0.500055	0.0618645	-0.0848847	0.571463	0.446906	0.549666	-0.33042	-0.268777	-0.123928	0.329203	-0.0992265	-0.379604	0.0220283	0.341044	0.917421	0.226534	-0.42932	-0.0243283	0.0850279	-0.203264
ACTN2	0.266915	-0.024241	0.309145	0.175321	-0.152564	-0.0379691	-0.445455	0.330704	-0.0280556	-0.0565091	0.499482	-0.00160003	-0.0117278	-0.130672	-0.201545	0.110851	0.0392026	0.150751	-0.10277	0.27453	0.253962	0.0554945	0.0522963	-0.303386	-0.0755219	0.194999	-0.214563	0.312303	0.421901	0.37365	-0.0136137	-0.0156378	0.229262	0.271885	0.223353	-0.146384	0.0840461	0.18221	0.04789	-0.0714964	-0.0863013	0.175148	0.251041	0.452307	0.154866	-0.0261573	0.162484	-0.227463	-0.280002
ACTN3	1.29973	0.445974	0.711441	2.41736	1.06448	1.31731	1.30431	0.0861557	1.78128	1.60999	-2.63887	1.59126	0.781785	0.960395	2.04172	1.88211	-0.448395	1.48455	1.82747	-0.40696	-2.93004	2.29097	2.27675	1.28631	1.24782	0.724233	-1.21168	3.02764	0.366991	-2.94068	2.79244	1.60624	-1.90701	0.908422	-1.93133	0.736125	1.54555	1.10553	-3.11694	0.330761	1.00333	-0.50328	-3.29754	-2.90385	-0.457369	-3.29974	2.33728	-2.99665	0.541807
ACTN4	0.151838	0.0787458	0.0550684	-0.204812	0.0411049	-0.199988	-0.502869	0.375135	-0.294072	-0.115565	0.258608	-0.203418	-0.00478864	-0.0656974	-0.47235	-0.134543	-0.161273	0.0900437	0.0219513	0.316723	0.277461	-0.083806	-0.155663	-0.194574	-0.00279732	0.11919	-0.130216	0.0295272	0.367592	0.344227	-0.206384	0.0851834	0.245897	0.0366978	0.321663	0.264496	-0.0112508	0.0559415	-0.295477	-0.160997	-0.176495	0.28274	0.0642889	0.646143	0.262038	-0.351619	0.0853653	-0.117978	-0.062682
ACTR10	0.0936651	0.183894	0.334311	-0.0126486	-0.269578	-0.280174	-0.373133	0.318176	-0.417555	-0.0466312	0.215441	0.197481	-0.323483	0.225917	-0.951924	-0.333121	0.0926622	-0.000989591	0.209894	-0.142158	-0.121527	-0.380734	0.014141	0.484094	-0.318338	0.105199	-0.523615	0.0566449	-0.123325	0.300998	-0.140129	0.254905	0.213506	0.566958	0.573782	-0.0115956	-0.0959863	0.132034	0.162219	-0.385635	-0.392911	0.136547	0.192471	0.239818	0.161405	-0.0331108	0.1337	-0.0800028	-0.111763
ACTR1A	0.193855	0.0200757	-0.221323	0.285365	-0.355471	-0.0621908	-0.708116	0.0186715	0.380354	-0.102795	0.0755872	0.362321	0.0243263	-0.0748813	-0.22485	0.158315	0.0832272	0.147831	0.163203	0.216923	-0.00716539	0.014885	0.343534	0.0517808	0.182635	-0.0204835	-0.354169	-0.0623641	0.273661	0.366753	0.119759	0.309379	-0.00331113	0.0469505	-0.0238746	0.110296	0.144283	0.314624	0.0668656	0.0346804	-0.153325	-0.214858	0.258721	0.179063	0.020461	-0.0662458	0.259864	-0.0881259	-0.0370629
ACTR1B	0.0180344	0.401727	0.163124	0.114721	-0.101206	-0.222195	-0.397213	0.52121	0.401344	-0.00982531	0.0350264	0.103075	-0.147705	0.196346	-0.116496	-0.23173	0.230255	-0.0640953	0.103252	-0.326749	0.183614	-0.00743839	0.0829826	0.311117	0.145557	0.299735	-0.491257	0.0584861	0.12364	0.323442	0.147756	0.0552127	0.0543434	0.312513	0.489389	0.580293	0.258406	0.0632904	0.0395537	-0.013457	-0.256454	0.0963562	0.196729	0.503256	0.191413	-0.734555	0.298505	-1.00597	0.31315
ACTR2	0.41786	0.275402	0.327748	-0.213639	-0.22088	-0.107173	-0.310251	0.601346	-0.215561	-0.0114966	0.233759	-0.260978	-0.333241	0.0841882	-0.7408	-0.446016	-0.0121314	0.050783	0.237714	0.175877	0.184234	-0.0964167	-0.0671044	-0.162051	-0.391762	0.0381471	-0.779229	-0.154113	0.349992	0.52555	-0.266663	0.119749	0.0738584	-0.110831	0.401203	-0.149652	-0.658935	-0.276461	-0.0187213	-0.145847	-0.420362	0.252897	0.422249	0.578618	0.243382	-0.0731605	0.239003	-0.0178662	0.121075
ACTR3	0.358686	0.303594	0.222318	0.111139	-0.158485	-0.216675	-0.33288	0.0726004	0.29752	0.107138	0.316784	0.0903651	-0.0260821	-0.138801	-0.48837	-0.136306	0.23112	0.0574124	0.188151	0.362408	0.293706	-0.0104678	0.244142	-0.109929	0.0755102	0.0245013	-0.463561	-0.0523914	0.37927	0.647802	0.194088	0.211682	-0.0908368	-0.0618819	-0.0815864	0.0479307	-0.315709	-0.112059	0.28002	0.0730915	-0.322137	0.0372861	0.445644	0.534678	0.0111448	0.345931	0.318109	-0.194368	-0.33829
ACYP1	-0.560192	0.0381717	-0.526357	0.559612	-1.69813	-0.0115558	-0.252824	-0.527872	0.302292	-0.639368	-0.570943	0.477588	0.975537	-0.512975	0.302161	-0.110556	0.00797435	1.17905	-0.450791	0.319726	0.247766	0.0461454	-0.582556	0.19668	0.267545	0.0440621	0.8925	-0.183073	-0.817866	-1.21399	0.55744	-0.186469	-0.251384	-0.529556	-0.424676	0.183785	0.846002	0.162296	-0.543845	0.514698	0.341624	-0.984391	0.353919	-1.12363	-0.864228	2.23566	-0.595196	0.701025	-0.863225
ADA	-0.152331	0.56231	0.676083	-0.114356	-0.365628	0.489572	-0.929265	0.48634	-0.0193406	0.238682	0.380602	0.630528	-0.885684	0.694604	-0.590677	-0.704517	-0.0748336	0.300816	-0.440757	0.237992	0.0565501	-1.12219	-0.35634	0.176103	0.438539	0.455837	-0.862045	0.389089	0.704401	0.639772	-0.723477	0.853567	0.728814	0.503497	1.15557	0.600693	-0.87754	-0.878094	1.65404	-0.0267787	-0.658918	0.6245	0.521006	-0.542261	0.327079	-1.04484	0.33681	-0.0818089	0.480645
ADA2	-0.615699	0.763468	-0.237024	0.138696	-0.304993	0.908682	0.281113	1.54677	-0.0119174	0.235027	0.0995985	1.24924	-0.150376	-0.327846	0.705559	-0.335679	-0.93717	1.22395	0.496932	0.106019	0.515137	0.0872576	-0.0320088	0.33089	-0.954242	0.236738	-0.302672	0.349259	-0.678651	0.381749	-0.0626087	-0.417714	1.15464	-0.896662	0.785011	-0.364929	-1.38741	-0.210609	-0.282208	0.117815	-1.10848	-0.630232	-0.308739	-0.141974	-0.777253	-0.834011	-0.245589	-0.703628	-0.771862
ADAM10	0.7763	0.308068	-0.519185	0.427064	-0.383892	-0.130279	-0.129293	-0.240449	-0.272421	-0.0155219	-0.0801576	0.199423	0.172846	-0.22415	0.124058	-0.00427026	0.0945326	-0.176711	0.0153272	0.423352	0.0143377	0.115486	0.250618	-0.23913	-0.48382	-0.201611	0.174055	-0.180944	0.0159628	-0.157366	0.00697066	0.276036	-0.484018	-0.313796	-0.757334	-0.0432856	-0.280601	0.0293332	0.171288	-0.237272	-0.35775	-0.423382	0.124946	0.854853	0.0490956	-0.517921	0.280802	-0.189055	0.135818
ADAM19	0.796994	-0.215026	-0.422453	-0.441318	0.827415	0.0870106	-0.0281609	0.993071	0.41277	-0.273714	-0.277595	-0.303191	0.518153	-0.547596	-0.969693	-0.698784	-0.111786	-0.884473	0.427408	-0.383027	-1.01173	0.295373	-0.383287	0.129594	-1.14933	-0.819258	-1.52902	0.104501	0.359922	0.922646	0.0635568	0.0376818	0.518517	-0.253204	0.303789	-0.54996	0.101881	-0.787182	-0.237012	-0.0622351	-0.892995	0.0261868	0.522418	-0.483488	0.884201	-0.771009	-0.51978	0.111001	0.0161509
ADAM8	0.141919	-0.0544107	-0.322599	-0.0585649	0.174369	-0.311502	0.409358	0.309144	-0.163742	-0.182525	-0.130519	-0.339729	-0.446358	0.261424	-0.284303	-0.216045	-0.0250405	-0.321284	-0.162307	-0.0155382	-0.414397	-0.00716196	-0.0876298	0.0486661	-0.223477	-0.179818	-1.22586	-0.285444	0.318438	-0.0146226	-0.058002	0.299113	-0.46561	-0.636314	0.0420765	-0.0319015	-0.310047	-0.038221	-0.0319606	-0.480793	-0.448227	0.127982	-0.182629	0.774086	0.641928	-0.579872	-0.0740591	-0.457019	0.144772
ADAM9	0.252369	0.508932	-1.38781	0.782519	-1.00806	-0.196382	-0.859693	-0.921238	-0.202124	0.287102	-0.49501	1.12727	0.717602	-0.710621	1.92818	0.850701	1.18324	0.137538	0.82054	0.327794	0.746771	1.31407	1.35877	0.750082	0.0125842	0.199432	-0.405988	-0.423772	-1.40172	-0.852663	0.953094	-0.0076807	-0.733104	-0.304323	-1.51747	0.022507	1.87399	1.1054	-0.251206	0.754787	0.283874	-1.0248	0.925031	1.22935	-0.60146	-0.657824	1.06394	-0.390508	-0.553817
ADAP1	0.0594358	0.35023	0.544697	-0.487019	-0.0780051	-0.0465137	0.0941761	0.307481	0.0650044	-0.0611352	0.226798	0.153748	-0.127475	0.0857811	-0.596258	0.161064	-0.174671	0.503564	0.109921	0.0981096	-0.177448	-0.108122	-0.0553099	0.0473836	-0.116211	-0.550079	-0.811477	-0.0638678	-0.099752	-0.0780525	-0.0120648	0.356891	0.373931	-1.02841	0.00674893	0.457826	-0.135168	-0.882674	1.11311	0.332775	-0.74819	0.309013	0.198165	-1.84521	0.213056	0.457529	-0.0541457	0.410758	0.0222235
ADAR	-0.148034	-0.0696909	-0.421349	-0.283204	-0.67476	-0.420755	-0.090364	0.0123896	-0.226696	-0.19219	0.327949	-0.412628	-0.0290169	-0.196136	-0.484974	-0.199322	-0.260463	-0.0691539	0.0358876	0.105275	-0.144222	-0.127993	-0.396617	-0.153031	0.218524	0.274071	0.767274	0.470065	0.0961793	0.0535748	-0.0219341	0.0902497	0.758923	0.790675	0.469691	-0.17024	0.0361447	0.260275	0.468849	-0.12297	0.0184369	0.184012	-0.257873	-0.0127293	-0.41733	0.0977309	-0.0154341	0.430628	0.127451
ADD1	-0.0768872	-0.436302	0.0120653	0.423271	-0.0850935	0.0824839	-0.0926802	0.111255	-0.316792	-0.14627	0.271419	-0.441146	-0.00314098	-0.369032	-0.181964	0.112689	-0.183039	0.12752	-0.13341	-0.161223	-0.302195	0.0103845	-0.222869	-0.358573	-0.0350923	0.147863	0.190782	-0.0625084	0.00735115	0.146505	-0.0678635	-0.182773	0.31928	0.0198008	0.417509	-0.383213	-0.275523	-0.313441	-0.0570817	-0.0878615	-0.071532	0.043573	0.158685	0.0507483	-0.243271	-0.200319	-0.212513	0.520375	-0.048002
ADD2	-0.144777	-0.907806	-2.04268	6.04414	-0.359313	-0.198177	-0.779886	0.161839	-1.92588	0.811904	1.06576	-0.79482	-0.578796	-0.85704	-1.06781	2.41648	1.14275	-1.05078	0.190036	-0.384463	1.30007	3.23628	-0.413263	-1.03333	-0.236381	0.502899	6.68801	0.137242	-0.636319	1.24514	-0.0580553	-1.15869	0.466474	1.03023	-1.27677	-0.586145	-0.453285	0.976768	0.0113879	-0.306306	-0.272504	-1.55882	0.297041	-0.694655	0.174096	-0.738058	-1.58824	-0.772111	-1.26236
ADD3	0.130313	-0.289478	-0.211728	0.201013	-0.270356	0.00497348	-0.359492	-0.0227659	0.138087	-0.266044	0.154743	-0.0957807	-0.249425	-0.0191803	0.0444133	-0.108314	0.0202066	0.189065	-0.0309977	-0.177996	-0.214253	-0.00227602	0.125943	-0.146163	0.0458387	0.255093	0.116507	0.177357	0.00536514	-0.293838	0.176578	0.0602045	-0.0251949	-0.174878	0.349143	-0.00453855	-0.230189	0.13095	0.429612	-0.36051	-0.0642917	-0.394616	0.0901452	0.644735	0.0214933	-0.884509	-0.114401	-0.0412114	0.185427
ADGRE2	0.351958	-0.157263	-1.48068	-0.188659	-1.3073	-1.20704	0.0591223	-0.44049	1.61138	0.615801	-0.518037	-0.942191	0.670908	0.328448	-0.079776	-0.850849	0.270974	0.444304	-0.0154083	0.432538	-0.967912	0.0406723	-0.0891027	0.544184	1.25269	1.84203	1.41981	1.12552	0.921869	0.435298	0.626117	0.764611	-1.10656	-0.0226904	-0.149865	1.11111	1.01053	0.430935	1.60501	0.511637	0.555506	0.461489	1.68744	2.0619	-0.469588	1.37283	-1.50116	-0.298262	-0.79304
ADGRE3	0.396075	0.166646	-0.128899	0.283755	-0.223546	-0.460804	0.226212	-0.0310386	-0.104535	0.493	0.439348	-0.00426398	0.485054	-0.293047	-0.196764	-0.130107	0.281439	-0.612108	0.480689	-0.109727	0.163636	0.388626	0.476213	-0.160604	-0.45669	0.631675	-0.129169	-0.578402	0.644043	0.732781	0.351885	0.00354467	0.0487261	-0.70629	-0.0420036	-0.41676	-1.24822	-0.185804	-0.304093	-0.197615	-0.330457	0.1025	-0.187275	1.11551	0.465624	-0.135426	0.243998	-0.24044	-0.219766
ADGRG3	-0.453761	-0.208209	-0.603354	-1.06239	-0.667897	-0.957212	-0.565855	-0.373466	0.146249	0.0493726	-0.131458	-0.255904	-0.10299	-0.209957	-0.632472	0.118244	0.113297	-0.706994	-0.0331472	-0.25337	0.104951	-0.196036	0.0391847	0.0741515	-0.804843	0.161641	-0.135869	-1.03938	0.120932	0.358638	-1.03552	0.309297	-0.500375	-0.573912	-0.310588	-0.064057	0.221728	-0.22309	1.02738	0.23921	-0.273326	0.226575	0.398445	0.424143	-0.101066	0.342418	0.394407	-0.0134377	0.1759
ADH5	0.540357	0.284406	0.164914	0.0471815	-0.309335	0.35068	-0.266389	0.24218	-0.287316	0.36335	-0.0507108	-0.0310899	-0.317717	0.129227	-0.0906799	-0.485845	0.421494	0.131029	0.0440113	0.346725	-0.121175	-0.428187	-0.15572	0.110152	-0.0983655	0.319659	-0.0548054	0.469715	-0.146959	0.313963	-0.0384389	-0.0320233	0.336588	-0.0502586	0.602013	-0.0800998	-0.640399	0.066698	-0.302002	-0.0913275	-0.173931	-0.246635	0.317414	0.259041	0.0120223	-0.266106	0.138195	-0.264206	0.484636
ADH6	0.348845	0.30316	0.822485	-0.140059	-0.309596	0.19891	-0.602132	-0.255861	-0.601025	0.0788897	0.154126	-0.393032	0.0678817	-0.479009	-1.13257	-0.475389	-0.120665	0.00325666	-0.213607	0.255559	0.425526	-0.709388	-0.388293	-0.318781	-0.135011	0.64696	0.243383	0.122938	0.0174398	0.56998	-0.370237	-0.287513	0.667479	0.0691103	0.900264	-0.137897	-0.822215	-0.363745	-0.286825	0.215225	-0.662399	0.403059	0.357286	0.469955	-0.450443	0.752362	0.0417113	0.335686	-0.0986598
ADK	-0.105729	0.629898	0.318123	0.838711	-0.966873	0.0359809	-0.820319	0.0076803	0.0949757	-0.076464	0.0199298	-0.167828	-0.303574	0.252477	-0.202609	-0.128395	-0.217234	0.156191	0.12643	0.399066	0.163557	0.14511	-0.0432085	0.577914	0.468137	-0.103919	-0.196467	0.309553	-0.257798	-0.0826671	-0.246067	0.0855687	0.037977	0.20511	-0.158509	-0.569188	0.583567	-0.306703	0.425948	0.179112	-0.772426	-0.185887	0.924065	-0.286711	0.256326	-0.216106	0.134233	-0.136213	-0.114224
ADO	-0.177901	0.662625	-0.361225	0.223824	0.0140172	-0.0536197	-0.959535	-0.695112	0.292236	0.0742777	-0.0034457	0.280731	-0.00340191	-0.679395	0.183482	-0.211032	0.281208	0.057342	0.665521	0.50829	0.544626	0.375709	0.136388	0.0743734	0.447183	-0.00603594	-0.414966	0.00843246	0.0914949	0.140548	-0.389141	0.737582	-0.00729602	-0.0792494	0.0945866	0.123123	0.238767	0.503587	0.051467	0.0857666	0.0400676	-0.152407	0.0421621	0.287504	0.243117	-0.121298	0.616636	-0.558835	0.181557
ADPGK	0.122564	0.0926225	0.301172	-0.470718	-0.185878	-0.184456	-0.177009	0.168113	-0.0109833	0.160536	-0.0397622	-0.537035	-0.284466	0.286532	-0.208291	-0.203684	-0.1732	-0.587029	-0.231718	0.0499411	0.0107971	-0.251986	0.0974853	-0.0188038	-0.196817	0.0513598	0.301932	0.189579	0.131807	0.194239	-0.113956	0.324711	0.242354	0.0644205	0.778774	-0.204826	-0.0718972	0.03721	-0.0931766	-0.0268644	0.000954356	-0.0546656	-0.0966907	0.0389649	0.412491	-0.884604	0.141233	0.547488	0.26669
ADPRH	-0.0575787	-1.45947	0.665701	0.288372	0.0864355	0.547106	-0.667973	-0.253827	1.36563	1.09908	-1.0064	-0.409403	-0.357256	0.712474	-1.16018	-1.00938	-0.156758	-0.166906	-0.329478	-0.334082	-1.37057	-0.473997	-1.27085	-0.481394	0.391713	1.13926	-1.11213	0.681274	-0.941349	1.00465	-0.390753	0.276467	0.366505	0.364467	1.30247	-0.162452	-0.489603	-0.313512	0.471425	0.038858	-0.432299	0.835176	0.422895	-1.07874	0.25851	1.55237	-1.54947	0.0723032	-0.145251
ADPRHL1	2.80557	0.843095	-3.01716	-1.8192	2.33036	-1.07544	2.12549	3.23517	-1.64192	1.70544	-0.576972	-1.29995	-2.19302	0.895082	-0.830474	-1.37044	-1.19766	-0.822625	0.754519	2.41844	-1.33006	0.373044	-0.662852	-1.13881	0.58533	0.479089	-3.72602	1.98127	2.64813	-0.0206993	0.484361	2.13029	0.937097	-2.16226	0.476733	0.125182	-0.55088	1.96157	-1.22938	-1.44599	-1.67377	2.76018	0.204065	3.52381	2.67569	-4.64482	1.30578	-0.302267	1.92052
ADPRHL2	-0.0068044	0.290398	-0.074495	-0.119492	0.0551178	0.274188	-0.831673	0.0213851	-0.190221	-0.00665154	0.167312	0.0603578	-0.0838994	0.102035	-0.117671	-0.199059	0.0791888	0.187013	-0.157418	0.131066	-0.0250044	-0.156945	0.107216	-0.137205	0.115748	0.0120868	-0.377357	0.477561	-0.171469	0.0745877	0.177354	0.348237	-0.036832	0.249962	0.055166	-0.776835	-0.308325	-0.218792	0.690934	-0.274963	-0.245485	-0.0120677	0.450902	0.011091	0.123345	-0.0494735	0.017889	0.162729	0.368293
ADRM1	-0.222957	-0.123169	0.0326784	0.282104	-0.500011	-0.149283	0.0931298	-0.439922	0.404891	-0.33643	-0.0735517	0.205933	0.284789	-0.196144	0.00707098	0.143934	0.160183	0.485187	0.115389	-0.0422237	-0.261823	0.131566	0.0468885	0.0599431	-0.0600952	-0.0171008	0.412397	0.260197	-0.129514	-0.438983	-0.216225	-0.210686	-0.171254	-0.299318	-0.118998	-0.160551	0.069484	0.217517	0.0339339	0.0826403	-0.161717	0.0481906	-0.163159	-0.0152671	-0.456598	0.256128	0.0266354	-0.0519767	0.0550618
ADSL	-0.175352	0.10295	0.428216	-0.170996	0.0455797	0.27645	-0.229438	0.29774	-0.110965	-0.0872655	0.26538	-0.157989	-0.335795	0.138605	-0.478756	-0.0969057	-0.110793	0.195451	-0.152481	0.0330288	-0.0743975	-0.270909	-0.167784	0.0199858	-0.0571511	-0.0255555	-0.318204	0.2842	0.278689	0.215994	-0.0517354	0.0804158	0.464424	-0.0143153	0.610868	0.021916	-0.248207	-0.194041	0.039873	0.0897126	-0.251978	0.410727	0.0555972	-0.107715	0.148901	0.00779184	-0.0237506	0.372379	-0.0144706
ADSS1	0.438293	0.441394	-0.078546	-0.705755	0.098663	-0.0551428	-0.178625	0.43409	-0.408052	-0.0937676	0.175408	-0.0604597	-0.931984	0.863543	-0.584978	-1.00797	-0.195055	0.114442	-0.326181	0.13837	-0.46426	-0.797881	-0.365192	-0.530002	-0.255501	0.324639	-0.848531	0.357231	0.545149	0.672395	-0.355052	0.703494	0.396413	-0.420385	0.407093	-0.51077	-0.681479	-0.0571168	-0.00614651	-0.712757	-0.131609	0.257156	0.300099	0.0982122	0.733578	-1.93386	-0.125466	-0.198755	0.603865
ADSS2	-0.127861	0.172033	0.374292	-0.238516	0.0573993	0.127108	-0.245253	-0.230325	-0.113571	0.0654322	0.303854	-0.162805	-0.458891	0.290632	-1.07804	-0.304077	-0.267469	-0.230737	-0.223109	0.04449	0.0142827	-0.518328	-0.0792253	-0.433675	-0.00692393	0.0461526	-0.831801	0.0766104	0.341015	0.753384	-0.00617531	0.28101	0.676184	-0.0780813	0.753377	-0.674267	-0.607653	-0.467265	0.233833	-0.141744	-0.189206	0.560455	0.155232	-0.584288	0.281969	0.451855	-0.125006	0.0140859	-0.109321
AFG3L2	-0.0209358	-0.188883	0.511625	-0.449579	-0.185453	0.208336	-0.560531	0.356507	-0.364138	0.125186	-0.0751855	0.646061	-1.09594	0.439075	-0.39888	-0.907325	0.248987	-0.0627158	-0.2024	0.389305	-0.823241	0.481082	-0.117178	-0.738748	-0.420193	0.420691	0.2742	0.314354	0.608277	-0.0426891	-0.263798	-0.0133153	0.262922	0.6003	1.60728	0.144475	0.805531	0.769084	0.795353	-0.500205	-0.398039	-0.147401	-0.708506	0.134716	0.178011	-0.592778	0.0542371	-0.443225	0.388979
AGA	-0.170333	0.125726	0.173656	-0.000874212	0.122047	-0.242569	0.184651	-0.140183	-1.05566	-0.0552748	0.275814	-0.0303175	-0.675591	-0.0204506	0.170349	-0.658208	0.266248	0.291541	0.0639821	-0.585512	7.8e-05	-0.477691	-0.30524	-0.306741	-0.494029	0.406508	-0.578341	-1.05236	-0.22664	-0.168807	-0.411891	-0.225184	0.203189	-0.519181	0.381093	-0.472706	-0.104872	-0.0539888	-0.346608	-0.274061	-0.118197	-0.138056	0.153984	0.674501	-0.0435757	-0.793798	-0.167042	0.326401	0.261341
AGAP2	-0.179676	0.22356	-0.25486	0.256557	-0.24676	-0.237352	-0.205746	-0.0600285	-0.00502448	-0.0037802	-0.033945	0.0581516	0.0282168	0.0836231	-0.254917	-0.186595	-0.0450959	0.431803	0.0127396	0.0857387	0.164801	0.105243	-0.0475828	0.117208	0.00851289	-0.0190836	0.00357601	0.00298677	-0.0539416	0.0953201	-0.0733859	0.0571058	-0.127271	0.0423979	0.128422	0.127725	-0.0369454	0.15306	-0.0387628	0.230787	-0.262526	-0.222378	0.239147	-0.00457291	-0.163635	0.495515	0.14389	-0.107487	0.00084172
AGBL2	0.942552	-0.299815	1.14437	0.739182	1.34	1.2704	2.25278	0.65138	1.12221	1.32542	-2.03458	1.14058	0.873383	1.30494	1.08167	1.30739	1.0985	1.13167	1.04702	-0.407052	-3.46692	1.10152	0.98984	1.05652	0.982685	1.39117	-0.528932	1.55205	1.23457	-2.97719	1.3619	-0.185417	-0.918152	-0.182996	-0.411368	1.24659	0.946954	0.425772	-2.90428	0.399835	0.466887	0.758167	-1.53083	-2.79801	-0.550511	-3.24291	1.01451	-3.91978	1.40556
AGFG1	0.0673512	-0.0274975	-0.56806	0.324532	-0.179369	-0.161275	0.142574	-0.708536	0.0405524	-0.501334	0.137447	-0.131218	0.406332	-0.183594	0.00694276	0.496889	-0.0300356	0.284994	-0.205606	0.129702	0.229212	0.415547	0.0622087	-0.223626	0.00880453	-0.411481	0.00842119	0.365577	0.140419	-0.409864	0.634102	0.0594264	-0.594679	-0.36117	-1.09332	-0.388715	0.426807	-0.0284381	0.501839	-0.0155869	-0.202647	0.0832921	0.198374	-0.257201	-0.463888	0.00847806	-0.0112383	0.337121	-0.667558
AGK	0.103283	-0.495616	-0.170136	-0.299516	0.0274272	0.427714	-0.0402481	0.302483	-0.130639	0.167008	-0.141873	-0.412924	-0.283901	0.0853298	-0.648072	-0.311688	-0.0909071	0.254855	-0.484501	-0.287817	-0.69708	-0.824086	0.0878233	-0.398693	-0.144956	0.332299	0.344225	0.43559	0.240281	0.146955	-0.601033	-0.173193	0.589082	0.571801	1.05695	0.499329	-0.528658	-0.226685	0.488871	-0.0979806	-0.201894	-0.143526	-0.38468	-0.345668	0.276577	-0.0332854	-0.0702973	-0.216214	1.0714
AGL	0.218143	0.220637	0.602329	-0.0468116	-0.0425955	0.145122	-0.376913	0.441442	-0.343438	0.0109068	0.347728	-0.0482987	-0.202709	-0.0637861	-0.455773	-0.397325	-0.222493	-0.521021	0.139321	0.123809	0.172942	-0.284919	0.00543334	-0.0886764	-0.218745	0.157945	-0.806036	0.108894	0.4044	0.4323	-0.0618224	-0.29675	-0.206508	-0.427506	0.404503	-0.124074	-0.605298	-0.429948	0.193712	0.0259658	-0.341097	0.529623	0.430417	-0.0475942	-0.0465699	-0.123211	0.0177901	0.251532	-0.0158871
AGO1	0.278146	0.291771	0.270215	0.0958488	-0.243583	-0.0948965	-0.172537	-0.150449	0.154097	0.237276	0.230376	-0.268193	0.108993	-0.374709	-0.793582	-0.174512	0.213568	0.0350195	-0.273799	-0.439787	0.219276	0.270042	0.140498	-0.175974	0.238313	0.0625346	0.290071	0.241343	0.10393	0.381977	0.227293	0.232587	0.286091	0.0784692	0.263166	-0.453689	0.120503	-0.352718	0.28691	0.107029	0.0359221	-0.0172138	0.597215	0.582059	-0.172364	0.0783835	-0.173002	0.00069246	-0.0774011
AGO2	-0.447442	0.0972684	-0.0421587	0.668814	0.125151	0.0933156	-0.0196752	0.240123	-0.0413205	-0.917966	0.252801	-0.183988	-0.00574641	0.506828	-0.536331	-0.291449	-0.302787	0.213192	0.192127	-0.182578	0.127852	-0.260421	-0.208815	0.54007	0.0418225	-0.122	0.500737	0.263526	0.199963	0.310892	0.0593926	2.12958	0.297519	0.177429	0.382836	0.128033	-0.221517	0.234408	0.876299	0.655534	-0.0274067	0.192773	-0.283739	-0.873742	0.489632	1.3502	0.0477025	0.250443	0.0544991
AGO4	0.815585	0.835337	1.11639	-0.0521567	-1.69276	-2.17494	-1.81549	-2.05919	0.357286	-1.4089	0.446778	-1.67842	-0.227189	-1.67605	-2.51088	-0.301833	-1.90529	0.993408	0.95632	0.620961	0.779157	0.472343	0.772332	-0.299341	-0.120682	0.688618	0.0174959	0.0719412	0.872403	0.990424	0.975587	1.10438	0.22619	1.13896	1.31745	-1.27815	-0.357144	0.156251	0.831131	0.289498	-0.210862	-1.84659	1.05652	0.942421	0.672927	0.435272	1.21474	0.733241	0.400663
AGPAT1	0.369693	0.851619	1.00806	0.632381	-0.364413	0.464677	0.231451	0.365129	-1.38269	0.399706	0.333447	-1.05942	0.312854	-1.35441	-1.57755	-0.0627936	0.297374	0.84505	0.370989	0.0709084	-1.04262	0.336285	0.266964	-1.22356	0.049259	0.243374	-0.182917	0.58063	1.03931	0.160868	0.468112	-0.511156	0.7773	0.609845	0.967231	-1.05204	-2.11722	0.102905	0.69201	-0.00497554	-0.716435	-0.353587	-0.124574	-1.35507	-0.166355	0.425855	0.592976	0.577674	0.174035
AGPAT2	0.0514198	-0.360558	-0.294282	-0.108134	0.0751288	-0.193779	-0.343717	0.259203	0.0112521	-0.164168	-0.162088	0.0200198	-0.239386	-0.0307098	-0.680849	-0.234856	0.0135011	-0.0137189	0.207757	-0.10224	-0.144067	0.23442	0.0242033	-0.00998411	-0.0124706	0.42732	0.160201	0.057688	0.436711	-0.141558	-0.226227	-0.00625625	-0.0693225	0.202995	0.423893	0.126832	0.0451519	0.43574	0.870615	-0.29053	-0.159867	0.380179	0.446297	0.932813	0.184958	0.00301945	-0.172052	0.0965294	-0.233008
AGPAT3	0.199567	0.14527	0.273963	0.0251209	-0.586103	0.038434	-6.24e-05	0.0852969	0.349714	-0.0266109	0.439076	0.6399	0.297091	-0.10892	0.243811	0.0337522	0.175157	0.16242	0.814971	-0.0314723	0.167671	0.135829	-0.027229	0.0332151	-0.0924052	-0.236756	-0.132344	-1.26134	0.279136	-0.0098347	-0.370629	-0.352472	-0.134257	-0.137701	-0.111175	0.377611	-0.0365771	-0.317116	-0.729311	0.294094	-0.187183	-0.183084	0.544538	0.237447	-0.328962	-0.752033	-0.134684	0.285934	-0.205628
AGPS	0.0759349	0.0195105	-0.162301	-0.117342	-0.669519	-0.194529	-0.160969	0.0998861	-0.0984091	0.355186	-0.214796	0.0142723	0.130596	0.337582	0.00635551	-0.221873	-0.472403	0.170415	0.0199055	0.153523	-0.0976139	-0.531877	-0.0153669	-0.373026	-0.0312856	0.389177	0.795399	0.0440208	-0.139069	-0.0888704	-0.249792	-0.246758	0.536426	0.405566	0.885952	0.129839	0.142409	0.401651	0.345444	0.157337	-0.269309	0.240725	0.181792	0.308234	0.236064	0.0974127	0.38086	0.516721	-0.0419302
AGT	0.029392	-0.824686	-0.186939	-0.702034	1.48464	0.765525	1.23395	1.10497	0.426466	1.22828	0.382397	0.547485	0.903557	1.2404	0.934231	0.264806	0.38281	1.1287	-0.132796	0.693194	0.326392	-0.24171	0.374603	-0.379321	-0.0700719	1.45067	-3.28161	-3.50973	1.46413	0.707494	1.40458	0.41038	-0.207191	-1.18018	0.398283	-0.00695402	0.407831	0.440761	0.597124	0.838612	0.826269	0.57191	-0.295176	-3.25073	1.58888	-0.666723	-0.36102	0.243639	-0.927774
AGTPBP1	-0.587025	-0.214254	-0.143275	-0.805434	-0.314186	-0.0569213	-0.450011	0.258037	0.0360683	0.176055	-0.0980638	0.360422	-0.0725077	0.273122	-0.767164	0.363516	-0.571776	0.150576	-0.37315	-0.132982	-0.163941	-0.498665	-0.564065	-0.0665011	-0.306794	0.227593	0.873217	-0.785646	1.06029	1.41283	-0.496592	-0.155098	0.58172	-0.421659	0.449788	0.363831	-0.360869	0.177049	0.107876	0.652679	0.16766	1.10365	-0.701844	-1.54935	0.28322	0.878083	-0.567763	0.402412	-0.0488147
AGTRAP	0.436651	-0.231447	-0.0937281	-0.11835	-0.803636	-0.431552	-0.271742	0.129719	0.379384	0.258234	0.258227	-0.229227	0.0450457	-0.64906	0.26753	-0.0840493	0.419245	0.197977	0.0972611	0.265245	-0.291489	-0.00520433	0.0614095	-0.159766	-0.0612135	0.309579	0.48283	0.283815	0.0291135	-0.156136	-0.143272	0.369709	-0.00178743	0.0245573	0.618774	0.131491	0.263432	0.507095	0.188406	0.197252	-0.106503	0.0766692	0.497199	1.12736	0.129752	-0.25027	0.301354	0.243428	-0.620124
AHCTF1	0.0514628	0.09513	-0.331102	-0.288908	0.106831	0.245227	-1.19305	0.538254	0.0208923	0.131961	-0.379383	0.300043	-0.6439	-0.370644	-0.345371	0.0832615	-0.138329	-0.0705649	-0.13998	-0.0920577	0.349558	-0.400082	-0.387524	-0.327003	-0.454034	0.415391	0.394977	-0.00219851	0.435657	0.299677	0.240842	0.418863	0.778277	-0.123139	0.701849	0.487131	-0.355061	0.41324	0.601618	0.280145	0.238837	0.608666	0.704077	0.0449725	-0.190591	-0.337594	0.131153	0.686057	0.293133
AHCY	0.202907	0.287946	0.277223	-0.0982367	0.0758358	0.248406	-0.165358	0.522161	-0.378546	-0.155216	0.293959	-0.31189	-0.617723	0.0360387	-0.407172	-0.443589	-0.184035	0.268464	-0.135406	0.166069	-0.0558345	-0.480451	-0.271415	-0.241216	-0.311135	-0.157806	-0.764784	0.461834	-0.094557	0.0880097	-0.265312	0.197711	0.490275	-0.257681	0.508406	-0.539461	-0.255143	-0.392022	-0.219318	-0.0696516	-0.33754	0.297078	0.370436	-0.205001	0.00212777	-0.156449	0.0372016	0.488626	0.148054
AHCYL1	0.0850347	0.237841	-0.186428	0.0491044	-0.262012	-0.0117752	-0.247568	0.210276	-0.0391964	-0.0142561	-0.346956	-0.0101749	-0.144322	0.248507	-0.370728	-0.313374	0.237555	0.32719	-0.0217281	0.0499015	-0.0983451	-0.0372463	-0.0279536	0.0406247	-0.0382196	-0.217028	-0.345394	0.0374867	-0.267698	-0.00259276	-0.0473627	1.07557	-0.179388	-0.14874	-0.0704692	0.352927	-0.379251	-0.0762077	0.432155	0.0145132	-0.28096	-0.468121	0.328271	-0.17933	0.241296	-0.148171	0.111725	-0.199235	0.122587
AHNAK	0.755554	0.333909	-1.17252	-0.974804	0.0887507	1.38533	-1.91489	-0.872594	0.676272	-1.90468	-0.111482	0.417661	-0.644875	0.362921	0.0475231	-0.492985	0.904147	1.16828	-1.82261	-0.246534	-1.89064	-0.892396	0.498703	-1.17422	-0.528806	0.694685	1.8914	1.27162	-0.305236	-2.1581	-2.00484	-0.217946	1.15463	1.19536	-1.77565	-0.0570405	-2.13786	-0.319591	1.78626	-0.14496	-2.16603	-0.657573	-0.859741	-0.682245	-3.19637	-0.860997	0.902472	0.59117	3.1768
AHSA1	0.155339	-0.162619	-0.165455	0.101795	-0.269638	-0.203114	-0.468964	-0.183172	0.226994	-0.192047	0.0706534	-0.356549	-0.0535511	-0.0265074	-0.352303	-0.226511	0.0118573	0.0111125	-0.170649	0.190593	0.147897	-0.0487323	-0.0314096	-0.160465	-0.163943	0.261101	0.336081	0.500301	0.074686	-0.00660144	-0.0922438	0.345816	0.111989	0.433874	0.577666	-0.0287504	-0.127218	0.256303	0.378644	-0.0294805	-0.329914	-0.0963087	0.117807	0.042312	0.108028	0.263128	0.0378752	0.148731	0.112032
AHSG	0.370418	-0.0182627	-2.23878	0.27885	-0.211742	-1.67187	-0.101034	-0.83266	-1.19475	0.345498	0.387194	0.131738	0.455578	0.106449	-1.74453	1.39484	1.28658	-0.069527	0.272983	-0.156461	2.70434	0.64969	-0.127414	0.308481	-0.544535	1.99107	-0.184303	1.19468	-0.0192169	-1.28615	-1.05752	-0.52838	-1.67889	0.628658	-0.403927	-1.63222	-1.2332	1.90639	0.0398108	-0.064192	0.718337	-0.717808	0.0977135	0.5985	-0.185943	2.19207	0.0692567	-0.527503	-2.34351
AIF1	0.596877	0.349903	-0.654806	0.508288	-0.261363	-0.484499	-0.251432	-0.303935	1.28829	0.421568	-0.297774	0.764304	0.0767932	-0.0382131	1.55012	0.807428	1.09625	-0.108396	0.31278	0.44721	0.0902372	0.517305	0.929551	0.455437	0.556232	-0.634206	0.200471	-0.178236	-0.409292	-0.280091	1.25648	0.273792	-1.08838	-0.111591	-1.64947	-0.129493	0.569796	0.637765	-0.28429	0.432942	0.676322	-0.47736	0.7273	0.49917	0.301859	-0.698275	0.475636	-0.466673	-0.403592
AIFM1	0.558681	0.0541493	0.792954	0.020005	-0.675927	0.0882468	0.578613	0.824353	-0.332096	0.099746	0.468019	-0.368329	-1.12376	0.573268	-0.613189	-1.0442	-0.556717	0.156534	-0.84519	-0.651904	-0.935771	-1.19105	0.253751	-0.474989	-0.550037	0.685312	0.0489389	0.759147	0.0587213	-0.150693	-0.538245	0.269639	0.484335	-0.0737937	0.784152	0.121623	-0.467012	0.205261	0.638802	-0.538429	-0.214418	-0.56778	-0.245712	-0.00863816	-0.0813251	-0.280866	0.397397	0.344427	1.04521
AIFM3	0.710413	0.241501	-0.689873	0.953252	-0.24187	0.363163	0.204754	-0.716142	0.535531	-8.58e-05	0.3211	0.698496	0.561425	-0.166984	0.978322	0.581001	0.843056	-0.0791002	0.528643	0.597863	0.663554	0.771158	0.614471	0.434877	0.592335	0.124766	0.878133	0.133672	0.421542	-0.106251	0.796073	0.103142	-0.565525	0.231081	-1.46525	0.567083	0.875072	0.696066	0.0467877	0.173409	0.820968	-1.02271	0.141262	1.27484	-0.46998	-0.968525	0.569861	-0.861621	-0.655233
AIG1	0.465869	0.36559	-0.320852	0.820682	-0.138349	-0.0328405	-0.0318292	0.23272	0.158477	-0.178323	0.372229	0.86074	-0.1568	-1.34513	0.422908	-0.332116	0.61006	1.05386	0.351455	0.490624	0.422431	0.820659	0.331075	0.161571	-0.208865	0.715815	0.316813	0.411622	-0.119307	-0.229644	-0.0756115	0.569103	-0.165615	0.757511	0.328277	0.160997	0.224101	0.919367	-0.733511	0.0378955	-0.309241	-0.367487	-0.673414	1.07374	0.0856694	-0.92895	0.445105	-0.468686	-0.0925668
AIMP1	-0.000899289	0.208533	-0.159948	0.716774	-0.0627122	-0.121267	-0.674534	-0.812864	0.609275	0.290849	0.0021763	0.282597	0.714013	-0.37864	0.15484	0.746206	0.475942	0.594945	0.513106	0.413671	0.367447	0.490711	0.459131	0.47703	0.620281	0.106286	0.602559	0.131188	-0.280572	-0.410906	0.544873	-0.36375	-0.109417	0.768873	-0.371216	0.509779	0.520679	0.327247	0.437157	0.616242	-0.129295	0.0685123	0.340438	-0.393151	-0.0861173	1.24212	0.321286	-0.472041	-0.82758
AIMP2	0.121947	0.00317803	0.0779152	-0.276332	-0.181703	0.010945	-0.331604	0.362457	-0.152682	0.183715	0.19598	-0.022695	-0.14404	0.422268	-0.643841	-0.202752	-0.203671	0.118043	0.0731036	0.0207643	0.150068	-0.578783	-0.240276	-0.227848	-0.202782	0.307035	0.110555	-0.0724975	0.503221	0.543597	-0.614105	-0.202295	0.541057	0.256076	0.101602	0.0873737	-0.201735	-0.0837871	0.258575	0.214069	-0.156601	0.459198	-0.235798	-1.35782	0.164809	0.00596729	-0.013139	-0.217066	0.481668
AIP	-0.115021	0.0788697	-0.66865	0.744665	-1.76003	-0.48658	-0.459637	-1.18984	0.907201	-0.0701033	-0.44651	0.441525	0.701125	-0.602536	0.497628	0.47517	0.494474	0.565013	0.284544	0.218472	0.199964	0.553148	0.275622	0.117997	0.365215	0.121471	0.813631	0.267843	-0.313023	-0.689032	0.233701	-0.650035	-0.246706	0.793497	-0.805671	0.626645	0.524255	0.77591	1.17171	0.373006	-0.469611	-0.649601	0.390294	-0.403512	-0.49297	0.0514229	0.0612198	-0.669271	0.136572
AK1	0.0572435	0.628321	-0.567179	2.42435	-3.2037	0.309479	-2.93657	-1.21091	1.06977	-0.640048	-0.347585	1.33884	1.09483	1.25306	1.96069	0.511614	1.03563	0.891273	1.04182	0.803326	0.885368	0.167136	0.504478	0.453723	1.18558	0.297465	1.3752	0.321143	0.516029	0.554021	1.13798	3.88648	-0.0692499	-0.479836	0.550195	0.912293	-1.02498	2.02572	1.94648	2.41229	0.624746	-0.67075	-0.456302	-4.13032	-0.341058	4.07345	1.57314	-0.461793	-0.706823
AK2	-0.089301	-0.0204263	0.328878	-0.48573	-0.079119	-0.169617	0.0521324	0.310331	0.210693	0.33262	0.0864952	-0.27849	-0.37891	-0.579132	-0.477455	-0.0713135	-0.0196742	0.0181376	-0.110617	-0.162394	-0.240068	-0.242281	-0.138035	-0.0897781	0.0634179	0.102853	0.520821	0.224973	-0.0990158	-0.0557646	-0.149915	0.275457	0.358014	0.306709	0.828692	0.211659	-0.384357	-0.167289	0.713506	-0.0100141	-0.214655	-0.145528	0.242511	-0.5349	0.34106	0.334282	-0.104436	-0.208964	0.00739544
AK3	-0.614378	-0.173287	-0.352968	0.0791392	-0.410726	-0.323829	-0.566509	-0.574154	0.595647	0.585417	-0.459482	-0.35203	-0.158364	-0.116243	-0.70563	-0.695904	-0.0220865	0.303604	-0.845125	-0.71257	-0.78556	-0.569489	-0.292473	-0.12022	-0.316228	0.303722	-0.15642	-0.00414528	-0.504846	-0.867034	-0.235458	0.278377	-0.0581844	-0.271894	0.42761	-0.200443	-0.60379	-0.0816713	-0.0566409	0.172769	-0.714464	-0.935652	-0.106921	-0.173842	0.560034	0.347506	-0.619516	0.0441041	0.580171
AKAP13	-1.03777	-0.504342	-1.10479	0.215245	0.229758	0.508783	0.513492	-0.247957	-0.484725	-0.338803	-0.00343704	-0.574812	0.635541	-0.272528	0.0860767	0.078938	-0.0792241	0.259975	-0.519548	-0.407889	-0.0440468	0.314314	0.109603	-0.793166	-0.136429	-0.156675	0.98351	-0.133606	0.021393	0.072359	-0.0760097	-1.03791	0.375978	-0.355915	-0.4666	-0.196177	-0.0597608	0.408747	1.05996	0.151981	-0.0718871	-0.482169	0.406528	-0.0788217	-0.14376	0.804899	-0.560115	0.463395	-0.232523
AKAP17A	-0.0263966	0.000596375	0.0567176	-0.478487	0.055267	0.19133	-0.17915	-0.0457392	0.00764651	-0.42541	0.11179	-0.372196	-0.311963	-0.0489082	0.360348	-0.0650707	-0.0695253	0.338066	-0.109348	-0.164247	-0.508019	-0.202819	0.0675086	-0.18541	0.159625	-0.0222038	0.793582	0.283308	-0.378034	-0.093869	-0.0403884	-0.0494935	-0.0380166	0.282091	0.534958	0.269461	-0.0931348	0.494604	0.492167	-0.197278	-0.0324952	0.417359	0.132403	0.546072	-0.322484	0.214142	-0.342842	0.0413353	0.252913
AKR1A1	0.179845	0.592326	0.54228	-0.609214	-0.0499875	0.0522879	-0.634051	0.407561	0.0563719	-0.199088	0.292048	0.287097	-0.492434	0.174268	-0.384121	-0.562634	0.24775	0.254709	0.26889	-0.139951	0.269012	-0.18309	-0.086042	0.136436	-1.00676	0.219514	-1.17597	0.328715	0.278765	0.347887	-0.184452	0.381562	-0.207174	-0.0845155	0.505351	-0.259075	-0.405848	-0.199652	0.0970914	0.0655012	-0.826947	0.520933	0.44023	0.344441	0.108033	0.558704	0.310263	0.147623	0.106214
AKR1B1	0.264891	0.574201	0.258834	0.863372	-0.0947708	0.493663	-0.671188	0.0414701	0.188846	0.072476	0.038389	0.434747	-0.138772	0.00410468	0.0321669	-0.33016	0.261547	0.690881	0.224438	0.181879	-0.0862418	-0.106138	0.237618	-0.158165	-0.15435	1.0199	0.412512	0.376107	-0.470381	-0.452915	-0.51385	-0.0567008	0.283712	0.592917	0.397831	-0.181888	-0.46761	-0.125487	0.878789	0.1235	-0.782219	0.221109	-0.575212	0.481355	-0.681156	-0.310999	0.188529	-0.137083	0.609923
AKR1E2	0.0795095	0.463555	0.274469	-0.700064	-0.137236	-0.0397927	-0.297328	0.308525	-0.196287	-0.348557	-0.0158891	0.0222368	-0.444777	0.0843685	-0.517401	-0.31909	0.101134	0.652866	-0.00672272	-0.198542	0.0218099	-0.288652	-0.268899	0.115398	-1.03305	-0.0260996	-1.00742	-0.200418	-0.184813	0.0955222	-0.410764	0.175229	-0.366697	-0.401288	0.444134	0.136382	-0.449042	-0.322534	-0.362327	0.229547	-0.931609	0.211394	0.414768	-0.158487	-0.104814	0.705252	-0.0993718	0.236681	0.215748
AKR7A2	0.213746	0.3346	0.249572	0.332628	0.0518501	0.0307501	-0.27262	0.298114	0.0788692	0.0158575	0.156607	0.0738897	-0.0871832	-0.0366917	0.0303871	0.0349194	0.133342	0.350324	0.0486186	0.26695	0.0399984	0.151577	0.0704784	0.219769	0.0283448	-0.0793901	-0.593321	0.121407	-0.0744623	-0.133983	-0.178234	0.615141	0.134959	0.175804	0.462473	0.303509	-0.360141	0.145623	0.137811	0.00657876	-0.426251	0.0197744	0.1639	-0.103803	0.142846	0.144456	0.26311	-0.27594	-0.00659029
AKT1	0.340392	-0.0294083	0.227869	-0.199848	-0.0364583	-0.5851	-0.0950316	0.612569	0.126486	-0.0298662	0.318833	0.679061	0.263309	-1.13028	0.0741287	-0.331104	0.176535	0.472989	0.420131	-0.174046	-0.0764464	0.465144	0.343445	-0.0104297	-0.0830806	0.434989	0.388562	0.403932	-0.0339429	0.124695	-0.56369	-1.03743	-0.497508	0.396834	0.243124	0.21507	0.0831647	0.461323	0.0574018	0.0800778	-0.193073	-0.811957	0.0261336	0.563804	0.102588	-0.395703	0.321017	-0.279472	-0.61416
AKT2	-0.0645801	-0.0475668	0.438592	0.192853	-0.306403	0.329574	-0.579366	0.207605	-0.174709	-0.0409385	0.229758	-0.0953105	0.0880301	-0.426795	-0.752183	0.112275	0.116812	0.545555	-0.151879	-0.28078	-0.11547	-0.559148	0.0440025	-0.403883	-0.316375	0.106014	0.435802	0.261293	0.329536	0.400172	-0.787728	0.160553	0.231127	0.321432	0.428011	0.235193	-0.490815	0.0154972	0.577731	-0.0444198	-0.667283	0.735581	-0.748444	0.0315757	0.00945894	0.235699	-0.268166	-0.0536424	0.23392
AKTIP	-2.56017	-2.76115	1.06048	0.41938	-0.966415	0.207186	-0.837798	0.956877	-1.47061	0.515696	0.24943	-2.65694	0.598148	0.827385	-0.904204	0.639937	-2.65962	1.55247	-2.67155	1.14203	0.0763198	-3.34515	1.51491	-1.27631	-0.0694447	0.280396	0.559841	0.105992	0.553441	1.44861	0.0557221	0.671477	0.574898	-0.887962	1.08761	-1.98622	-2.84824	-2.12863	0.576405	0.500089	0.0311524	0.858906	1.39611	0.987571	0.460671	0.0479613	-0.903657	1.08308	0.501535
ALAD	-0.279588	-0.0318689	0.514069	0.472709	0.105383	0.629648	0.139381	-0.00163941	-0.099771	-0.0840968	0.0563832	-0.271929	0.0490189	-0.244971	-0.315374	0.43962	-0.139988	0.303901	-0.136485	-0.23175	-0.307712	0.094698	-0.351092	-0.422007	-0.0591495	0.00183765	-0.421838	0.467644	-0.671794	-0.270523	0.382204	-0.345943	-0.398655	-0.524939	-0.71017	-0.346169	0.185572	-0.175354	-0.0485518	0.119682	0.377341	-0.197369	-0.0107391	-0.185982	-0.412449	0.620085	-0.214287	0.509273	-0.452306
ALDH16A1	0.0490967	0.199632	0.45856	0.201089	-0.0229709	-0.422628	-0.0344984	0.201153	-0.16657	-0.00977342	-0.160283	-0.0543454	0.0959635	-0.156601	-0.288916	-0.940408	0.0692875	0.31102	0.122662	0.131514	0.335261	0.0432908	0.113559	0.211363	-0.0836527	0.138765	-0.135884	0.43899	0.273172	0.0403286	-0.11977	0.0769952	0.247105	-0.129397	0.322001	0.151345	0.0917799	-0.30136	-0.0140018	0.298606	-0.304559	0.204169	0.228441	0.285589	-0.120089	0.435698	0.122207	0.133205	-0.257039
ALDH1A1	1.13568	-1.59968	-1.5238	1.59443	-0.610784	2.10217	-0.147621	0.537624	-0.764132	-1.15759	-0.120493	1.10598	0.775084	-0.487358	-0.271173	0.713062	-1.2462	0.691514	0.327448	-0.915307	-1.0238	-0.611078	-0.877245	-1.88434	1.90627	1.16568	2.02744	1.53334	-0.00557069	1.52699	-0.319113	0.782727	2.12789	-0.361677	0.67576	-0.248132	-0.3841	0.602386	2.16407	0.901642	0.409238	-0.498022	1.32932	-0.572515	-0.284016	-0.969172	-1.6975	0.532699	0.776746
ALDH1B1	-0.0540223	-0.298585	-0.569474	-0.874185	-0.285438	-0.299508	-0.878316	2.28741	1.04736	-0.147439	-0.121807	0.256987	-0.211386	0.516975	-0.761725	-0.00850043	0.203776	-0.675935	-0.44343	-0.263803	-1.03465	-1.18301	-0.281952	-0.0881527	0.509834	0.867654	1.28956	0.479096	0.398623	1.22424	-0.0200313	0.573732	0.46017	0.522913	1.96358	1.08528	0.220969	-0.0991077	3.57614	-1.39279	0.740301	1.30735	0.352797	-0.509935	0.590598	-0.835081	0.215242	-0.21163	0.107615
ALDH2	0.306297	-0.0537935	0.015365	-0.830259	0.0035767	-0.434963	-0.484032	2.00347	0.454551	-0.317418	0.0822927	-0.598848	-0.435675	0.0975167	-0.647458	-0.320446	0.0201198	-0.554051	-0.0137679	-0.0566481	-0.767434	-0.620789	-0.252118	-0.306178	0.495256	0.847421	1.09412	0.806346	0.0154132	0.368036	-0.388202	0.419069	0.128725	0.290863	2.41369	0.975711	-0.280445	-0.340422	2.92081	-2.86229	0.311507	1.25783	0.484502	0.351731	0.176771	-0.873773	0.263359	0.100697	-0.0131558
ALDH3A2	0.525637	0.0578272	-0.128751	-0.306486	-0.494475	-0.0662055	-0.856787	0.286638	-0.316643	0.00951383	-0.173711	0.0583591	-0.211395	0.616628	-0.442126	-0.65514	0.0208737	-0.00193401	-0.0670236	0.200179	-0.0272875	-0.668598	-0.203108	0.141773	-0.189348	0.938066	0.685569	0.317802	-0.24198	0.679937	-0.518602	0.0425697	0.287716	0.72496	0.879288	0.14367	-0.584836	0.212108	0.353114	-0.181159	-0.531056	0.0524486	0.16366	0.861729	0.449487	0.507273	0.177	-0.284065	0.237436
ALDH3B1	0.436261	0.243591	-0.128862	-0.817219	-0.128914	0.27738	0.160806	0.334133	-0.312598	-0.603298	0.264901	0.385241	-0.455841	0.00799754	0.129305	0.270345	0.322716	0.251129	0.505081	0.34255	0.118345	0.247632	0.384887	0.0994443	-0.315676	-0.0926373	-0.753396	0.708885	0.359626	0.404002	0.185461	0.0455615	-0.0309724	-0.565889	0.32748	-0.0813093	0.0782604	0.0958076	-1.23085	-0.346104	0.147462	0.308461	0.0621112	0.640792	0.426325	-1.17643	0.346229	-0.0228721	0.00751331
ALDH4A1	0.142752	0.256683	0.288116	-0.517979	-0.150122	-0.0628456	-0.40375	0.374019	0.0221083	-0.134971	-0.0509506	-0.0861998	-0.501647	-0.255385	-0.430169	-0.568979	-0.288282	0.00288792	0.0380417	0.186611	-0.106931	-0.375683	-0.526544	0.0431557	0.00256121	0.17768	0.214675	0.712533	0.0336404	0.0729958	-0.138161	0.429723	0.0250714	0.559844	1.33312	0.818176	-0.368246	0.140985	0.33503	0.188662	-0.687574	0.0872958	0.616027	0.2257	0.293895	0.0426715	0.127872	-0.127415	-0.109984
ALDH6A1	0.319095	-0.225044	0.261209	-0.311881	-0.457994	0.114446	-0.0664758	0.162794	-0.20814	0.0880701	0.0414787	-0.320164	-0.492262	-0.529093	-0.328004	-0.348464	-0.0216986	-0.0957195	0.0554405	-0.0538724	-0.865156	-0.439283	-0.417947	-0.196003	-0.27663	0.697	-0.0592195	0.524896	-0.136619	-0.111105	-0.316895	-0.00909863	0.114209	-0.354198	1.16693	0.130034	-0.426523	-0.0229902	0.207343	-0.250645	-0.46825	0.163393	0.317316	-0.224804	-0.0960703	-0.0447236	-0.0759401	0.353856	0.331539
ALDH8A1	0.181817	-0.310906	-0.156499	-0.47337	-0.0511396	-0.207753	-0.601893	1.3991	0.196811	-0.470799	0.257855	-0.669039	-0.206462	-0.287	-0.701813	-0.046375	0.0490905	-0.081408	-0.16157	-0.125577	-0.641066	-0.238732	-0.216636	-0.621186	0.360757	0.622622	1.37412	0.691098	-0.127077	0.152596	-0.114583	0.11001	0.266595	0.298747	1.96581	0.282084	-0.00993786	-0.528728	2.60391	-1.48119	0.253616	0.543173	0.384263	0.239559	-0.0672489	-0.478817	0.0208048	0.61112	-0.438969
ALDH9A1	0.111916	0.372848	0.0333176	-0.411391	-0.131553	0.467985	-0.103153	0.102975	-0.0198533	-0.315396	0.321062	-0.0453443	-0.494964	0.00829828	-0.347263	-0.366476	-0.0153124	0.355347	-0.0426823	0.277017	-0.0694341	-0.510036	-0.150076	-0.316264	-0.134009	-0.00297772	-0.258239	0.6216	0.10956	0.0227716	-0.0710404	0.301022	0.705332	0.222383	0.384715	0.258096	-0.522226	-0.400462	0.250073	-0.102757	-0.417877	-0.00350428	0.600763	-0.279054	0.0143059	0.157017	0.030275	0.270636	0.386738
ALDOA	0.215987	0.294566	0.0907278	0.217955	-0.235533	-0.153462	-0.402278	0.116837	0.176734	-0.0492458	0.161149	-0.212741	0.14183	-0.165754	-0.377292	-0.0104716	0.227975	-0.185823	0.200598	0.221818	0.212553	0.1199	0.10074	-0.0661818	0.0319224	-0.0941649	-0.499254	0.238794	0.155669	0.239684	0.278841	0.419989	0.137271	0.0828205	0.0947285	-0.369556	-0.0772558	-0.149645	0.17278	-0.0292779	-0.301372	0.234704	0.831373	0.0201333	0.0602764	0.379781	0.229819	0.129372	-0.267656
ALDOC	0.15218	0.34692	-0.0701474	-0.0107723	-0.0405533	-0.0611859	-0.100333	-0.0303949	0.313034	-0.247912	0.166708	0.227085	0.0802783	-0.155893	0.0517234	0.142178	0.342376	0.126326	0.313632	0.512328	0.0256233	0.266159	0.103499	0.0313775	0.159631	0.201567	-0.0644678	-0.237556	0.0139537	-0.144827	0.177972	-0.195189	0.0703909	0.413926	0.200771	-0.39222	0.0257613	0.00386664	-0.730376	-0.118195	-0.1354	-0.0493016	0.41381	0.33444	-0.0353299	0.0386797	-0.0558411	0.089584	-0.267583
ALG1	0.29688	-1.18782	0.647136	-0.0427351	0.323738	0.165681	-1.72191	0.552015	-1.36194	-0.0505525	0.0679521	-0.163873	0.168261	-0.028432	-0.153471	0.0304685	0.347106	-0.137448	-0.321618	0.167747	-0.103316	-0.151295	-0.834517	-0.16458	0.0903994	0.595666	0.2144	0.603686	0.202052	0.132991	-0.070143	-0.425349	0.696729	0.914396	1.25752	0.107108	-0.152148	0.33757	0.717265	0.0390772	-0.105862	0.315539	0.318172	0.549416	0.475555	-0.0789306	0.0904957	0.214947	0.413315
ALG2	0.151102	-0.196022	0.33623	0.204413	-0.0193222	0.175084	-0.75464	-0.0501509	-0.195349	-0.350658	0.357725	-0.402961	0.0331692	-0.500133	-0.458652	-0.208317	0.0683718	0.227062	-0.172815	-0.0838466	-0.244895	0.210175	-0.0917202	-0.394995	-0.138731	0.150006	0.026974	0.666051	-0.167761	-0.0563786	0.207554	-0.0905517	0.355769	0.446836	0.347429	-0.531956	-0.385912	0.0704576	0.534615	-0.0123693	0.55942	0.262461	0.378446	-0.0560117	0.00976022	0.492499	-0.10921	0.419783	0.116808
ALG3	0.131171	-0.272869	-0.183116	-0.447334	-0.766406	0.0890472	-0.951981	0.0615189	-0.270018	-0.258434	-0.335701	0.333504	0.539346	-0.261309	-0.0977739	-0.110052	0.0482969	-0.0894634	-0.436262	0.193375	-0.112465	-0.307534	0.0984288	-0.916739	-0.0702567	0.819768	1.44418	-0.218971	0.746797	0.54442	0.799807	0.280152	0.2027	0.768399	0.6294	0.608668	0.143937	0.46888	0.944276	0.29489	0.275341	-1.05346	0.0113676	0.523619	0.969879	-0.838744	0.213436	0.214095	-0.368383
ALG5	-0.15439	-0.0208135	0.244112	0.0849966	-0.147787	-0.443149	-0.209571	0.0197908	-0.00244676	-0.209317	0.13224	-0.515713	-0.0715038	-0.698226	-0.280405	-0.128957	0.212766	0.277528	0.632809	-0.361481	-0.0396628	0.523205	-0.048963	-0.349927	0.381878	-0.323351	0.363427	0.538721	0.322915	0.359436	-0.23845	-0.257834	0.563997	0.548392	0.769483	-0.280119	-0.364188	-0.0530342	0.178104	-0.153352	-0.348824	-0.163746	-0.473123	0.582782	0.166912	0.364419	0.49647	0.071177	-0.00679331
ALG8	1.52442	0.462757	-2.82292	-3.5638	0.458363	-0.220702	-0.258114	1.3634	-0.0964273	0.626109	0.763347	-2.17732	0.590486	0.488568	-1.19095	-1.53014	-2.85815	1.65387	2.90061	1.08517	1.71965	0.341549	-2.53921	1.35351	0.0209832	1.44261	0.22344	0.666148	2.00926	1.80948	-1.00328	0.237172	0.195139	-1.84498	-0.239024	1.13885	-0.981813	0.0973815	-0.811659	0.828066	-1.69655	2.25821	-0.646747	2.08259	0.758437	-3.38769	0.318555	0.952103	-0.412341
ALOX15	1.32832	-0.400784	2.88355	1.1259	-0.606206	-0.582553	-1.57462	0.307633	-0.867662	2.60257	0.0672868	-1.06751	1.8258	-1.80936	-1.11766	-0.0736303	1.0405	0.211081	1.5967	0.790115	-0.206995	-1.55836	0.945231	-3.18245	-1.59627	3.14069	-0.0319499	-2.0967	0.696954	2.01892	-0.130099	-2.38401	2.10622	-0.40423	1.54321	-0.804061	-3.85396	0.0988693	0.341659	0.901793	-1.34822	-0.766284	0.475738	2.47221	-0.290262	1.41351	0.37207	0.382309	-1.32441
ALOX5	0.341811	0.321866	0.12303	-0.140335	-0.0966912	0.231315	-0.0431733	1.15256	0.184772	-0.0969386	0.324964	0.473563	-0.449015	0.228988	0.117009	-0.35079	0.275695	0.138795	-0.29089	-0.0081761	-0.0672185	-0.660706	0.104983	-0.143996	-0.260249	-0.05298	-1.39149	0.227651	0.545956	0.232896	-0.0273416	0.335893	0.0294964	-0.598257	0.377604	-0.671589	-0.448334	0.130856	0.6087	-0.229199	-0.14221	0.15236	0.775286	0.226582	0.411222	-1.01986	0.0780411	-0.000353804	0.319548
ALOX5AP	0.135492	0.0615015	0.246773	-0.00886136	0.00316307	-0.110103	-0.135218	0.472351	-0.217424	0.113963	0.252008	-0.120864	0.0812882	-0.0849845	-0.0281988	-0.308352	-0.00590702	-0.09514	0.241629	0.243325	-0.102388	0.276684	0.184205	-0.166421	-0.445947	0.208658	-0.482706	-0.165438	0.45917	0.242138	-0.150535	0.00877276	-0.194467	-0.513027	0.257548	-0.249879	0.117891	0.101283	-0.644376	-0.194862	-0.112689	-0.0814939	-0.154088	0.639378	-0.0188755	-0.278526	0.142045	0.364488	0.0955059
ALPL	0.889904	-0.577089	-0.295282	-0.333581	-0.880371	-2.39842	-0.173736	-1.75766	2.54014	-2.02755	-0.372306	-0.011281	0.620087	0.872915	0.722327	0.741516	0.83605	1.38442	1.0993	1.15991	1.19666	1.80583	0.363226	0.445387	-1.93026	-0.207029	-2.46172	-1.51808	1.0155	-1.16758	-1.11903	-0.981639	-1.46856	-0.443003	-1.57474	1.20588	0.80017	2.19884	3.27337	1.43713	1.43013	0.0921022	2.27798	1.28963	1.6305	1.39246	0.433617	-0.611875	-0.0507212
ALYREF	-0.865872	0.223009	-0.820654	1.42092	-1.40567	-0.638105	-1.0615	-1.33409	1.158	-0.426041	-0.464576	0.871057	1.75013	-1.25975	0.680586	1.1841	0.876138	-0.298354	0.41496	0.365582	0.896517	1.49645	0.921088	0.591558	0.849726	0.437187	1.75571	-0.554527	-0.535758	-0.83702	1.47463	-0.86629	-0.859403	0.945385	-1.63672	0.221082	1.65799	0.850195	0.496765	0.931903	0.0548347	-1.46262	0.363094	-0.0621019	-1.7	0.32989	0.598994	-0.0475045	-0.886771
AMDHD2	-0.340203	0.139056	0.401816	-0.638982	0.62027	0.214065	-1.41084	-0.254344	-1.12783	-0.409557	0.310928	-1.02038	-0.740097	-0.52484	-0.400594	-0.0121776	-0.150348	0.354493	-0.218831	-0.26003	-0.246039	-0.292589	-1.07274	-0.060955	-0.512978	0.206781	-0.563121	0.397856	-0.0250851	0.828379	-0.893802	-0.050178	-4.92e-05	-0.00157979	0.324923	-0.379403	-0.492072	-0.500778	-0.518663	-0.050649	0.00104905	0.814707	0.304252	-0.518931	0.00542989	0.410794	0.293727	0.529807	0.270492
AMPD2	0.46835	-0.107831	0.519032	0.108177	0.101897	-0.269294	-0.856957	0.30712	-0.352391	-0.0918529	0.472723	-0.439583	-0.144127	0.041163	-0.634183	-0.417037	-0.13008	-0.144975	0.0812951	0.36757	-0.183051	-0.299322	0.0937671	-0.410558	-0.24815	0.256795	-0.794749	0.329503	0.286903	0.373134	-0.258216	-0.225821	0.16767	-0.236733	0.253106	-0.186555	-0.950636	-0.555457	-0.456815	-0.159047	-0.57007	0.0924505	0.28296	0.390191	0.417612	-0.139258	-0.115635	0.0508714	0.0971376
AMPD3	0.189647	0.397203	-0.743884	-0.3366	-0.0689297	-0.00972293	0.0798528	0.611103	-0.316623	-0.0579015	0.0937478	0.0552546	-1.31483	0.416167	-0.426527	-0.398051	-0.0738092	0.222183	0.157447	0.0231273	-0.0376227	-0.232557	-0.150635	0.109368	-0.239753	-0.167224	-0.457695	-0.918052	0.133252	0.539112	-0.511212	0.0869893	0.120164	-0.180033	0.224456	-0.0264036	-0.561101	-0.283742	-0.15397	-0.07358	-0.142024	0.0763714	-0.131027	0.355592	0.281435	-0.550646	-0.305088	0.173583	0.34861
ANK1	-0.551656	0.0132638	-1.91483	0.959564	0.759733	0.442277	0.299882	-1.1455	-0.477513	-0.271044	0.487384	0.347849	0.951926	-0.318711	0.550801	1.3144	0.29254	0.311126	-1.11076	0.372515	-0.999725	0.255136	-0.246036	0.0702068	0.257128	-0.144268	0.387769	1.10637	-0.599732	0.506862	-0.966694	-0.619279	0.932478	1.65373	-1.03668	-0.798364	0.849035	1.01466	0.871193	0.139264	0.695494	-0.162404	0.30412	-0.00788539	-1.566	-1.15053	-0.727104	-0.678159	-0.795163
ANKFY1	0.0489177	0.0426888	0.45921	0.0967345	-0.291011	-0.0726496	-0.490776	0.273954	-0.292838	-0.309581	0.378606	-0.0857216	-0.114138	-0.0555902	-0.752245	-0.332889	-0.164475	0.319576	0.0165435	0.016835	0.0466648	-0.216323	-0.1403	-0.239795	0.165283	0.118061	-0.279935	0.590925	0.394632	0.498001	-0.16816	0.391679	0.351067	0.859228	0.626459	-0.20024	0.101974	0.316093	0.380054	0.0126995	-0.26527	0.275073	0.222186	-0.00987771	-0.0985563	0.052385	0.0459512	0.177237	0.0167943
ANKLE2	0.131888	0.430072	-0.683639	0.295967	-1.11926	-0.294627	0.556416	-0.0648281	0.183111	0.31892	-0.0967161	0.335399	0.693347	-0.871072	0.839961	0.355319	0.478477	0.969766	0.995126	0.653963	0.803623	0.793653	0.516616	0.912073	0.0450879	-0.201574	0.795312	-0.995194	0.11604	0.0223482	-0.319444	0.113065	-0.477068	0.821638	-0.711365	1.20776	0.797899	1.04156	-1.41978	0.496388	0.0353269	-0.576907	0.0633826	1.50649	-0.153686	-1.80304	0.761999	-1.09955	-0.192122
ANKRD13A	0.148104	0.283083	0.301352	-0.0193746	-0.176533	-0.320948	-0.565836	0.162057	-0.022773	-0.0111277	0.443326	0.331181	0.22346	-0.334227	-0.350777	0.0716407	0.0417582	-0.165199	0.107601	0.194591	0.55178	0.283419	0.223139	0.0258952	0.128495	0.172623	-0.809463	0.14212	0.488501	0.374683	0.288078	0.0987253	0.196404	0.176453	0.318371	-0.305777	-0.0483166	-0.125925	0.0373315	0.0531291	-0.214818	-0.0786912	0.283288	0.230204	-0.0663614	-0.316579	0.347004	-0.100449	-0.32244
ANKRD13D	-0.372435	-0.0835416	-0.46377	-0.371426	0.270532	-0.14948	0.543327	0.053936	-0.463056	0.285969	-0.189974	-0.308881	-1.23543	0.339059	0.383624	-1.06244	-0.366786	0.364463	-0.155431	0.215511	0.675715	-0.507324	0.37367	-0.71353	-0.239469	-0.329654	-0.488055	-0.524606	-0.14417	1.12566	0.800146	0.135012	0.253033	-0.10302	0.136035	0.0178964	-0.291418	-0.0943296	-0.421118	0.195203	-0.520541	-1.11765	-0.0329911	-0.66723	0.636579	0.326148	-0.486137	0.301047	0.467356
ANKRD22	-0.14043	0.174447	0.25374	0.0614829	-0.124548	-0.0472539	-0.834268	0.0374537	-0.13694	0.332077	0.424348	0.124235	0.390355	-0.481942	-0.293207	0.373222	0.227399	-0.0287397	0.0746547	0.364546	0.275875	0.24917	0.716701	0.0488771	-0.468565	-0.0517139	-0.778866	0.183657	0.755848	1.05149	0.507264	-0.271367	-0.110361	-0.504208	-0.424342	-0.49511	-0.289725	-0.0209939	0.435855	0.300286	-0.499348	0.474491	0.162931	0.433713	0.0527167	0.343889	0.23981	0.508994	-0.139923
ANKRD44	0.33752	0.32003	0.607531	-0.12128	-0.104776	-0.117435	-0.465181	0.526603	-0.415006	-0.284614	0.364343	-0.285747	-0.420258	-0.103808	-0.348491	-0.4047	0.195195	0.0910117	0.265256	0.237389	0.122174	-0.00884244	0.206402	-0.269048	-0.096955	-0.0714189	-0.828812	0.258582	0.472857	0.110613	-0.125902	-0.0341187	0.13993	0.243935	0.358722	-0.0892222	-0.489854	-0.0340985	0.451335	-0.1529	-0.552122	0.468227	0.489233	0.589205	0.197837	-0.465994	0.121198	0.0815059	0.13562
ANKS1A	-2.86472	0.702649	-0.399434	1.61366	-2.7346	0.577185	-2.69631	-2.76012	-3.25569	5.16871	2.23822	0.0857177	0.219507	-2.72465	-1.71603	0.977773	0.820992	-2.63158	5.17556	-3.03336	1.12319	-2.9174	5.50049	-2.45566	1.68184	1.21966	0.972379	0.323203	2.41912	0.803818	5.14197	1.66177	1.0107	1.02747	1.28721	-2.48078	2.45461	-1.86053	0.688378	-3.11777	1.52174	-3.24003	1.21791	0.360373	-2.45261	0.348703	-3.11203	-3.00008	0.724289
ANKZF1	-0.442643	0.157694	-0.127566	-0.119433	-0.0611474	-0.317533	0.0790511	-0.0200344	0.333695	-0.180031	-0.131278	0.201669	0.176657	0.292068	0.0686856	-0.0227938	0.210649	0.0874042	0.188916	0.0977071	-0.0238405	0.0453323	0.0492206	0.393855	-0.135542	0.0562913	0.406179	-0.123573	-0.0129397	0.14434	0.0316189	-0.336832	0.262629	-0.0140932	-0.210323	0.444356	-0.0713972	0.211153	0.400946	0.0309549	-0.0310086	0.435327	-0.0410031	0.403691	0.159089	0.40165	0.402034	-0.391001	0.118262
ANO10	0.515521	-0.385765	0.21954	-0.14068	-0.461922	0.126195	-0.460793	0.395455	0.260092	-0.422301	-0.0807421	-0.309783	-0.0991597	-0.0882918	0.101218	-0.299479	0.212071	-0.301143	0.301477	0.211622	-0.0459747	0.251341	0.272299	-0.240881	0.131056	0.551819	0.124761	0.291321	0.435931	0.147741	0.0326697	-0.159406	0.025229	-0.104253	0.483182	0.232651	0.222742	0.156842	0.510274	-0.0444226	0.136752	0.214633	0.3643	1.11644	0.153666	-0.300322	0.337749	0.0275651	-0.225211
ANO6	0.569621	0.430145	0.239561	0.860774	0.216998	0.465947	0.213877	0.0935576	-1.7961	-0.168147	0.205352	-0.119571	-0.402176	-0.141724	-0.242737	-0.158561	-0.246694	0.623913	-0.0666768	-0.104133	-0.114662	-0.224736	-0.118942	0.126945	-0.455709	-0.267692	-0.121387	-0.318086	0.0459285	-0.227734	-0.327185	-0.152216	-0.126975	-0.361488	-0.387326	0.0605007	-0.131619	-0.33219	-0.452936	0.121844	-0.0906399	-0.0859488	-0.306688	0.59836	0.0312245	-0.138295	0.289852	0.0724973	0.042233
ANP32A	-0.0516779	0.233014	-0.125154	0.660982	-0.335426	-0.638529	-1.32782	-0.708333	0.52763	0.346298	0.101277	0.31622	0.234449	-0.468544	-0.082437	0.845325	0.631551	-0.3604	0.215547	0.000860871	0.154908	0.577431	0.675867	-0.513511	-0.267158	0.0712514	0.735855	0.338983	-0.250807	0.183475	0.483489	-0.0588318	-0.19247	0.438321	-1.15915	-0.71242	0.233348	0.24459	0.831528	0.39686	-0.135959	-1.19299	0.590367	0.512178	-0.553327	0.732985	0.378663	0.0477283	-0.644497
ANP32B	0.0562949	0.0183275	-0.386622	0.279229	-0.596431	-0.55198	-1.04428	-0.734177	0.513243	-0.134582	-0.219194	0.428664	0.848303	-0.394939	0.543323	0.442064	0.517997	0.448039	0.140175	0.561405	0.289678	0.556282	0.472892	0.210383	0.781204	0.272518	0.919805	0.398826	-0.170595	0.00292504	0.885486	-0.152204	-0.189518	0.692396	-0.134759	0.239934	0.864739	0.77871	1.08401	0.368748	0.0167797	-0.708946	0.364095	0.587471	-0.172587	-0.0454339	0.27478	-0.306505	-0.420653
ANP32E	-0.213543	0.175585	-0.0825687	0.466731	-0.814821	-0.653742	-1.39767	-0.512641	0.193429	-0.108269	-0.130347	0.606173	0.80516	-0.902384	0.0682193	0.42242	0.326847	0.468871	0.353501	0.345518	0.627783	0.691377	0.43017	0.25085	0.586615	0.227085	1.28619	0.253814	0.23051	0.178579	0.599279	-0.608626	0.374908	1.00827	-0.384873	0.645996	0.671995	0.495612	0.65019	0.601416	-0.196624	-0.680946	0.26509	0.625815	0.0114435	0.517123	0.168522	-0.484154	-0.557161
ANPEP	0.125207	0.245604	0.0648557	0.217723	-0.0867651	-0.751834	-0.718008	0.302355	0.193981	0.740866	0.385195	-0.737179	-0.14413	0.134112	-0.4168	0.00215081	0.0878746	-1.37235	-0.18654	0.140991	-0.165905	-0.469379	0.418602	-0.429329	-0.880491	-0.304763	-0.995737	-0.467967	0.766795	0.404792	-0.119396	0.0557205	0.235885	-0.366024	-0.0700873	-0.0641027	-1.65754	-0.138903	0.539781	-0.586325	0.00284546	0.290705	0.139975	0.194381	0.74438	0.311995	0.283694	0.413534	-0.37362
ANTXR2	-0.166968	0.066536	0.0374682	-0.0481607	0.0041227	-0.16472	0.133459	0.567625	-0.0201022	0.593031	0.100072	-0.320153	-0.0255911	-0.273195	-0.484711	0.206783	-0.670909	-0.216997	-0.319072	-0.0648705	0.0507011	-0.468918	-0.0108332	-0.065318	-0.862194	-0.00976426	-0.110275	-0.700734	0.215421	0.666209	-0.579335	0.0515459	0.0844501	-0.577908	0.136498	-0.386604	-0.396253	-0.354817	0.430811	0.115843	-0.0986059	0.496874	-0.193885	0.411952	0.375596	-0.400712	-0.184125	0.243022	0.493446
ANXA1	-0.113009	0.438937	-0.0480321	-0.00113892	0.0532582	-0.316709	-1.2104	-0.106234	0.0757314	0.203057	0.239663	-0.0241919	-0.0925832	-0.0853497	-0.262965	-0.162531	0.114843	-0.201542	0.260939	0.163886	0.285408	-0.0694183	0.014594	-0.0323297	0.0279809	0.138063	-0.595044	0.151545	0.182824	0.30204	0.260426	0.38947	-0.110564	-0.0959318	-0.112936	-0.560357	-0.0772415	0.282472	0.326096	0.0114191	-0.265511	-0.057681	0.479713	0.197707	0.335145	-0.0126911	0.191283	-0.0471532	-0.148185
ANXA11	-0.0205046	0.0162444	0.0648704	0.235713	-0.254735	-0.229491	-0.480843	0.182232	-0.0754056	-0.13392	0.191671	-0.0712718	0.14268	-0.208386	-0.152483	0.0836607	-0.0859816	0.0105459	0.120385	0.0463004	0.101116	-0.000668324	0.126608	-0.094461	-0.111942	0.10007	-0.0881763	0.137091	0.23846	0.1639	0.112986	-0.0936848	0.0741675	-0.157891	0.166862	0.040122	-0.15438	-0.0331617	0.0883552	-0.0830795	-0.0954361	0.0238721	0.222352	0.270569	0.0845179	0.223511	0.0885616	-0.0763973	-0.261135
ANXA2	0.466908	0.0984607	-0.019046	-0.847202	0.0923929	1.78743	-1.97556	-0.136037	-0.637596	0.0850623	-0.00474583	-0.183879	-0.584246	-0.0233784	-0.671253	-0.633556	-0.240915	0.818735	-0.286854	-0.114982	-0.810678	-1.06951	-0.121503	-1.44795	-0.0134349	0.514285	0.822252	0.672831	-0.869188	-0.669288	-1.1977	-0.411488	1.118	1.35799	-0.40968	0.361464	-2.21533	-0.187855	0.399434	-0.553563	-1.43129	0.150035	0.187823	-0.42699	-2.13367	-0.591511	1.08492	0.348038	2.64621
ANXA3	-0.106822	0.281876	-0.0424917	-0.275947	0.0102595	0.0117533	-0.213887	0.424175	0.00546723	-0.129848	0.126453	0.119451	-0.0774433	0.398196	-0.618713	0.210549	-0.244726	0.0397993	-0.0457054	-0.0183497	0.202303	-0.540952	-0.0723607	0.134446	-0.351235	-0.128885	-0.441683	-0.636325	0.680083	0.639306	-0.0806667	0.384024	0.259213	-0.257384	0.272898	0.058323	-0.180461	-0.170028	-0.0595776	0.268087	-0.096321	0.421108	0.108937	-0.00235736	0.406958	0.162289	0.019185	0.144221	-0.193242
ANXA4	0.228703	0.299227	0.0579309	-0.181086	-0.0790055	0.0151293	0.0338434	0.470407	-0.305482	-0.139514	0.318293	-0.205219	-0.258964	-0.039715	-0.18415	-0.337327	-0.0671147	-0.0356025	0.162908	0.071585	-0.169735	-0.0575474	-0.200475	-0.0292209	-0.163302	0.0156992	-0.393421	-0.272192	0.362725	0.456562	-0.353597	0.260216	0.00716032	-0.157287	0.240137	-0.277434	-0.110896	-0.225427	0.31683	0.0283109	-0.298201	0.322039	0.209528	0.643194	0.119824	-0.0611538	0.227533	-0.0232081	-0.157264
ANXA5	0.232056	-0.309644	-0.245273	-0.0809344	0.27098	0.189712	0.0689213	0.37411	-0.672703	0.35391	-0.39354	0.418339	-0.154268	1.33536	-0.115439	-0.306325	0.149228	0.0101603	-0.322321	0.212406	0.180524	-0.703328	-0.105723	0.479535	-0.110119	0.583718	-1.463	-0.0275504	0.217555	0.046981	-0.0711457	-0.0951482	0.439175	-0.426878	0.623383	-0.464041	-0.625108	0.118071	-1.7858	-0.0963124	0.569278	0.589382	-0.330013	0.923293	0.436911	-0.647376	-0.227395	-0.62763	0.44529
ANXA6	-0.0230849	0.370025	-0.426784	-0.0943461	-0.269267	0.292625	0.188351	0.392347	0.012565	-0.322332	0.122725	0.54524	-0.305755	0.180688	-0.0733197	-0.214954	-0.0598625	0.409915	-0.0201546	0.123051	0.265134	-0.131656	-0.285967	0.324065	-0.0676703	-0.0530849	0.0217683	0.302389	0.362934	0.481746	-0.0367123	0.256371	0.307069	0.323273	0.222093	0.148584	0.0871518	0.083501	-1.55133	0.0282191	-0.260166	-0.0508892	-0.0696049	0.456722	0.0838455	-0.311932	0.192535	-0.487065	0.185349
ANXA7	0.0892601	0.0415807	-0.0171706	0.0639608	-0.176173	0.0277705	-0.233721	0.352817	-0.555987	-0.0357338	0.111392	-0.18863	-0.284428	0.380796	-0.510522	-0.357802	-0.15406	-0.280312	-0.0481388	0.179933	-0.0627285	-0.263464	-0.136866	-0.209967	-0.275059	0.00836718	0.165403	-0.111346	0.298894	0.279506	-0.139808	1.01997	0.133803	-0.278599	0.336235	0.0295094	-0.506728	0.0886601	0.286283	-0.0586051	-0.302151	0.0544114	0.103409	0.42698	-0.132279	0.533664	0.0486019	0.0611037	0.133067
AOAH	-0.315894	0.699437	-0.552152	0.213784	-0.0372945	0.267669	0.25611	0.010151	-0.0724261	-0.0538774	0.247975	-0.0938416	-0.479851	0.486787	-0.285062	-0.38881	-0.0337585	0.6323	-0.21346	-0.0508058	0.211889	-0.0713728	-0.0840158	0.233735	-0.212727	0.392043	0.271975	0.147439	0.0826956	0.515827	-0.294745	-0.0285174	0.0182807	0.297693	0.286809	0.0290623	-0.145969	0.0710579	0.899869	0.182042	-0.750244	0.186573	0.327719	0.569174	0.43088	-0.926836	0.0386289	-0.489011	-0.451092
AOC1	0.598455	2.39898	-1.72525	-0.252224	-2.36642	2.06512	2.46216	-2.57791	-1.96392	-2.50758	1.78283	1.87102	0.441712	1.42892	0.606275	-2.31675	-0.0177515	1.83373	0.510231	0.382565	1.99266	-2.34745	-2.28625	0.550438	-0.8972	2.25225	0.32878	-0.253719	0.461625	0.920179	0.0228782	1.13233	-2.54594	0.776473	1.8616	0.864579	-2.18206	0.336003	-1.5542	1.97192	-2.4213	-2.34795	-1.80104	1.44737	1.4796	2.0612	-1.76676	0.464268	0.802344
AP1B1	-0.364226	0.260792	0.166873	0.121636	-0.134748	-0.199531	-0.231231	0.0266411	-0.0297446	0.117624	0.125702	0.0293665	-0.059321	-0.0532602	-0.352473	-0.178488	-0.202659	0.200064	0.0926039	0.0635103	0.0555855	0.0139055	-0.0812317	-0.00222581	-0.0180505	-0.0713654	-0.40192	-0.0898571	-0.301182	-0.0860429	-0.119156	0.169197	-0.00658985	0.152457	-0.00128589	-0.0274771	-0.0673732	-0.0769612	0.114985	-0.0198467	-0.42975	0.0276569	0.371202	-0.396408	-0.0825069	0.32693	0.199814	-0.0485363	-0.166465
AP1G1	0.369492	0.0115025	-0.00229862	-0.142061	-0.274816	0.0776292	-0.432021	0.296044	-0.183937	-0.196071	0.15544	-0.0446274	-0.18525	0.0849454	-0.517296	-0.314595	-0.2194	0.0652336	-0.133831	0.0646201	0.0598095	-0.409733	-0.0817951	-0.0585898	-0.208153	0.32571	-0.0107405	-0.0746432	0.601508	0.744669	-0.291662	-0.0513009	0.265667	0.0835563	0.422992	-0.0607528	-0.319146	-0.0694396	0.3824	0.0592961	-0.388989	0.665979	0.301384	0.311268	0.155488	-0.49346	0.0447919	0.0477693	0.080772
AP1G2	0.134195	0.296948	0.0432103	-0.507649	-0.505032	0.1391	-0.614619	0.466404	-0.850032	-0.322448	0.0775434	0.0763878	-0.254557	0.272009	-0.238107	-0.512134	-0.305363	0.558452	0.0651883	0.024709	0.053602	-0.187979	-0.211674	0.338857	-0.29822	0.273169	0.249078	0.250808	0.499983	0.410015	-0.326025	0.131837	0.243581	0.465039	0.650855	0.29551	0.0353402	-0.0946811	0.132669	0.0162296	-0.148605	0.086204	0.338351	0.655625	0.170988	-0.287386	0.196598	0.0385511	0.0721528
AP1M1	-0.0486681	-0.018263	0.228866	0.24335	-0.138583	0.0635604	-0.273576	-0.0659782	-0.0793446	-0.0733798	0.118225	-0.0361507	-0.0204251	-0.144647	-0.310885	-0.130041	0.00982741	0.211035	-0.120933	0.00464342	0.0233398	0.0376232	0.112496	-0.135782	0.0477482	0.109074	-0.608287	0.28577	-0.0685424	-0.139263	-0.010935	-0.218492	0.175221	0.142029	0.439168	-0.203057	-0.0185486	-0.0208101	0.377378	-0.0880453	-0.373638	-0.00280221	0.144224	-0.200587	0.0228636	0.549099	0.0740935	-0.0228561	-0.0493326
AP1S1	0.574229	-0.109116	-0.118111	0.11609	-0.0217398	0.0150399	0.292337	0.214901	0.0315965	-0.331558	-0.163546	-0.166967	-0.2617	0.309728	-0.360412	0.0888651	-0.0235609	0.506115	0.375213	0.171124	-0.0872956	-0.0864319	-0.603168	-0.466931	-0.294637	-0.110832	0.620339	0.501796	-0.122499	0.102854	-0.386364	-0.316544	0.187705	0.819682	0.638779	0.132314	-0.208586	-0.0340696	0.262072	0.271849	-0.0293416	0.171873	0.014003	0.364644	-0.251092	0.203314	0.182252	-0.219747	0.120066
AP1S2	0.374425	0.0667458	0.0809873	-0.123078	-0.139953	-0.146434	-0.395369	0.0728919	-0.424272	-0.199205	0.286845	-0.197654	0.00237698	-0.182219	-0.413894	-0.334603	-0.207878	0.270655	0.0226289	0.0336686	0.155329	-0.116444	-0.0421207	-0.236419	-0.377175	0.254669	0.11265	-0.133415	0.323955	0.149141	-0.4322	-0.162123	0.0731813	-0.110927	0.247617	-0.10309	-0.467209	-0.062092	0.117519	-0.147319	-0.258117	0.117369	0.2489	0.603294	0.0250322	0.128632	0.0240123	0.158377	0.136309
AP2A1	-0.023208	0.0288955	0.300056	0.138919	0.11553	0.0639046	-0.0347056	0.195991	-0.210222	0.0324369	0.153929	-0.257034	-0.483937	0.0816952	-0.723552	-0.072729	-0.154063	0.265674	-0.109025	-0.121657	-0.581752	-0.408749	-0.152783	-0.161478	-0.281156	-0.35132	-0.910144	0.164343	-0.141492	0.0994488	-0.0473159	0.514074	0.161994	0.147162	0.33998	-0.197426	-0.297525	-0.242781	0.159785	0.169086	-0.365989	0.344886	0.261833	-0.653755	0.0358148	0.517048	0.0402874	0.353825	-0.0476215
AP2A2	0.279775	0.087196	0.172324	0.0647439	-0.212663	0.380347	0.1641	0.367794	-0.275957	-0.0933322	0.259214	-0.0325591	-0.284811	0.291808	-0.103634	-0.137521	0.0666516	-0.137556	-0.0170961	0.20836	-0.214134	-0.286265	0.00417044	-0.227194	0.0748915	0.230807	-0.115668	0.0460398	0.28383	0.26517	0.0320079	0.268907	0.177474	0.242159	0.597271	0.141174	-0.0434209	-0.0622194	0.273895	-0.111631	-0.268682	0.358478	0.242273	0.480938	0.344906	-0.133981	-0.000125724	0.0641712	0.161223
AP2B1	-0.175198	0.130943	0.229989	-0.00688884	-0.100995	0.106581	-0.33657	0.384329	-0.411248	-0.0415245	0.344294	-0.365812	-0.305109	0.00664542	-0.405638	-0.330984	-0.146945	0.112451	-0.470138	-0.201794	-0.545861	-0.449806	-0.081128	-0.403802	-0.282683	0.0489355	-0.267734	0.380546	0.200407	0.383053	-0.37572	0.378617	0.272069	-0.0807873	0.432619	-0.623841	-0.384338	-0.613096	0.427773	0.0926391	-0.481777	0.284701	0.350076	-0.761483	0.0692379	-0.0622855	-0.255833	0.343911	0.179624
AP2M1	0.101781	-0.0644532	-0.125777	0.427943	0.111405	0.122937	0.306583	-0.237063	0.211362	-0.219066	0.323886	-0.0407777	0.0891923	0.016498	-0.424679	0.176934	0.0931708	0.164924	-0.0914692	0.0772675	-0.164993	0.0817496	0.0902386	-0.312013	0.127669	-0.2168	-0.234848	0.24135	-0.103604	0.0885005	0.255401	0.555608	-0.0536799	0.0166961	-0.16141	-0.0530962	0.0457703	0.00893052	0.102934	0.0905054	-0.294508	0.299244	-0.165445	-0.399079	-0.315299	0.494803	0.0279793	-0.186686	-0.177754
AP2S1	0.102418	0.13616	0.209033	0.152242	-0.531934	-0.260978	-0.327956	0.224151	-0.706359	0.134118	0.316312	-0.284018	0.0878863	-0.244384	-0.296988	-0.302963	-0.235827	0.0915877	0.00578091	0.22055	0.289762	-0.0947808	0.0310974	-0.175088	-0.427334	0.0810146	0.273153	-0.0939131	0.321764	0.640391	-0.49039	0.438874	0.619793	0.545783	0.291024	-0.119251	-0.302589	-0.326676	-0.00750392	0.033742	-0.298751	-0.0379172	0.171807	0.534775	0.00733572	0.217509	0.053494	0.382757	-0.0792645
AP3B1	0.162477	-0.0888762	0.2077	-0.464795	-0.237508	0.165434	-0.184444	0.0448357	-0.0884304	-0.0781757	0.124851	-0.217665	-0.104706	0.139388	-0.312036	-0.176452	0.039943	0.322376	-0.232606	-0.0249524	-0.222374	-0.268913	-0.0560034	-0.0731555	-0.0185931	0.1804	-0.00339665	0.353591	0.164878	0.302559	-0.408202	0.0755638	0.0497297	0.298994	0.365048	-0.000164894	-0.186995	0.0734869	0.0244036	0.0890894	-0.313796	0.196226	0.0496538	0.204297	0.191985	0.312013	-0.182683	-0.149193	0.172647
AP3D1	0.453108	0.158978	-0.0196813	-0.578005	-0.27155	0.0808905	-0.141723	0.295338	-0.28773	-0.424248	0.130688	-0.255691	-0.221957	0.024308	-0.202462	-0.485513	-0.145698	0.300393	0.0758546	0.334205	-0.0662642	-0.148691	-0.239372	-0.117466	-0.230277	0.184579	0.306735	0.215364	0.106159	0.180914	-0.430768	0.127632	0.0147199	0.0913071	0.46007	0.298994	-0.154704	0.169547	-0.00304579	-0.0649515	-0.0627451	0.419562	0.445609	0.359153	0.00552373	-0.670801	0.0494252	0.103459	0.0421833
AP3M1	-0.0627382	-0.00825839	0.217698	-0.455079	-0.105834	-0.137198	-0.110642	0.152585	-0.449462	-0.0965143	0.215854	-0.56996	-0.478666	0.130553	-1.00771	-0.3501	-0.421801	0.278528	-0.353318	0.0124631	-0.181349	-0.698271	-0.503099	-0.609005	-0.329697	0.0896839	-0.24484	0.263631	-0.204404	0.190238	-0.35166	0.135747	0.292834	-0.291464	0.458374	-0.242476	-0.709714	-0.492187	0.373195	0.16761	-0.351971	0.43287	0.306925	-0.487623	0.101706	0.475481	-0.293934	0.481429	0.094342
AP3S1	0.421981	0.0575771	0.280717	-0.467656	-0.230256	-0.0453627	-0.455646	0.0478539	0.127623	-0.210163	0.241288	0.0910945	-0.358148	-0.189002	-0.412666	-0.0759553	-0.0355516	0.24566	0.197329	-0.0417043	0.191729	0.162722	0.015694	0.00129539	0.31277	0.321097	0.0436482	0.62974	0.483108	-0.0386589	-0.258215	-0.17164	0.159167	0.459909	0.133597	0.17461	-0.0788558	0.502709	0.307652	0.0471627	-0.194124	0.157552	-0.190889	0.63486	-0.00833403	-0.284802	0.232013	0.154122	-0.287277
AP4B1	0.0170451	-0.457797	0.386692	0.162867	0.274985	-0.0150529	-0.185775	0.736247	-0.571053	-0.242337	-0.512714	0.527547	0.350864	0.964913	-3.30721	0.819344	0.278958	-0.395173	-0.00310308	0.00990375	-0.370669	-0.46794	0.360741	0.643648	0.750464	0.980467	-0.250837	-0.471415	-2.50535	1.51415	-0.655886	0.840501	0.7735	0.156253	-0.297427	0.674159	0.407303	0.575988	0.270877	1.05195	0.304912	0.409486	-0.174785	-0.472232	0.683681	-0.241429	0.465442	0.219447	-0.0596994
AP4S1	0.236583	-0.35237	-0.0756342	-0.07119	-0.0836921	0.249781	-0.164884	0.608186	-0.051693	-0.32578	0.0331165	-0.094288	-0.0471853	0.495331	-0.669942	-0.331224	-0.137128	0.336297	-0.0549485	-0.17022	-0.14386	-0.269163	-0.453314	-0.117552	-0.48634	0.238526	0.350197	-0.274088	0.509854	-0.017515	-0.402066	0.346391	0.118343	0.148894	0.491394	0.121356	-0.720442	-0.286168	0.597462	0.059033	-0.184045	-0.0186378	-0.0813098	-0.02443	0.115489	0.375359	-0.0813078	-0.0932039	0.233165
AP5B1	-0.503633	0.214016	0.27181	-1.06925	0.446788	-0.439618	0.618231	1.25645	0.462374	0.53802	-0.233028	1.18194	-0.370258	2.57277	0.182234	-0.783262	-0.537687	1.806	-0.529112	-0.370067	-0.467355	-0.831093	-0.977509	0.0496395	-0.17384	0.822084	0.257921	-0.681436	1.35092	1.47801	-1.30888	0.137242	1.11742	-0.0861774	1.49424	0.343523	-0.828569	0.0591019	1.32035	0.538436	-0.344714	0.989335	-0.371201	-4.59533	-0.0290331	-0.0260119	0.170005	0.184843	0.373427
AP5Z1	-0.386072	-0.138553	0.0856238	-0.00381475	-2.14849	0.351069	-0.412054	0.464181	0.109693	-0.346259	0.0270275	0.386411	0.0387686	0.73306	-0.210866	0.0456637	-0.235245	-0.0504915	0.288793	0.127314	0.796233	-0.234639	-0.523894	0.913047	0.826208	0.469682	0.126652	0.275217	0.250593	0.329066	0.511471	-0.0228965	0.754939	0.594381	0.798615	0.915395	0.0684446	0.112606	0.60943	0.386025	-0.291811	0.760779	-0.13868	0.369853	0.374101	0.232973	-0.189044	-0.709676	-0.0722256
APAF1	0.331527	0.363835	0.0365122	-0.0579953	-0.326427	0.183551	-0.054733	0.226424	0.0914123	-0.550422	0.196348	0.0610802	-0.233091	-0.127601	-0.245873	-0.28436	0.0269206	0.255683	-0.025037	0.112515	0.227023	-0.086707	0.0416087	0.120603	-0.153569	-0.279737	-0.691758	-0.33502	0.32857	0.11606	-0.144073	0.263139	-0.272655	-0.100136	0.215857	0.17439	-0.102189	-0.0331522	0.226594	-0.135556	-0.273425	0.18502	0.437323	0.465496	-0.119506	-0.725791	0.184153	-0.0710523	-0.244021
APBB1IP	0.0148846	0.357207	-0.863721	0.376467	-0.420877	-0.345832	-0.309389	-0.673393	0.375822	-0.0327761	-0.0275703	0.555009	0.502709	-0.101585	0.441513	0.00973721	0.373088	0.139871	0.463897	0.505553	0.584059	0.645777	0.519219	0.388114	-0.0291326	-0.204564	-0.517523	-0.0187831	0.0165418	-0.0678283	0.263181	0.125237	-0.747639	0.0863333	-1.01508	0.129484	0.223058	0.222595	0.340103	0.0994513	-0.0765682	-0.627981	0.36143	0.673185	-0.183595	-0.0811118	0.557434	-0.544146	-0.322012
APCS	0.489737	0.903268	0.357007	0.583957	-1.22689	-0.345726	1.22622	0.0480097	-0.183885	-0.244399	1.00555	-0.342814	0.215099	0.792479	-1.2327	0.0150625	0.254387	0.748916	0.382062	-0.544285	1.29102	0.0130297	-1.57514	0.62089	-0.603981	-0.871889	-0.128715	-0.610276	-1.23043	0.358313	-1.38468	1.44756	-0.0642658	-1.66547	-1.11207	-1.20762	0.408169	-0.0633692	-1.65401	-1.05244	0.310263	0.0879321	-0.0716322	-0.703228	0.383879	-1.32903	-0.200189	-0.665294	-0.787785
APEH	0.381761	0.21746	0.0510655	-0.241587	-0.228297	0.0237209	-0.234632	0.118494	-0.112391	-0.281079	0.386182	-0.2255	-0.0796479	-0.252969	-0.421184	0.00929354	0.207239	-0.267208	0.0731588	0.132775	0.0519699	-0.0415535	-0.00561341	-0.0676789	-0.0621708	0.0360979	-0.13539	0.303542	0.0658581	0.0134546	-0.0171214	-0.0199679	0.22805	-0.181197	0.189845	-0.37172	-0.296618	-0.330021	0.196396	0.0308074	-0.0190811	0.0932785	0.604752	0.15387	-0.233115	0.142683	0.0370312	0.432359	-0.216739
APEX1	0.402245	0.252439	-0.698539	0.221737	-0.473986	-0.404634	-0.351458	-0.715503	0.814945	-0.0389698	-0.101152	0.525618	-0.11314	0.0318059	0.939199	0.0174315	0.884311	0.457623	0.343595	0.549671	0.00185522	0.197224	0.367827	0.445055	0.516191	0.286049	0.48595	0.764014	-0.140306	0.00678292	0.357501	0.314967	-0.300045	0.610796	-0.741649	0.374066	0.393562	0.850904	0.349974	0.0910268	0.481619	-0.51984	0.569704	0.926216	-0.184909	-0.681585	0.511692	-0.489257	-0.0755517
API5	0.223062	0.209699	0.0888618	-0.271103	-0.443158	0.0625465	-0.294352	0.507644	-0.527037	-0.00883223	0.167746	-0.331628	-0.276974	0.147366	-0.636009	-0.580494	-0.179428	0.139867	-0.129437	0.168984	-0.0392835	-0.3447	-0.0800671	-0.352149	0.0543691	0.842558	0.870856	0.369346	0.370413	0.575885	-0.476339	0.220715	0.532191	0.801053	1.02339	0.214657	-0.310736	0.045235	0.626769	-0.303985	-0.30263	0.382177	0.386398	0.841835	0.138237	-0.204095	0.227436	0.0603937	0.45801
APIP	0.27291	0.979791	0.0674209	-0.592858	-0.690087	0.43412	-0.269019	-0.00570706	-0.387682	-1.33118	-0.717305	0.688595	-0.461709	-0.267434	-1.10671	-0.258791	0.915249	0.545832	0.154154	0.167051	0.0698206	-0.105177	-0.80016	-0.216439	0.197468	0.038845	0.440835	-0.202305	0.495934	-0.190964	0.152837	0.729286	-0.955082	0.989109	0.261912	0.041945	-0.107825	-0.483291	1.01635	0.669351	-0.0194731	0.0271616	1.12309	-0.538162	-0.3434	-0.354148	-0.0910516	0.42007	0.0340313
APMAP	0.148606	0.195185	0.0838767	-0.411704	0.367931	0.0832429	0.423757	0.438452	-0.593588	0.0224332	0.283334	-0.435595	-0.708228	0.64572	-0.875075	-0.717965	-0.199912	-0.00743102	-0.332697	-0.193474	-0.538283	-0.600566	-0.402027	-0.316918	-0.270875	-0.0935115	-1.14185	-0.00928254	-0.0806582	0.257178	-0.350419	0.732902	-0.115489	-0.55224	0.665861	-0.194035	-0.940356	-0.747792	0.49868	-0.287849	-0.293002	0.373915	0.343334	-0.351057	0.558345	-0.0814838	-0.437111	0.0336059	0.554595
APOA1	-0.567507	-0.177314	-0.953	0.0169051	0.421832	-0.709062	-0.261083	0.192466	-0.0321112	0.0210568	0.119445	0.0986437	0.252137	0.12475	0.33233	0.26953	0.0522736	-0.946483	-0.440723	-0.0778473	-0.526176	0.143186	-0.556428	0.280755	-1.03438	-0.302804	-1.0731	-0.535075	0.391403	-1.13742	-0.0716979	-0.991263	-1.17156	-0.512614	-1.41404	-0.619301	-0.124276	0.458683	-0.475643	-0.264985	0.120805	-0.783447	0.380816	-0.357763	0.805072	-2.2689	-0.298665	-0.279886	0.119515
APOA2	-0.906618	0.131879	-1.43644	1.02077	0.39691	-1.53739	-0.220423	-1.09485	0.300003	0.765397	0.281878	1.06823	1.58141	-0.148372	1.16175	0.785766	1.18964	-0.827257	0.824549	0.18258	-0.0330441	1.6355	0.132292	1.06697	-1.4874	1.15469	-1.2332	-1.8729	-0.0436732	-1.61048	0.243868	-0.610311	-0.946558	0.535341	-1.96585	-0.694119	0.31436	1.29369	0.0390722	0.170042	-0.119181	-1.54235	0.725395	0.516471	0.933438	-0.952662	1.00884	-0.511672	-0.505113
APOB	0.0192815	-0.122525	-3.15511	0.402614	-0.766583	-0.267846	-1.09553	1.09187	0.719627	0.615247	-0.38252	0.405936	0.812941	-0.932426	1.7054	-1.55191	0.254162	-0.497049	-0.613596	0.0210528	1.16628	-1.06093	1.3912	0.0488217	0.275499	0.198046	0.177176	0.0933453	-0.326236	0.395081	0.476917	-0.948486	0.450581	-0.885719	-0.788839	-1.14595	-1.32013	0.918042	0.449462	1.36007	0.702656	2.04136	0.263426	-1.43067	0.718958	-0.130063	0.0257828	0.991868	-0.437915
APOBR	0.488991	-0.664071	0.164454	0.0568385	0.302046	0.386178	-0.0956867	0.430329	0.019238	0.213412	0.744639	-0.652835	0.244932	-0.147891	0.0289529	0.253625	0.107044	-0.0587955	0.051775	-0.17151	-0.183621	0.509083	0.167156	-0.672143	-0.112589	0.769735	1.47163	0.935971	0.953581	0.640438	0.0294696	-0.230283	0.253897	-0.481912	-0.211167	-0.337835	0.0100904	0.016232	0.446921	-0.0728188	0.148992	-0.364789	-1.44262	0.872735	0.676915	0.38123	-0.384882	-0.517869	-0.591575
APOD	1.15763	-0.167096	-0.290746	-0.939885	0.240228	0.260888	0.859765	-1.11151	-1.01073	0.531756	0.510975	-0.30685	-0.136252	-1.06791	-1.11399	1.76551	-0.246903	-0.0651044	0.57009	-1.07944	-0.871085	-0.0626399	-0.237278	-1.47087	-1.39624	0.835255	1.64681	0.13473	-0.384494	0.794381	-0.744653	-1.21723	-0.208747	0.418495	-0.317238	-1.95384	-1.32138	0.958831	-0.0334099	0.540902	0.139626	-1.47652	0.534007	0.608179	-0.168136	-0.89989	-0.0516139	-0.38539	-1.66644
APOE	0.10578	-0.198939	-2.59159	0.500684	0.501765	-2.69806	-1.70572	-0.85757	-0.0478071	1.53338	0.763559	0.561593	0.249489	-0.607675	0.294341	1.84108	0.603705	0.120975	0.132913	-0.116791	-1.74378	0.840256	-0.564555	0.555991	-0.578746	0.471178	0.74369	0.493405	-0.314737	-0.724834	0.141927	-0.618333	0.63354	-0.904109	-0.266117	-0.121935	0.356442	2.02322	1.15972	0.302062	0.850577	-1.07477	0.947813	-0.370382	-2.69127	-1.10754	-0.146075	-0.435115	-0.694339
APOL1	-0.279066	-0.306525	-1.08761	-0.137662	-0.474861	-1.05868	-0.155546	-2.3468	-0.832341	2.81084	0.969015	0.919741	-0.364993	0.044743	-0.068087	0.380784	1.35139	-0.51507	1.49221	-0.773921	-2.18198	-0.530041	0.238135	-0.301864	-1.13714	1.19632	-1.03891	0.282472	-1.24421	-0.635987	0.262321	-0.352624	-1.49693	-2.21163	-1.58322	-0.777827	7.19414	2.5159	-0.933336	-0.373948	0.404654	-1.70884	2.27218	0.160921	-2.47558	-0.966404	0.254055	-0.928621	-1.07911
APOL2	-0.363752	0.158813	-0.423683	-0.731112	0.172005	0.065103	-0.761433	0.0112448	0.156484	-1.00509	0.543268	-0.300709	0.178933	0.320507	-0.688254	-0.548306	-0.566922	0.483726	-0.342985	0.173377	0.589634	-0.0886648	0.224443	-0.202534	-0.521463	-0.211944	-0.358013	0.485648	-0.346385	-0.593289	-0.860619	0.251091	0.131901	0.105345	-0.841839	0.281289	-1.1853	0.368162	0.33755	-0.0257867	-0.563261	-0.196601	-0.204821	-0.376987	-0.395949	0.557333	0.400254	0.164676	0.270227
APP	-0.138727	-0.29836	-1.2789	0.870018	0.0412418	0.0511759	-0.716634	-0.316964	0.0354254	-0.214409	-0.512985	-0.483648	-0.435224	-1.37618	-0.459708	0.593035	-0.0333973	-0.192224	-0.50741	0.13436	0.466141	0.800664	0.191801	0.356691	-0.107541	-0.700383	0.754234	-0.347492	0.867543	0.255342	-0.445267	-0.798905	-0.556133	0.695951	-1.43719	0.294324	-0.11997	0.461781	0.323937	0.323997	-0.552319	-1.15265	0.570581	0.0214856	-0.307172	0.378976	-0.395905	-0.112969	-0.0352099
APPL1	0.103866	0.316003	0.375991	-0.260841	-0.0063101	0.0234571	-0.317032	0.490051	0.041624	-0.149547	0.350654	-0.189849	-0.717937	0.108331	-0.756385	-0.469436	-0.0207278	0.0592556	-0.0775406	-0.0673695	-0.0971195	-0.302828	-0.181013	-0.243101	-0.0955245	0.0448459	-0.552329	0.430033	0.21874	0.343203	-0.125968	-0.016183	0.175718	-0.150828	0.547528	-0.232003	-0.500959	-0.464613	0.263428	-0.226417	-0.280531	0.2019	0.20945	-0.0296806	0.254655	-0.346102	-0.0550541	0.215687	0.059218
APRT	-0.159432	0.0027202	0.273505	-0.26205	-0.195144	-0.150189	-0.534257	-0.202204	0.0809354	0.0528976	0.0529026	-0.227133	-0.442479	-0.17625	-0.826666	-0.379842	-0.0273321	0.380455	-0.134231	-0.205703	-0.417565	-0.558464	-0.2458	-0.0616333	0.0544861	-0.148744	-0.353948	-0.0759765	-0.295618	-0.0168474	-0.509589	0.305949	0.214026	-0.238462	0.342696	0.359875	-0.685738	-0.248329	0.398385	0.0879435	-0.638999	-0.00356845	-0.353187	-0.330564	0.0267909	0.504642	-0.0580095	0.319505	0.348749
AQP1	-0.469645	-1.65782	-1.01286	0.791668	-0.231635	-0.317791	0.429289	-1.44869	-0.479743	-0.277131	0.474926	-0.70498	1.11202	0.527926	0.70254	1.41809	1.98997	-0.836851	-0.246562	-0.0672226	-0.391892	0.251829	-0.664825	-1.09037	-0.0917135	1.45417	0.630933	0.0612128	-1.28077	0.94495	0.985683	-0.547809	0.206809	2.36662	-1.41918	-1.08101	0.275089	2.33053	1.84962	0.610379	0.823408	-0.961304	1.51318	-0.583251	-0.965845	0.199465	-0.912014	1.04334	-1.65641
AQR	-1.65665	-1.12137	-1.33837	-0.796489	-2.11749	1.17418	0.788767	-0.753375	-0.807393	-0.826546	0.380885	-2.19104	1.38172	0.555075	-1.11135	2.11019	3.19818	-1.15649	-1.6268	-0.846185	2.36247	-1.02463	2.93384	2.38914	1.43189	-0.821716	0.384978	0.0279936	-1.58407	-1.33455	0.470126	-2.50138	0.748818	-0.0877113	0.0943404	-2.41956	2.82183	-1.79833	-0.690698	0.690209	0.959984	-0.88097	-1.97157	3.37006	1.78287	-0.236042	-1.68996	-0.242711	-1.28667
ARAF	0.314586	0.222574	-0.0366034	-0.544139	0.0671765	-0.0559195	-0.606507	0.673323	-0.500106	-0.578166	0.342787	-0.757499	-0.492793	0.172894	-0.465287	-0.342726	-0.155062	-0.0964384	-0.380744	-0.431783	-0.633493	-0.612267	-0.475786	-0.730878	-0.095779	0.181761	-0.176172	0.38997	0.259629	0.465867	-0.644977	0.0838123	0.258013	-0.117604	0.669399	-0.607258	-0.437491	-0.20038	0.300894	-0.882283	-0.371362	0.265487	-0.0862411	0.216653	0.149105	-0.535581	-0.422664	0.225281	0.331576
ARAP1	0.13943	0.0821744	0.156696	0.0533301	-0.208544	-0.210026	-0.53341	0.134621	0.0297853	-0.204223	-0.0139567	0.0815684	0.132011	-0.331859	-0.240735	-0.0290133	0.0801144	-0.0136584	0.0861093	0.0397997	0.0307522	-0.0682334	0.0441286	0.131945	0.00100587	-0.0115891	-0.421613	-0.200904	0.213631	0.0958055	-0.112175	-0.124937	-0.18771	-0.162271	0.0682771	0.229733	-0.126577	-0.104856	-0.00491566	0.0403813	-0.274933	0.0832382	0.353753	-0.128164	-0.306843	0.099361	0.0146725	-0.0212949	-0.159859
ARAP2	1.58785	0.823713	0.011186	0.447354	1.06482	1.43563	1.43617	1.07692	1.49411	0.466748	0.526756	1.29096	-2.21208	-0.394266	-0.181276	-1.69965	1.42923	-0.2039	0.154982	-0.537573	-0.965291	-0.0324273	1.5499	0.461509	-0.626334	0.0506714	-0.712508	1.61404	0.807973	-0.750339	0.583424	1.32198	-0.637431	-2.35177	-0.950655	-0.184801	0.435823	1.54027	-0.541848	-1.31671	0.401364	0.360818	1.15831	-3.49407	-0.0993422	-0.702155	0.171862	0.563767	0.927585
ARAP3	-0.0628149	0.166431	0.255762	0.0282545	-0.129131	-0.144606	-0.462048	0.186687	0.3378	0.206556	0.0174662	-0.29124	0.436587	0.110898	-0.343967	-0.144889	0.247832	0.175826	0.0492512	0.110914	0.0101005	0.0519149	0.012908	0.152877	0.143772	0.219682	-0.191988	0.54629	0.295891	-0.0405884	0.225511	-0.451445	0.300784	-0.602283	0.202207	0.23572	-0.116317	-0.379203	0.223682	0.389571	-0.195052	-0.0508082	0.13889	0.338023	0.360922	0.16974	0.041522	0.283997	-0.163486
ARCN1	0.00417391	0.0336211	0.18962	0.0420286	-0.205825	0.00122381	-0.612713	0.328541	-0.14002	-0.190025	0.169952	-0.079076	-0.16759	0.127929	-0.68976	-0.282708	0.00628718	0.302158	-0.192617	0.0776567	0.0785061	-0.283085	-0.0123454	-0.218093	-0.0830045	0.190504	-0.011139	0.159118	0.073657	0.258248	-0.337032	-0.0929472	0.292998	0.410774	0.628664	0.047615	-0.207576	0.0368961	0.327931	0.0579364	-0.344508	0.282559	0.237599	0.207659	0.167041	0.226609	-0.051232	-0.0151514	0.0725653
ARF1	-0.333598	0.283727	0.283271	-0.114508	-0.205734	-0.170514	-0.295565	0.297269	0.234072	0.462773	-0.0370241	-0.194387	-0.742466	-0.0305238	-0.403121	-0.502312	-0.433534	0.350528	0.348336	0.114191	-0.709657	0.338386	-0.455591	-0.190707	-0.688801	-1.08474	-0.336521	-0.379909	0.183004	0.0658838	-0.52917	1.20533	0.41507	-0.529294	0.973613	-0.0653525	-0.593491	-0.248187	0.612992	-0.0399599	-0.601243	0.457933	0.308121	-1.45459	0.0724738	0.792883	0.0663922	0.0951904	0.270291
ARF4	0.226784	-0.0750119	0.247084	-0.408051	0.335702	0.19356	-0.207394	0.580302	-0.126933	-0.186316	0.247625	-0.460469	-1.2054	0.465468	-1.09119	-0.73757	-0.0141022	0.181234	-0.598201	-0.140704	-0.83831	-0.990973	-0.52783	-0.632036	-0.223322	0.343143	-0.771782	0.474486	0.217481	0.336062	-0.375515	0.341302	0.165146	-0.219857	0.657677	-0.176524	-0.885868	-0.55424	0.443883	-0.625951	-0.204445	0.142095	0.559203	-0.319738	0.499024	-0.43593	-0.306007	0.133508	0.55059
ARF5	0.278983	-0.169918	-0.0240486	-0.103686	0.107388	-0.547021	-0.0310979	0.735278	-0.382578	0.143701	0.484221	-0.198735	-0.347907	0.539802	-0.643993	-0.272984	-0.129896	-0.624023	-0.564583	0.237353	-0.19634	-0.550973	0.258221	-0.322966	-0.146977	-0.00848215	-0.348307	0.723121	0.574741	-0.244606	-0.131686	0.446681	-0.235811	-0.351536	0.0838805	-0.0450364	-0.653334	-0.101898	0.725007	-0.0989718	-0.498296	0.568846	-0.0741388	0.188786	0.54494	-0.747166	0.0598906	0.133166	0.155469
ARF6	-0.11387	0.222832	0.326939	-0.0958157	-0.069705	-0.0810402	-0.796872	-0.43589	-0.643327	-0.548691	0.415683	-0.456988	-0.683365	-0.0805212	-1.14436	-0.508194	-0.208835	0.165308	-0.401376	-0.236083	-0.197303	-0.259275	-0.199273	-1.10396	-0.563233	-0.0216435	-0.451633	0.278971	0.347617	0.637348	-0.184752	-0.0645247	0.0224035	-0.145245	-0.0609517	-0.748164	-1.01555	-0.643988	0.418648	-0.254813	-0.313649	0.373493	0.456455	-0.0949745	0.179096	0.230043	-0.403331	0.657441	0.237301
ARFGAP2	-1.17218	0.260321	-0.932048	0.523564	-1.47526	1.10886	-0.40048	-1.0589	-0.353498	0.184599	-0.681153	-0.617236	-1.18788	-1.23892	-0.333237	0.29162	0.514925	0.689232	-1.33847	-0.13927	0.357313	-1.20975	0.159041	-0.744141	0.566204	0.759891	0.464753	1.23124	0.430907	0.0162763	0.333531	0.688313	0.274161	0.663863	0.520914	-1.4097	-0.278188	-0.59709	0.805416	-1.08156	-0.398313	0.69204	-0.266344	0.715699	-0.6496	0.164242	0.457597	0.282635	-1.4097
ARFGEF1	0.190503	0.27777	0.0525868	-0.343085	-0.041977	0.118674	-0.143305	0.163411	-0.473653	-0.223706	0.111694	-0.00926156	-0.168338	0.0194295	-0.390731	-0.522183	-0.117528	0.268541	-0.081183	-0.0557901	-0.456336	-0.139498	-0.254239	-0.232335	0.382534	0.744464	0.72778	0.537974	0.136433	0.237999	0.198865	-0.310879	0.101987	0.955783	0.670844	-0.11697	-0.0206886	0.267991	0.667701	-0.51133	-0.0239238	0.0234683	0.266091	0.585983	-0.0214253	-0.672382	-0.0516116	0.234514	0.0647652
ARFGEF2	0.306823	-0.00329518	0.103438	0.427592	-0.284433	0.624577	0.192485	0.451385	-0.104652	-0.973322	0.019074	-0.0508388	-0.315427	-0.737512	-1.50936	-0.591422	0.0388327	0.160327	0.22584	0.27887	-0.224543	-0.455817	-0.166646	0.287744	0.112734	0.525144	0.315075	0.544435	0.567482	0.279776	-0.480654	0.0918652	-0.0452331	0.516249	0.390931	0.583846	-0.147108	0.329397	0.18114	-0.245525	-0.104536	0.466421	0.386788	0.663368	0.0750581	-0.792717	0.415438	-0.0995076	0.640545
ARFIP1	0.00125672	0.23307	0.203111	0.245349	-0.472479	0.219944	-0.759651	0.0117321	-0.713394	0.149461	0.542174	0.489803	0.107113	0.0644717	-0.310654	0.197972	-0.371439	-0.0981452	-0.302032	-0.0701975	0.114714	0.196401	-0.0941729	-0.107706	-0.518997	-0.529032	-0.333183	-0.0240798	0.325914	0.264636	0.158394	-0.163092	0.445576	0.277144	-0.878242	-0.158973	-0.56334	-0.195257	-0.0182463	0.0947509	-0.492162	-0.745192	-0.872617	-0.0477213	0.020275	-0.0630678	-0.334782	-0.270655	0.311683
ARFIP2	0.418283	0.193582	0.097196	-0.300304	0.225873	0.598336	-0.0397251	0.471054	-1.09077	0.437477	0.0548064	0.140136	-0.769772	0.63302	-0.0112145	-0.993443	-0.274776	0.0423919	-0.094655	0.116418	-0.0536369	0.309265	0.00904302	0.125261	-0.0759932	-1.25453	-1.85774	0.38252	0.175864	0.164313	-0.0995734	0.0382463	0.188392	-0.0515095	-0.272358	-0.0933899	-0.737539	0.123711	-0.186601	-0.575967	-0.45324	-1.76179	-1.14543	0.449451	0.146819	-1.28398	0.00913469	-0.532269	0.990386
ARFRP1	0.347376	-0.0742617	-0.301691	0.394875	-0.168083	0.157171	-0.916784	-0.460845	0.334451	-0.247476	0.317542	0.32052	0.0378283	-0.397314	-0.617095	-0.120887	0.296377	1.06931	-0.0405096	0.478767	-0.340103	-0.0109693	0.100656	-0.0679394	0.153712	0.716337	1.46393	1.03049	0.327063	-0.147557	-0.0978517	-0.123408	0.0564114	0.967195	0.768615	0.506191	0.189894	0.535675	1.23553	0.3159	-0.247088	-0.894084	0.177355	-0.381173	-0.238332	0.599063	0.132256	-0.0780935	0.353556
ARG1	-0.0308638	0.420104	0.014736	-0.00576179	0.132065	-0.451266	-0.470794	0.394399	-0.366737	0.0124527	0.384588	0.1008	-0.313059	-0.167464	-0.422264	-0.215696	0.172845	-0.311388	-0.274976	0.0491453	-0.345479	-0.0662462	-0.313656	0.0294995	0.180604	-0.511437	-1.58903	-0.243412	-0.0112162	0.151172	0.351499	0.643239	0.225019	-0.383553	0.312256	-0.133293	-0.472031	0.136679	0.546012	-0.120492	-0.438042	0.440849	1.02188	-0.621954	0.437185	-0.292702	0.344926	-0.286155	0.11519
ARGLU1	1.35363	1.35089	1.14939	-1.61428	1.15019	1.76075	0.907343	0.66511	-4.48072	-0.552809	0.402662	1.44575	0.643967	1.12897	0.757508	0.621497	1.05099	0.825948	0.828797	1.27192	-3.59506	0.834707	1.06824	-0.0949822	1.01818	0.443527	0.268326	1.06573	0.725014	2.51091	0.444141	0.852147	0.476045	1.16205	1.87551	1.45187	1.74622	1.39638	0.850376	-0.790019	1.17946	-3.40893	0.538323	1.67391	2.15921	-4.05733	0.886034	-0.661968	1.59193
ARHGAP1	0.466073	0.231629	0.256723	-0.070982	0.216513	0.090695	-0.109152	0.516287	-0.61234	-0.00366899	0.163906	-0.185654	-0.489124	0.452347	-0.634051	-0.588092	-0.134193	-0.0585846	-0.209837	0.0201551	-0.139149	-0.541147	-0.207842	-0.216646	-0.420686	0.142314	-0.525568	0.022108	0.364888	0.707076	-0.323832	0.421478	-0.101422	-0.103889	0.342027	-0.346045	-0.756188	-0.343599	0.11869	-0.469143	-0.314039	0.244761	0.215481	0.395193	0.443833	-0.299602	0.0751693	-0.0556531	0.400063
ARHGAP15	-0.277914	0.118123	-0.29529	-0.0948982	-0.310925	-0.431396	-0.0946851	0.134857	-0.191215	-0.0755428	-0.0223084	-0.275117	-0.209758	0.157077	-0.366293	-0.133183	0.127526	0.265499	-0.333498	0.240381	0.13148	0.166052	0.0780547	-0.0213283	-0.0658689	-0.0692221	-0.103153	-0.161692	-0.0298383	0.444739	-0.162757	0.249605	-0.123875	0.187236	-0.162132	0.562515	-0.063498	0.194429	0.104769	-0.0687215	-0.0241718	-0.0577281	0.482775	0.514523	-0.702794	0.33896	0.2216	-0.460324	0.145219
ARHGAP17	0.130229	0.0641334	0.104148	0.330846	0.00768549	0.176068	0.28108	-0.0585289	0.0866517	0.450971	0.206584	0.133486	0.484568	-0.134611	0.280267	0.00770132	0.2171	0.137547	0.130681	0.281442	0.551535	0.268681	0.35759	0.0934869	0.331032	0.151275	0.252519	0.379373	-0.314833	-0.0594351	0.110709	-0.55853	-0.459666	-0.0831995	-0.260476	-0.174556	-0.0785295	-0.220673	0.238782	-0.32781	-0.39806	-0.211063	0.386722	0.0917216	-0.328043	-0.117044	0.16838	-0.257738	0.123023
ARHGAP18	1.2223	0.194425	-0.0546129	1.02553	0.00343722	0.258155	-0.520113	-0.0648397	-0.198394	-0.0636964	-0.0536075	-0.303577	-0.21481	-0.429497	-0.384167	-0.317358	-0.133468	0.308631	-0.0728428	-0.35147	-0.284633	-0.26134	-0.202035	-0.297495	-0.322413	-0.338426	0.442489	0.050227	0.0887222	0.0994134	-0.472875	-0.0546286	-0.20136	0.0253575	-0.215894	0.411565	-1.09024	-0.155079	-1.00315	0.0341015	-0.73427	-0.185366	-0.0458904	0.541117	-0.501234	-0.621311	0.181008	0.152681	0.136632
ARHGAP25	0.164018	0.383342	0.263468	0.282334	-0.151403	-0.446971	-0.348449	0.443244	-0.292235	0.0581856	0.324794	-0.0288747	-0.121435	0.099508	-0.32143	-0.458336	0.157208	-0.11857	0.068113	0.204021	0.329096	-0.131322	0.142905	-0.0304351	-0.211111	0.0364653	-0.633964	-0.0517904	0.229501	0.43069	0.038335	0.216609	0.122846	0.0727798	0.205487	0.0185972	-0.521233	0.204746	0.346954	-0.0408459	-0.383182	0.350145	0.269156	0.65307	0.261322	0.0034818	0.397237	-0.205952	-0.2764
ARHGAP26	-0.238543	-0.0621086	-0.113139	0.171021	0.052375	-0.468771	-0.2853	-0.118267	-0.200592	-0.431984	0.0474454	0.299094	0.432958	-0.371737	0.277941	0.118303	-0.0486351	0.295494	0.18776	0.155975	0.106682	0.24264	0.459692	0.0749338	-0.362729	-0.465542	-0.809285	0.270145	0.359563	0.0327325	-0.0609229	-0.210257	-0.292531	-0.247683	-0.145513	0.0542043	0.140819	0.422987	0.0742015	-0.199652	-0.272416	0.0629571	0.275618	0.413718	-0.0354366	-0.152715	0.116304	-0.0394842	-0.315416
ARHGAP27	-0.0332418	-0.157884	0.0788336	0.174059	-0.346691	-0.143669	0.342286	-0.279183	0.0865243	-0.0661753	0.0868359	-0.348466	0.398862	-0.763251	0.138579	0.273288	0.0436624	0.11664	0.148371	0.0351098	0.563358	0.397463	0.390712	-0.149548	-0.152383	-0.0942725	0.479987	-0.0511732	0.171559	-0.0993377	0.0746901	-0.148691	-0.487872	0.120897	-0.517659	0.05842	0.154366	0.110645	-0.274505	0.222453	0.0316335	-0.561251	0.00257973	0.673065	-0.449978	0.0798926	0.304685	0.0614391	-0.166589
ARHGAP30	0.0539127	0.27811	-0.0276716	-0.347172	0.170533	-0.847796	0.00647907	0.37709	-0.333499	0.211657	0.0983546	-0.292495	-0.374813	0.276203	0.227134	-0.509595	-0.496004	-0.195297	-0.123622	0.117747	0.102586	0.157409	-0.143663	-0.228647	-0.0862508	-0.0387445	-0.952482	0.285614	0.02063	0.202611	-0.0879593	0.0686788	0.0430941	-0.485166	-0.776587	-0.182356	-0.80106	0.0142043	0.429575	-0.316702	-0.305719	0.0451035	0.415538	0.749256	0.320939	-0.618292	0.149442	0.0892602	0.32149
ARHGAP31	-0.244221	0.193976	0.0989459	-0.269711	-0.500637	-0.350084	-0.870277	0.0604148	-0.0362254	0.320907	0.281119	0.106751	0.125076	0.232317	-0.888688	-0.337279	-0.186391	-0.436672	0.028769	0.244452	0.869351	-0.236726	0.302895	-0.210507	-0.0502525	0.247853	-0.636215	0.0653705	0.65029	0.845255	-0.132912	0.0207135	0.593233	0.496773	0.174343	-0.780625	-0.626854	-0.0576122	0.89673	0.101124	-0.52321	0.771148	-0.259628	-1.58748	0.459776	-0.322222	0.583393	-0.167127	0.436742
ARHGAP4	0.298829	0.286817	0.177467	-0.209974	-0.133745	0.0543108	-0.319323	0.525766	-0.162504	0.0196134	0.243701	0.250092	-0.186475	0.177507	-0.299303	-0.261646	-0.1463	0.130418	-0.0274824	0.23207	0.356011	-0.201116	-0.0345712	0.178718	-0.345099	0.104708	-0.448737	0.108098	0.472071	0.763969	-0.253396	0.0625413	0.251199	0.0548245	0.157835	0.067569	-0.247409	-0.127078	0.226276	0.120644	-0.283296	0.230017	0.388143	0.500491	0.231991	-0.0751232	0.0920721	-0.0484611	-0.183943
ARHGAP45	-0.0721517	0.10369	-0.00790735	0.124338	-0.436294	-0.052648	-0.628981	0.229709	-0.177968	0.079789	-0.122059	-0.017702	0.096633	-0.232656	-0.143474	-0.142691	-0.107648	0.205839	-0.173804	-0.282887	-0.249475	-0.110224	0.185603	0.0518578	-0.263482	0.154568	0.00209249	-0.122631	0.296801	0.229367	-0.368455	-0.049919	-0.143238	0.0747977	-0.512876	0.167175	-0.0643601	-0.0251475	-0.201777	-0.0212967	-0.555875	-0.639749	-0.429852	0.492186	-0.0606851	-0.298736	-0.109971	-0.241727	0.338391
ARHGAP9	-0.187386	-0.184387	-0.299376	0.424593	-0.15302	-0.216639	-0.842573	-0.213214	0.069911	-0.231413	-0.0779055	0.0393311	0.198894	-0.14463	-0.193157	-0.455123	0.210923	-0.10204	-0.0300082	0.0189843	0.170171	0.307008	0.046584	0.139057	0.015167	-0.208898	-0.408821	-0.153512	-0.086562	0.203007	0.0958682	-0.136201	-0.338878	-0.395749	-0.472801	0.0889551	-0.197924	-0.207755	0.0650879	-0.142654	-0.265933	-0.0946151	0.294864	0.370297	0.103896	0.0825868	-0.0520739	0.0146542	-0.160013
ARHGDIA	0.204081	0.473677	0.0095282	-0.0329137	-0.000825538	0.147088	-0.301535	0.164658	0.0968633	-0.198024	0.33909	0.184329	-0.0710199	0.317357	-0.545675	-0.257066	0.290845	0.0975518	0.045369	0.166151	0.309035	0.082513	0.0487783	0.0396031	0.312884	0.230869	-0.137182	0.305682	0.493629	0.493868	0.116744	0.549902	0.274836	0.333574	0.565456	0.115353	-0.0809547	0.0035259	0.713203	-0.0505415	0.0832048	0.15355	0.244151	0.648248	0.5502	-0.093969	0.398896	-0.553085	-0.0167553
ARHGDIB	0.200084	0.477001	-0.344536	0.340633	-0.392972	-0.154281	-0.359012	-0.0768037	0.100839	-0.0846877	0.0496736	-0.0104582	0.094029	0.0250587	-0.269233	-0.115228	0.144947	0.2888	0.222692	0.0718609	0.077361	0.256773	0.157302	-0.112423	0.041909	-0.258685	-0.0625804	0.538704	0.332023	0.224095	0.213706	0.378775	-0.395484	-0.109852	-0.521263	-0.28989	-0.196314	0.115393	0.310268	0.0953635	-0.303731	-0.355224	0.397001	0.637876	0.210216	0.0228342	-0.164131	-0.237722	-0.117028
ARHGEF1	0.0818145	0.321295	-0.0126901	0.0194778	-0.0619313	-0.0572591	-0.388435	0.159956	-0.159147	-0.0532005	0.146232	-0.099398	-0.183236	-0.0664679	-0.249112	-0.171293	0.159727	0.216387	-0.0293067	0.241784	0.0804694	0.0400678	-0.0270361	-0.137985	-0.0767619	-0.00853736	-0.604935	0.151926	0.232935	0.0913246	-0.0371992	0.09686	-0.0895524	-0.0809647	0.00472317	0.0196343	-0.250028	-0.00581205	0.132942	-0.224392	-0.447416	-0.0213473	0.322901	0.215205	0.215297	-0.0629129	0.159906	0.0587909	0.202338
ARHGEF11	0.576951	0.344237	-1.72212	-0.0629674	0.829617	0.217019	-0.312834	0.0519663	0.463066	0.554935	-0.127774	0.553946	-0.428015	0.800865	0.335224	-0.133831	0.0161968	0.138157	0.249794	0.741824	-0.369496	-0.711977	0.426947	0.49581	0.638566	0.437078	-0.514286	-0.3351	1.05996	0.716601	1.19701	-0.123518	0.367971	-1.33546	0.0687264	-0.0789136	-0.5819	0.0742154	-0.508675	-2.44142	0.746994	-0.160134	-0.489806	0.767789	-1.5248	-0.370323	-0.080989	-0.395805	0.310191
ARHGEF18	0.0168007	0.0931145	-0.311702	0.132639	-0.661913	0.158725	-0.08179	0.19603	-0.277077	-0.0698655	0.298245	0.0786133	0.118432	0.19987	-0.0226797	0.141036	0.115426	-0.192581	-0.0400239	0.110383	0.00286285	0.107801	0.0717396	0.021924	0.178603	0.136264	0.431471	-0.0223248	-0.0293618	-0.0238019	0.303638	-0.0510388	0.261392	0.114131	0.128354	-0.00105356	-0.0140819	-0.0329109	0.216309	0.0783644	-0.14872	-0.0221347	-0.988374	0.535884	-0.224735	-0.274718	0.212017	-0.200302	-0.0389817
ARHGEF2	-0.011543	-0.164519	0.350453	0.140468	0.149453	-0.0211389	-0.70546	0.280818	-0.0712776	0.0989298	0.107441	-0.0786565	-0.00302334	-0.114936	-0.088776	0.0149374	-0.0466232	-0.275176	-0.0967181	-0.124714	-0.0985089	-0.124393	0.184146	-0.197077	0.0130543	0.235742	0.38387	0.40183	0.368365	0.184502	-0.14047	0.00331396	0.442721	0.174677	0.483841	0.0710038	-0.288756	0.101995	0.321091	0.163689	-0.228031	0.0841003	-0.413852	0.147106	0.288771	0.294256	-0.00689879	0.17568	-0.220197
ARHGEF6	-0.200362	0.0086327	-0.316338	0.503105	-0.432146	-0.118369	-0.645613	-0.252638	-0.303659	0.117457	0.243148	0.1917	0.344144	-0.262612	0.112998	0.236533	0.122502	0.12723	0.139999	0.23034	0.443467	0.309568	0.356419	0.387138	0.0624943	0.275117	0.434413	0.108768	0.48497	0.147449	0.227941	-0.372167	-0.21298	-3.81e-05	-0.186306	0.0378551	0.147359	0.112616	0.215549	0.42071	0.0372393	-0.124296	0.161266	0.456272	-0.0313123	-0.0115472	0.11503	0.157589	-0.488013
ARHGEF7	0.301332	0.321723	0.140526	0.0621358	-0.471622	-0.665004	-0.718568	0.0276878	-0.0153297	0.00468989	0.342139	-0.32492	0.010127	0.152296	-0.476095	-0.0180383	-0.404165	-0.219346	-0.0296891	0.190497	0.46807	-0.270438	-0.061706	-0.267825	-0.184266	-0.110279	-0.000413912	0.187468	0.128394	0.24109	0.106449	-0.113349	-0.0764748	0.158683	-0.122522	-0.167562	-0.42282	0.0306588	-0.369652	0.0742295	-0.76625	0.461094	0.284554	0.503877	-0.16009	0.797034	0.368121	0.756765	-0.440681
ARID3A	0.000384129	-0.157575	0.248131	0.27275	0.0135511	-1.08037	-2.40714	-0.629251	0.102606	0.253589	0.56515	-0.238237	0.644652	-0.27089	0.586538	0.537008	0.517729	-0.218099	0.24069	0.942925	0.517437	1.14707	0.71375	-0.0774253	0.581189	0.655397	1.08838	0.631208	0.487052	0.433622	0.379206	0.00354344	-0.196252	0.727814	-0.475765	0.0644439	0.348961	0.277736	1.20182	-0.408658	0.482096	-0.25535	0.11116	1.10442	0.00555767	0.547524	0.341196	-0.179158	-0.842479
ARID4B	0.582758	0.442168	-1.19124	0.275381	-0.571572	-0.521029	-0.49466	0.258745	1.10424	-0.167611	-0.298437	1.15037	-0.224772	0.687704	1.65606	0.294823	1.47221	0.0676221	0.211716	0.961584	-0.0861892	0.263463	0.403122	0.904407	0.258366	-0.434131	-0.730103	0.154384	-0.195634	-0.302476	1.15631	0.829076	-0.840417	-0.396748	-1.48539	0.59777	0.721634	1.33088	0.898895	-0.330715	0.688789	-0.955739	0.884921	0.738418	0.621838	-2.54535	0.619389	-1.07096	0.129032
ARIH1	-0.137996	0.0182775	0.0241035	0.181301	-0.260438	0.315539	-0.262464	-0.599104	0.298565	-0.522774	0.343161	0.232046	0.175251	0.0810059	-0.169294	-0.335872	0.52745	0.113072	0.0117258	-0.0761155	0.0193318	0.607651	0.37872	-0.0267272	0.213477	0.425903	0.754323	0.609195	0.196773	-0.0425551	0.299318	0.413291	0.070208	0.227739	0.0943285	-0.0886597	-0.361971	0.466004	0.884219	-0.235754	-0.136567	-0.15439	0.363541	0.0968935	-0.49727	-0.020751	-0.0754771	-0.169438	0.207995
ARL1	0.0959938	-0.339598	0.254458	-0.347971	0.0455702	0.292077	-0.23401	0.669684	-0.739894	0.260174	0.244243	-0.0754011	-1.0899	0.387478	-0.61887	0.0834148	-0.409829	0.0421062	-0.330987	0.0826371	-0.232214	-0.882107	-0.344021	-0.34002	-0.623759	0.433029	-0.108293	-0.0606359	0.344431	0.73205	-0.130214	0.195948	0.664814	0.173437	0.574121	-0.074825	-0.144632	-0.435801	0.136788	0.0999279	-0.347394	0.547417	-0.0417012	-0.0645501	0.516671	-0.140483	-0.326445	0.140632	0.209258
ARL11	0.0949268	-0.381203	-0.397917	-0.0779225	0.153685	-0.226616	-0.870429	-0.428851	0.63933	0.473844	0.486603	0.104397	0.131062	-0.206668	0.16955	0.285614	0.533131	-0.0678237	-1.00758	-0.37024	0.0846467	0.0858449	0.47987	0.0489027	-1.27431	-0.271395	-0.127481	0.40224	-0.59488	0.245812	0.499634	0.442341	-0.144632	0.313394	-0.0268197	0.0375742	-0.60973	-0.247039	0.133578	-0.31016	0.440778	-0.572756	0.487876	0.56945	-0.997991	0.261212	-0.652291	-0.378002	-0.29982
ARL2	0.0247347	-0.0530545	-0.2161	-0.442439	-0.553958	-0.313711	-0.232784	-1.52576	0.00113582	-0.136983	-0.155598	-0.32558	-0.590891	-0.0809138	-0.219584	-0.384948	-0.240633	0.170191	-0.712762	0.0327692	-0.399551	-0.334858	-0.225525	-0.114591	-0.136951	0.25742	-0.114002	0.233699	-0.292051	-0.332115	-0.0730377	0.320149	0.0345922	-0.18264	0.814184	0.437194	-0.619591	-0.211984	0.190933	-0.227714	-0.864446	0.297116	0.252753	-0.267961	0.241466	0.321166	-0.567878	0.275972	0.309825
ARL3	-0.380639	-0.301498	-0.233751	-0.0894456	1.051	-0.155671	-0.0210669	-0.416686	-0.0276604	-0.355219	-0.346114	-0.60177	-0.258669	-0.431926	1.99924	0.0805825	1.13003	-0.182893	-0.322433	-0.48797	-0.408638	-0.537124	-0.0147297	-0.202764	0.704603	-0.447536	1.05643	-0.52688	1.03539	-0.23687	-0.59177	-0.181247	0.170673	1.22814	-0.256564	0.0822256	0.785808	-0.746148	-0.789729	0.0885194	-0.878008	-0.0146323	0.119122	-0.523584	-0.19251	0.439574	-0.195895	0.0126486	-0.162989
ARL6IP1	-0.255368	0.244738	-0.00776617	-0.182224	-0.720002	-0.114204	-0.269807	0.169274	-1.0905	-0.222472	0.151103	-0.417427	-0.0847222	-0.958319	-1.94073	0.15528	-0.747279	0.132709	0.0380719	-0.0801231	0.342438	-0.263556	-0.803428	-0.392136	-0.756872	0.0193396	0.774477	-0.156251	0.22201	0.5362	-1.2657	0.10081	-0.123467	0.0510999	0.131757	-0.283481	-0.951511	-0.691983	0.437194	-0.0491488	0.0734702	0.690295	0.260702	1.30827	-0.0314549	0.317973	0.102281	0.293917	1.13628
ARL6IP5	0.443283	-0.192028	0.188414	0.769156	0.174138	0.282553	-0.312597	-0.451405	0.479578	0.0236228	0.0482226	-0.0876742	0.395415	-0.374832	0.386775	-0.203789	0.403454	0.107216	0.23518	0.0546389	-0.1341	0.723557	0.736633	0.0208743	0.319492	0.152386	0.575419	0.603425	0.633002	0.101809	0.0972583	-0.316604	-0.104904	0.572166	-0.432372	0.307693	0.451416	0.617642	0.591352	-0.192586	0.0402357	-0.484282	-0.551721	0.858249	-0.256335	0.168588	0.289765	-0.148408	0.11928
ARL8A	0.212625	0.172947	0.494327	-0.424428	0.0981388	-0.0525888	-0.0136244	0.310798	-0.479165	-0.0964218	0.404034	-0.588263	-0.482358	0.0949917	-0.642974	-0.450252	-0.248054	0.210386	-0.127148	0.0312377	-0.397613	-0.473142	-0.449413	-0.404044	-0.178494	0.337999	-0.303008	-0.120011	0.262674	0.615721	-0.42725	0.0665575	0.437305	-0.157147	0.560554	0.124087	-0.476467	-0.689112	0.19092	-0.106641	-0.451628	0.620846	0.466953	-0.0919636	0.220915	-0.380639	-0.259565	0.0266322	0.0311322
ARL8B	0.20171	0.123285	0.258877	-0.521913	-0.103784	-0.126905	0.0382058	0.390979	-0.413317	-0.234035	0.180532	-0.377769	-0.66648	0.293715	-0.807495	-0.562265	-0.344141	0.196266	-0.296922	-0.123606	-0.339264	-0.695103	-0.628641	-0.385518	-0.215757	0.148873	-0.0446465	0.199454	0.237016	0.470142	-0.595557	0.391617	0.511679	-0.0925943	0.959655	0.295937	-0.572981	-0.100418	-0.129913	-0.199831	-0.23663	0.287064	0.597357	0.216128	0.301501	-0.451715	-0.155307	0.164777	0.18437
ARMC1	1.8347	1.14733	-1.33094	-1.06097	-0.330023	1.49326	-0.388911	-1.08058	1.14109	-0.662311	-1.48592	-0.616137	-1.55798	-0.144958	-0.617006	-1.63966	-0.440178	-0.326544	-1.31138	2.33012	-1.20928	0.630392	-1.07904	-0.189014	0.622037	1.2889	2.36644	1.46763	1.53183	-1.18891	0.800783	1.891	1.55368	1.35124	1.83851	2.03244	-1.31259	-0.741218	1.34998	-0.81682	1.30316	-0.486743	1.33574	-0.349113	-1.14301	-0.778669	-0.497076	0.851568	1.84391
ARMC10	0.180728	-1.06312	1.33513	-1.84049	-0.249161	-0.0951034	0.38995	0.876785	0.29686	1.15944	-0.187132	-1.25696	-2.38004	0.282811	-1.95573	0.345562	-0.884949	0.243852	-0.0360802	0.0761515	1.04784	0.102379	0.891383	-2.04547	-1.80557	0.818148	0.492014	-0.0829427	1.12224	1.46994	0.654656	0.606319	0.740544	0.844912	1.06406	-1.50282	-2.01778	-1.0617	0.908965	0.0778703	0.352229	0.946223	0.170262	0.218712	-1.38097	-0.207905	0.712043	0.203222	0.897771
ARMC8	0.056384	-0.0447494	0.362011	-0.170628	-0.152028	0.362736	-0.469169	0.0324682	0.0259171	-0.23243	-0.0466287	-0.246473	-0.511622	0.274265	-0.89626	-0.710178	-0.0203896	0.28045	0.0233973	-0.0865086	-0.471128	-0.299749	-0.19258	-0.524225	0.12164	0.77874	0.615487	0.770158	0.374484	0.244319	-0.456509	-0.142523	0.801015	0.79258	1.32368	-0.199665	-0.484137	0.134892	1.04324	-0.109936	-0.341112	0.514848	0.547817	0.166071	-0.181704	-0.0943651	-0.266636	0.00143509	0.119316
ARMH3	0.174601	0.137328	0.431996	-0.105199	-0.327994	0.16338	-0.912924	0.11984	0.0934817	0.512274	0.405024	-0.0516263	-0.0117314	-0.149231	-0.319956	0.120801	0.0720974	0.219878	0.478106	-0.131013	0.927621	0.624054	0.540572	0.258556	-0.129675	0.27484	-0.205626	-0.0980826	0.374897	0.0528705	-0.0572164	-0.578106	0.234747	0.987859	0.644533	0.205722	0.0641935	-0.148492	-0.175154	-0.281191	-0.267561	0.272873	0.205838	0.774068	-0.0137188	-0.688521	0.15528	-0.30457	-0.07225
ARMT1	-0.0233422	0.176694	0.257595	-0.0991931	0.0332175	-0.0505683	-0.493268	0.461845	-0.0251989	0.0682077	0.0339575	-0.249891	-0.212096	0.203218	-0.490168	-0.122488	-0.00221121	0.153812	0.109805	0.152904	0.16703	-0.110562	0.144127	0.145941	-0.420455	-0.130545	-0.854943	0.155684	0.348131	0.53306	-0.0803593	0.209525	0.126195	-0.301883	0.2022	-0.0905097	-0.563572	-0.976624	0.608224	-0.225445	-0.195446	0.207546	0.281341	-0.255449	0.130511	-0.221248	0.386979	-0.0224148	0.0838419
ARPC1A	0.365081	0.155208	0.48231	-0.0717392	0.164387	0.297733	0.120523	0.537342	0.084583	0.0727372	0.479011	-0.54421	-0.319193	-0.336161	-0.705015	-0.109039	-0.140824	0.206987	-0.237626	-0.117627	0.00464322	-0.738717	-0.164361	-0.323068	-0.171813	0.182727	-0.908458	0.122146	0.163767	0.212715	-0.285273	-0.085752	0.809653	-0.889813	0.181844	-0.570544	-1.02398	-0.871861	0.334588	-0.00341272	-0.71772	0.153162	0.208561	-0.902428	-0.414529	0.299408	-0.417167	0.55414	0.113813
ARPC1B	0.342436	0.0836625	0.393167	-0.0627982	-0.0279966	-0.0128105	-0.251516	0.322488	-0.0796714	-0.0846535	0.326564	-0.213854	-0.0579671	-0.0199851	-0.45885	-0.207489	-0.00765407	-0.00380727	0.155661	0.0943352	0.0939051	0.0203974	0.108487	-0.195411	-0.316751	0.0907497	-0.60132	0.0372798	0.449102	0.289836	-0.133533	0.0530446	-0.0584024	-0.30092	0.253788	-0.183137	-0.546869	-0.297948	0.139306	-0.146962	-0.224153	0.163857	0.291185	-0.0293266	-0.0585561	0.140785	0.190806	0.210143	-0.0666806
ARPC2	0.273745	0.248536	-0.0322033	-0.00778591	-0.279067	-0.0265215	-0.186861	0.143925	0.026432	0.150351	0.115976	0.0044968	0.0413357	-0.0303298	-0.169032	-0.0125922	0.295077	0.263339	0.00530777	0.261346	-0.0378548	-0.0756343	0.110504	-0.00869555	-0.0743238	-0.269537	-0.401628	-0.259136	0.133919	0.303883	-0.126085	0.0668458	-0.205561	-0.244815	-0.279036	0.152526	-0.053954	0.0507335	-0.130056	0.0357286	-0.133539	-0.444054	0.267924	0.539882	0.0706105	-0.455354	-0.0514529	-0.291686	0.106503
ARPC3	0.455706	0.149526	0.123389	-0.0266505	0.202478	-0.0653802	0.0721364	0.509854	0.177822	0.067393	0.188727	-0.150962	0.0173305	0.310976	-0.0667778	-0.189704	0.155064	-0.609613	0.125044	0.244205	-0.0246784	0.0802618	0.0847565	0.295005	-0.00941956	-0.017785	-0.470606	-0.0580899	0.402239	0.432758	0.166674	0.204033	-0.134645	-0.292627	-0.17486	0.249912	-0.0115322	0.104653	-0.0442073	-0.171589	0.0550357	0.432563	0.174646	0.663068	0.240012	-1.09754	0.334926	-0.229053	-0.122043
ARPC4	0.339369	0.195717	0.444605	-0.189495	-0.0209722	-0.0628504	-0.447523	0.537118	-0.040898	0.142179	0.322603	-0.190441	-0.552211	0.222559	-0.72464	-0.431348	0.0763257	-0.0397559	-0.0833337	0.128755	0.0651485	-0.414541	-0.101839	-0.237655	-0.431676	0.0159383	-0.673169	-0.156836	0.484007	0.681076	-0.366633	0.128481	0.0754516	-0.0419426	0.207862	-0.161157	-0.648539	-0.451146	0.381916	-0.208268	-0.392609	0.262578	0.309397	0.461237	0.402155	0.0845847	0.169646	-0.249015	0.116255
ARPC5	0.28305	0.483193	0.206073	0.190434	-0.558275	-0.514786	0.0864086	-0.197104	-0.0516084	0.0653675	0.202659	0.00624745	0.442395	-0.33429	-0.0284439	0.0584096	0.381568	0.315917	0.477415	0.485316	0.688109	0.49332	0.370986	0.107359	-0.121037	-0.161714	-0.0255693	-0.385379	0.162574	0.0987716	0.0371933	0.0269705	-0.410194	-0.127784	-0.555045	0.269484	-0.0255517	0.0116076	0.0410241	0.225539	-0.144428	-0.227471	0.367907	0.96797	-0.0663842	0.34171	0.417934	-0.323781	-0.518809
ARPC5L	-0.694684	-0.218629	-0.288478	0.466107	-1.16816	-0.471484	-1.02903	-1.21172	0.77236	-0.230983	-0.399001	0.373963	0.835639	-0.796948	-0.20542	0.247051	0.436761	1.22221	-0.302394	0.264086	-0.0985758	0.291728	0.171082	0.238463	0.185416	-0.502691	0.446755	-0.488153	-0.755769	-0.339398	-0.289157	-0.438233	0.154762	0.56093	-1.27985	0.874318	0.18623	0.679986	1.16106	0.811066	-1.27573	-0.227695	-0.377053	-0.594074	-0.554864	1.15701	0.206725	-0.48718	0.475402
ARR3	-0.252396	0.00369324	-0.978581	0.146684	0.149184	1.4939	0.0804244	0.566862	0.882996	0.715003	-0.11604	0.510617	0.0469347	0.882619	0.630798	0.505737	-0.310384	-0.00906249	-2.65231	-0.342307	0.313963	-2.37705	-0.326156	-0.24056	1.07328	0.343602	-0.555529	-0.0179036	0.533008	0.420475	0.03401	0.422184	0.489046	-0.426474	-0.0503897	0.453792	0.558971	0.424259	0.158546	-0.675182	0.910392	-0.351911	-2.55621	-1.1262	1.32752	-0.709531	0.846562	-0.340627	0.50681
ARRB1	0.254806	0.162652	0.245467	1.24513	0.19536	0.154185	-0.820971	-0.513438	0.0159839	0.214584	0.177302	0.322016	-0.0464637	-0.106286	0.0343845	0.17888	0.0462611	0.173928	-0.024661	-0.186819	0.175606	-0.146679	0.248184	-0.130395	0.636855	0.136726	0.43024	0.676341	-0.141722	-0.0129464	0.284145	0.0213489	0.0129016	0.54575	0.113014	0.210516	-0.0683598	-0.0347416	0.364584	-0.0778915	-0.373895	-0.332798	-0.231384	0.147342	-0.146085	0.209248	0.243283	-0.2355	-0.196148
ARRB2	0.136632	0.122731	0.104382	0.301783	-0.092633	-0.191282	-0.282034	-0.0533312	0.231222	-0.182088	0.0814465	0.0412099	0.070964	-0.04603	-0.172284	0.019871	0.0544507	-0.0624926	0.217547	0.317927	0.153646	0.440317	0.221601	-0.104557	-0.0158559	-0.178009	-0.00128508	0.0378947	0.227764	0.299432	0.15886	0.091918	-0.165844	0.218291	-0.388754	0.0491427	0.0873191	0.132975	0.0842076	0.10101	-0.119281	-0.132271	0.276595	0.425036	-0.210266	0.429126	0.154506	-0.124957	-0.593194
ARRDC1	0.115065	-0.13923	0.213512	-0.227624	0.389575	0.318419	0.242069	0.263453	-0.591403	-0.196604	0.0951628	-0.59313	-0.540266	0.170599	-0.991351	-0.254629	-0.327145	0.142481	-0.580529	-0.382187	-0.495328	-0.732254	-1.52282	-0.165373	-0.18078	0.0905446	-0.370044	-0.0235769	-0.0784361	0.170442	-0.298245	-0.248531	-0.0468858	-0.704909	0.467607	-0.132769	-1.24013	-0.580499	-0.153881	-0.103545	-0.384884	0.490461	0.102139	-0.191016	-0.00717791	0.271371	-0.45752	0.574554	0.138727
ARSA	0.719908	0.533911	0.181405	-0.467231	-0.492536	-0.27349	0.0351223	0.628052	0.300382	0.650009	0.238623	0.0693519	-1.15159	0.142022	-0.320981	0.00288111	-0.403695	0.0962401	0.28025	0.225108	0.331373	-1.03443	0.360459	0.226547	0.138514	0.997551	-1.17036	-0.239751	-0.209853	0.396633	-1.0404	0.292372	-0.178049	0.111147	0.727375	-0.713015	-0.523671	-0.472647	0.904277	0.0375183	-0.251374	0.386997	0.366062	0.178249	0.0244736	0.110526	0.206557	0.576427	-1.05402
ARSB	0.182141	0.298877	0.80049	-0.0543296	-0.912026	-0.586165	-0.543954	-0.597013	0.372777	0.959456	-0.0383569	-0.422321	0.548047	-0.421959	-0.00692654	0.00117007	0.551959	-0.306746	0.879641	0.337049	0.236534	0.2973	-0.0580744	-0.415429	-0.505719	0.998376	-1.03117	-1.26994	-0.508629	-0.088094	-0.418542	-0.735219	0.491504	-1.21939	0.471802	0.441358	-0.276003	0.373555	-0.946335	0.0406552	-0.596774	-0.349056	0.0553475	0.847076	-0.0699382	0.735845	0.167774	0.0129879	-0.661924
ASAH1	0.232177	0.65713	-0.12914	0.204991	-0.188652	-0.491069	0.295527	0.286854	-0.871409	0.456812	0.389873	-0.315154	-0.292511	0.186733	-0.772179	-0.473131	-0.298565	0.214998	0.149707	-0.0460318	0.207925	0.0495675	-0.172211	0.0223383	-0.828867	-0.0284996	-0.283136	-0.389005	-0.0931882	0.365309	-0.586051	-0.312555	0.18336	-0.627962	0.910603	-0.72167	-0.903217	-0.184154	0.372106	-0.513972	-0.439074	-0.166482	0.457562	0.369903	0.446068	-0.629636	0.125449	0.311432	0.0508183
ASAP1	0.0361936	0.306488	-0.671568	0.613547	-0.221329	-0.0838449	-0.625088	-0.162491	0.323118	-0.246827	0.125041	0.238438	0.373132	-0.233615	0.257159	0.104081	0.466891	0.191614	0.306796	0.457224	0.29479	0.368529	0.271938	0.201761	0.258353	-0.118526	0.098324	0.172907	0.230637	0.297516	0.469028	0.184699	-0.685087	0.0791164	-0.990979	0.0290097	0.31437	0.324185	0.0278646	0.0657998	-0.110185	-0.337489	0.362761	0.529906	0.113925	-0.348674	0.501159	-0.237691	-0.535558
ASAP2	0.724779	1.40872	-1.16102	-0.0381798	-0.233547	-1.17419	-0.553989	-0.668546	-1.65043	0.441671	-0.781985	-0.558454	-0.77258	-0.64256	1.4196	-1.6257	-0.381233	-2.10169	-0.768784	1.09365	-0.268412	-0.283113	-0.16466	0.161777	-0.105506	-0.684441	-0.733388	-0.655783	-1.26518	-0.343142	0.228733	0.97423	-1.29773	-0.528665	-0.475819	-0.545544	0.0475305	-0.194887	-0.183389	-0.0479407	0.540355	-0.208148	0.578448	2.11556	-0.351246	-3.83677	0.577342	1.60399	0.390726
ASB18	0.664857	1.01613	-2.37444	-1.66353	2.35732	1.17649	2.25232	1.86099	0.522798	1.75065	-3.29845	1.00037	-1.76907	3.15237	1.44369	1.36437	1.17564	-1.33212	-1.31521	1.49987	-2.52073	-1.68017	-0.0882829	0.852361	0.213496	-0.0131621	0.569883	-0.745218	1.32422	-0.725236	-0.273826	-0.100232	1.68364	-1.17168	2.52502	0.547099	0.122925	-0.00632319	-0.429553	0.952203	0.990756	0.619175	-0.714508	-2.1761	1.10558	-3.22101	0.958105	-0.424034	2.12291
ASB3	-0.203725	0.349359	0.458877	-0.17836	0.0923562	0.0610746	-0.165085	0.318452	-0.449529	-0.11016	0.132511	-0.0449251	-0.398766	0.00222689	-1.09167	-0.153551	0.0573985	0.207692	-0.0948029	-0.102994	-0.00229829	-0.430655	0.202654	0.0540754	-0.0650406	0.0285642	-1.32923	0.296541	0.196067	-0.562313	-0.180672	0.00492367	0.0614497	-0.0572275	0.537709	-0.469341	-0.220513	-0.244675	0.284559	0.0176836	-0.667758	0.549422	0.087421	-0.253112	0.0389325	0.0713106	-0.279984	0.0533655	0.0897012
ASCC3	0.376646	1.02749	-0.476623	-0.611045	1.33947	1.54119	2.44609	-0.192156	0.342886	1.82033	-0.605644	0.291612	0.241956	1.75831	2.26889	2.70603	2.48607	0.268668	-0.214809	-0.772911	-2.63871	-0.0949074	0.27614	0.497097	2.25351	-1.36241	-0.548086	-0.892426	0.868183	-1.94821	2.72243	-0.346897	-1.1388	-0.0745333	-1.21207	1.0099	0.966543	0.132208	-1.4771	-0.364117	1.45332	1.28252	-1.79017	-0.692548	1.14751	-1.72594	-0.173243	-1.10284	-1.36599
ASH2L	-0.859574	0.241158	-0.776576	0.407824	0.00835196	-0.6594	-0.0447987	-1.39234	0.630355	-0.326545	0.114201	0.455587	0.635715	-1.00515	0.12831	0.075488	0.454752	0.239202	0.189021	0.0933232	0.439202	0.392052	0.284223	0.446383	0.551719	0.701474	0.980703	0.460924	-0.203633	-0.146566	0.0874767	-0.597953	0.185644	1.09398	0.568785	0.370205	0.51509	0.808761	1.19093	0.00475756	-0.398862	0.537975	0.71503	0.276995	-0.287984	0.235716	0.559002	0.873721	-0.475042
ASL	0.068977	0.181442	0.00359264	-0.433368	-0.0949401	-0.126982	-0.291845	0.441599	-0.101679	-0.122166	0.230351	-0.310296	-0.191816	0.0719961	-0.451531	-0.309588	-0.126661	0.203781	0.372293	0.0260485	0.0172905	0.0913408	-0.304776	-0.0021993	-0.366515	0.293138	-0.0868612	-0.092922	0.270304	0.385821	-0.251231	0.417869	-0.271293	-0.224481	0.618287	0.158255	-0.21973	-0.35263	0.197701	-0.139622	0.026822	0.483208	0.562019	0.923909	0.216568	-0.207308	0.197833	-0.00654956	-0.0977792
ASMTL	-0.744277	-0.206478	0.172129	0.805734	-1.26713	0.430951	-1.57678	0.195174	0.376783	0.141325	0.19785	0.374033	0.374156	0.316512	-1.32678	0.158247	0.352207	1.31876	0.343156	0.260524	-0.602492	0.582418	0.513597	-1.38155	0.252908	0.275991	0.40905	0.566849	0.607276	0.424482	0.554237	0.013545	-0.260489	0.402778	0.463058	-1.40649	-0.126987	0.343615	0.390016	0.194116	0.299273	0.0314238	-0.11636	0.458629	0.293166	0.243602	0.324998	-0.0868428	0.0370428
ASNA1	0.217708	0.145677	0.108606	0.246684	-0.182003	0.151183	-0.125951	0.0765366	-0.111245	-0.380581	0.233909	-0.112201	-0.312328	0.832304	-0.203986	-0.204326	0.0866144	0.177425	-0.0199057	0.0498371	-0.166557	-0.304484	-0.0985931	-0.177266	-0.301553	-0.0295651	0.358079	0.347941	0.193062	0.221551	-0.485853	1.16624	-0.141967	0.0333335	0.276642	0.242254	-0.212134	0.123556	0.0963134	0.134742	0.00355395	0.054823	0.018092	0.501069	-0.125526	0.54369	0.0663626	-0.0496258	0.0315547
ASNS	-0.611917	0.972986	0.0895737	-0.25509	0.360295	-0.582984	0.0160374	0.646917	-0.124727	-0.0160017	0.36978	0.162604	-0.265589	1.14225	-0.707899	-0.508122	-0.392681	0.198789	-0.0506233	0.336558	0.580808	-0.572335	-0.413837	0.504513	-1.19869	0.544258	-0.321833	-0.363208	0.126244	0.314168	-0.620557	0.18231	-0.315363	0.312803	0.0667127	1.0669	0.589691	0.488382	-0.360602	-0.175304	0.0343561	0.353354	-1.65811	-0.55559	0.874997	1.23587	-0.261052	-0.0756519	0.330369
ASPH	0.392861	0.778977	0.735156	0.904258	1.75712	0.468355	0.293673	1.01325	-0.75585	-0.164421	0.437439	-1.90428	0.100632	1.57648	-2.64581	0.206113	-1.68314	0.715087	0.519799	-2.09997	-1.86399	-0.153522	-1.85106	-0.316243	-0.62823	0.933856	-0.822312	-0.331589	0.306073	0.739044	-2.47947	-0.200519	-0.652337	-1.15524	1.01599	0.706629	3.13958	0.0328273	0.448586	-0.807135	1.12833	-2.05518	1.01756	2.57892	0.411435	-1.72589	0.398219	0.781506	1.86948
ASPSCR1	0.204752	-0.051934	-0.613711	1.11674	1.32127	-0.200613	0.397569	0.386303	0.535306	0.0838711	0.277328	0.40015	1.09036	-0.146674	0.558732	0.13728	0.332815	-0.560488	-0.0594599	0.310613	0.255117	0.491914	0.739752	0.013644	0.339405	0.308009	1.35735	0.867479	-0.31348	-0.288525	0.585438	0.515874	0.194279	1.03122	-2.10917	0.191786	0.949966	0.574787	0.493341	-0.0602923	-0.00931752	-1.8041	0.185544	1.12088	-1.80681	-0.568464	0.41092	-0.127988	-0.146924
ASRGL1	-0.781568	0.817792	-0.103776	1.26416	-1.65787	-0.181757	-0.0754787	-1.21976	0.749787	0.968228	-0.222174	0.958606	1.33096	-1.08712	0.837672	0.91001	0.97832	0.50248	0.79662	0.646826	0.788174	0.68047	0.55805	0.512685	1.38316	0.402883	0.1319	-1.39569	-0.642304	0.390986	0.335374	-1.76277	-0.408805	0.486907	-0.966113	1.1182	1.1962	0.793847	0.387181	0.214845	-0.365321	0.0987572	1.20777	-0.528927	-0.0181013	0.764937	0.637224	-0.63136	-0.870857
ATAD3A	-0.464808	-0.452424	-0.065102	-0.358884	0.273218	0.336963	0.136007	0.609144	0.0649599	0.198031	0.0905748	-1.40514	-1.46807	0.375958	-1.21919	-0.787228	-0.0498024	0.166286	-0.721859	0.124769	-1.00114	-0.989143	-0.735991	-0.352643	0.0827128	0.355219	-0.192164	0.544442	0.28014	-0.0431841	-0.660288	0.628264	0.400679	0.314581	1.59086	0.730178	-1.35444	0.0356126	0.910029	-0.646973	-0.526232	1.0417	-0.0431751	0.288997	0.6416	-0.154729	0.0308731	0.0983868	0.528095
ATAD3B	0.227746	-0.170983	0.321522	0.46513	-0.878027	-0.00289965	-0.349443	0.255532	-0.0341831	0.0504719	0.347432	0.350666	-0.639739	0.0841771	-1.59328	-1.6391	-0.210414	0.0647825	0.521837	0.147432	-0.589805	-1.57849	-0.123759	-1.34616	-0.196905	0.588451	0.926083	0.460981	1.00546	-1.04616	-0.219799	0.332026	0.365077	1.24639	1.34307	0.335271	-0.303775	0.819526	1.157	-0.141034	0.287139	-0.672782	0.0388498	0.976761	0.270316	-0.558932	0.0459915	-0.348496	0.743835
ATE1	0.185386	-0.295296	0.127928	0.345859	-0.38735	-0.242697	0.0371076	-0.116197	-0.267354	0.352148	-0.281244	-0.0787772	-0.0951094	-1.16694	-0.225423	-0.287811	-0.0647935	0.123957	1.16472	0.289908	0.23892	-0.477512	0.503183	-0.0793809	-0.541197	0.211044	-0.0575286	0.130336	-0.10465	-0.157256	0.460087	-0.306311	0.25996	0.10359	0.376685	-0.571848	-0.27632	-0.0567334	0.0490998	-0.00857441	-0.044759	0.289792	0.502503	1.56754	-0.474949	0.198881	-0.0882568	-0.0778238	0.359573
ATG12	-0.203831	-0.172611	0.169505	-0.307915	0.470464	0.532211	-0.283936	0.582055	-0.633824	0.125687	-0.114551	0.061922	-0.525952	0.460332	-0.219314	-0.142772	-0.501129	0.186503	-0.0822252	-0.104494	-0.279456	0.183951	-0.177405	0.35483	-0.230328	-0.573165	-0.107582	-0.308304	0.351138	0.762918	-0.0397165	0.0977668	0.165317	0.00437833	0.446612	0.132487	-0.134026	-0.200816	-0.180629	-0.151046	0.484808	0.374686	-0.0756813	0.1764	0.471308	-0.690358	-0.140111	0.223987	0.56976
ATG3	-0.0327286	-0.273486	-0.139254	-0.0474211	-0.182388	-0.515901	-0.309126	0.227213	0.24171	0.00534481	0.144445	-0.0547099	-0.140027	-0.180381	-0.196484	-0.0822119	0.0421669	0.155263	-0.019793	-0.0166643	0.24741	0.35934	-0.0180518	-0.294781	-0.4958	0.203746	-0.407545	0.0285865	0.407213	-0.442526	-0.00390411	0.125643	-0.0999757	-0.314061	-0.409305	-0.12558	-0.38485	0.155929	-0.0572881	-0.362287	-0.20503	-0.302603	-0.302506	-0.247795	-0.232384	-0.465624	0.101622	-0.173346	-0.329078
ATG4B	0.282635	-0.573281	0.106138	0.359926	-0.385968	-0.0253522	4.47e-05	-0.635829	0.32734	-0.333769	-0.047475	-0.0144359	0.144668	-0.334912	0.253195	-0.460353	-0.302601	-0.088153	-0.13696	0.497146	-0.109069	0.172761	-0.108246	-0.498021	0.163891	0.131474	0.0631227	0.506165	-0.756562	-0.305323	0.178193	0.257647	1.65304	-0.404793	-0.0715006	-0.16934	0.153624	-0.0533809	0.572157	-0.0353747	0.0861423	0.94546	0.147925	0.111275	-0.176651	0.0667588	0.0969593	-0.311315	-0.218812
ATG5	0.114229	0.0639129	0.132489	-0.197143	-0.0161716	0.186632	0.0191236	0.243935	-0.123638	-0.0787582	-0.783425	-0.378036	-1.04622	0.243867	-0.228556	-0.730476	-0.0485897	-0.398571	0.0869172	-0.292049	0.354134	-0.278304	-0.134545	-0.326619	0.0580251	-0.398829	-0.068084	0.21395	-0.140261	0.384189	0.135717	0.169471	-0.0110451	0.0322791	0.0818734	0.284984	-0.238187	-0.339565	0.18627	-0.395256	-0.167456	0.147196	-0.653674	0.164364	0.526963	-0.850962	0.00709347	0.226967	0.431175
ATG7	0.0961431	0.27741	0.212665	-0.27717	-0.194043	0.0662503	-0.409493	0.762553	-0.363704	-0.166972	0.193246	-0.430648	-0.574777	0.0989703	-0.567957	-0.535421	-0.00831684	0.291193	-0.0608932	0.08361	-0.165209	-0.448475	-0.277884	-0.068052	-0.568786	0.384765	-0.530314	0.186867	0.225386	0.283858	-0.218339	0.389198	0.182282	-0.103003	0.649649	0.178579	-0.476799	0.0574007	0.108747	-0.221835	-0.296156	0.234068	0.829851	0.430579	0.242823	-0.916729	-0.118414	0.199001	-0.0276133
ATIC	-0.0276707	0.327055	0.0100575	0.230797	0.0636799	0.288051	-0.806441	-0.296949	-0.0609518	0.044349	0.122254	-0.0778636	-0.031763	-0.120112	-0.0945562	0.116061	0.110323	0.106981	-0.117963	0.305849	0.0653314	0.014427	0.0909051	0.0922581	0.399477	0.00385565	-0.217076	0.488529	-0.285361	0.180257	0.475906	0.308403	0.565862	0.441892	0.119596	-0.438064	0.0735387	0.0167896	0.414366	0.159206	-0.367427	-0.0390682	0.747541	-0.414213	-0.243493	0.0906017	0.215222	0.180197	0.0632588
ATL3	0.256639	0.305429	-0.0935663	-0.223265	-0.231497	-0.7341	-0.185779	0.390229	-0.119087	-0.250493	0.00202672	0.0533453	-0.246412	0.248333	-0.289909	-0.447552	0.0389052	0.262432	-0.196174	0.146338	-0.305233	-0.216733	-0.105691	-0.136175	-0.0575805	0.158548	0.452025	0.585965	0.125705	0.0913662	-0.247804	0.103409	0.0914742	0.109224	0.421797	0.52088	-0.137511	0.148577	0.798445	0.0215827	-0.155827	0.0191442	0.243189	0.102179	0.182837	-0.122037	-0.0164238	0.0899196	0.262187
ATM	0.380077	0.28777	-0.14566	-0.485034	-0.242394	0.181617	-0.212956	0.187244	-0.680273	-0.324819	0.205962	0.114622	-0.209501	0.0741752	-0.17637	-0.330389	-0.0572077	0.744532	0.187265	-0.379399	0.130363	-0.130314	-0.221709	0.122968	-0.267223	0.0416673	0.146394	-0.138295	0.406591	-0.219625	-0.879584	-0.0847369	0.153668	-0.0801979	0.387257	-0.478597	-0.825843	-0.493551	-0.561725	-0.120701	-0.749702	0.233413	-0.157434	0.263045	0.0159378	-0.133566	0.0725322	-0.112005	0.417718
ATOX1	-0.584535	0.211457	-1.3869	1.46268	-1.50496	-1.4636	-1.55447	-1.56181	0.979425	-0.31035	-0.661606	0.718115	1.58849	-0.645434	0.598675	0.981486	0.999146	0.198368	0.456148	0.620196	0.823335	1.07756	1.02026	0.641537	0.838545	-0.314404	-0.0210041	-1.29653	-0.851028	-0.663451	1.41621	-0.689912	-2.63312	0.304367	-2.43023	0.52611	1.27947	0.572327	0.808893	1.1559	-0.130005	-1.18842	0.714766	-0.441927	-1.14482	0.951305	0.243118	-0.227031	-0.878675
ATP10B	0.587071	-0.0820222	0.729015	0.403232	-2.12334	0.214492	-0.128168	-3.13111	0.149789	0.240541	0.400034	0.0521686	0.977676	-1.79455	0.00581412	-0.124064	0.664262	0.898638	0.563381	0.554056	0.281204	0.659011	0.497166	-0.701717	0.172132	1.74838	2.48558	1.63849	0.482159	0.173094	0.298711	-0.430382	0.962201	1.99921	1.09263	-0.00626645	0.341322	1.08249	1.78532	0.300994	-0.201554	0.0229633	0.104399	1.33477	-0.604254	1.1036	0.304638	0.766643	-0.123427
ATP11A	0.0179891	0.0841039	0.272844	-0.177602	-0.297554	-0.168582	-0.528756	0.299196	-0.0923864	-0.163496	0.416715	-0.00333771	0.071158	-0.174762	0.0326944	-0.122016	0.0573914	-0.225695	-0.0396425	0.176476	-0.0436914	0.158208	0.0840614	0.0982063	-0.178371	-0.0521668	-0.408129	0.0469457	0.29626	-0.0396442	-0.110445	0.155457	-0.103909	-0.259206	0.186674	-0.0365419	0.187544	-0.195641	-0.111065	-0.266402	-0.110905	0.227791	-0.0969422	0.62695	0.284391	-0.0105665	0.14132	0.0959858	0.0237991
ATP11B	0.152281	-0.0733695	0.294492	-0.0197911	0.0288875	-0.193027	-0.336356	0.37381	-0.459148	0.0682828	0.271097	-0.446815	-0.398727	0.211747	-0.751177	-0.19965	-0.293401	-0.169765	-0.330371	-0.0323295	-0.247643	-0.44535	-0.322495	-0.270112	-0.389394	0.0663252	-0.446931	-0.158326	0.45251	0.462454	-0.311456	0.198922	0.220374	-0.346342	0.314062	-0.250591	-0.717901	-0.452355	-0.031963	-0.15284	-0.476555	0.641348	0.016081	0.45149	0.180498	-0.0399592	-0.0627762	0.137677	0.00849001
ATP13A1	0.298518	-0.126523	0.564332	-0.45111	-0.148591	0.0758807	-0.468043	0.211075	0.284962	-0.502236	-0.17938	-0.442993	-0.246999	-0.52642	-0.420145	-0.280109	0.00405143	0.00226093	-0.159145	0.285793	-0.385144	-0.206518	-0.00027988	-0.0993951	0.011587	0.514237	0.516821	0.467355	0.127393	-0.0706774	-0.216173	0.00445406	0.0821193	0.480316	1.22694	0.316707	0.0124803	0.21139	0.569834	-0.0177746	-0.0278128	0.504671	0.548383	0.186731	0.144176	-0.0146792	0.0292429	0.256247	0.03212
ATP1A1	0.377393	0.349706	0.152212	0.339173	-0.267232	0.460202	0.357347	-0.327003	0.186274	-0.230855	0.191468	0.474099	0.592274	-0.260483	0.4053	0.096923	-0.0380287	0.6599	-0.0141354	0.322569	0.153958	0.138413	0.310137	-0.0230711	-0.181655	-0.402498	0.835795	0.526846	0.175656	-0.275907	-0.0656394	0.0718044	0.450447	0.959014	-0.381233	0.0273913	0.845895	0.44986	-0.0354292	0.719764	0.047475	-0.21304	-0.348206	0.555291	-0.0583644	-0.548541	0.472728	-0.158781	0.0762073
ATP1B3	0.401854	0.448508	-0.290591	0.221704	-0.218543	0.0313624	0.301505	-0.3318	0.233755	-0.112924	0.144355	0.488608	0.581024	-0.368812	0.358965	0.156461	0.100366	0.308061	0.148729	0.376346	0.475436	0.266127	0.221508	0.0379673	-0.0414029	-0.462268	0.58966	-0.0303587	0.106419	-0.124333	0.0400797	0.124208	-0.0912941	0.682038	-0.646122	-0.166125	0.663403	0.423561	-0.0958627	0.549314	0.0312714	-0.346056	-0.322863	0.549929	0.00520463	-0.778296	0.626298	-0.366208	-0.0385417
ATP2A1	0.126286	-0.338637	0.595837	0.514406	-0.237446	-0.047771	-0.500473	0.0378326	0.381062	0.401777	-0.0778248	0.249954	0.508835	-0.157211	-0.130682	-0.21361	-0.152079	-0.0270337	0.00733773	0.024217	0.0286831	0.0183476	0.277941	-0.0592351	0.161553	0.397015	0.476563	-0.49027	0.638569	0.850402	-0.238122	-0.390893	0.41181	0.507378	0.276846	0.334905	0.0834928	-0.0521669	0.648365	0.490085	-0.36435	0.295747	-0.463918	-0.265481	0.398982	0.444616	0.195063	0.0721822	-0.445997
ATP2A2	1.14191	-0.263642	-0.152888	1.43541	0.0700514	0.302185	-0.701294	-0.244671	0.0350715	-0.308925	-0.0937422	-0.435294	-0.397328	-0.536563	-0.349317	-0.742705	0.10263	0.350628	-0.550389	0.141329	-0.410957	-0.541836	-0.304933	-0.42398	-0.456419	0.424595	1.49241	1.18816	-0.160086	-0.397575	-0.64569	0.15359	0.356222	0.789704	0.633411	0.618973	-0.674173	0.177643	0.324889	-0.148058	-0.345886	-0.256895	0.104294	0.561891	-0.075669	-0.124293	0.136092	0.170031	-0.0536854
ATP2A3	0.472153	-0.221638	0.669422	0.398774	-0.305552	-0.102456	-0.689948	0.234997	-0.241793	0.209771	0.163659	-0.311721	0.0362885	-0.479984	-0.341422	-0.578078	-0.18414	-0.0519645	-0.0443351	-0.0114906	-0.228529	-0.0838932	0.183909	-0.309963	-0.155078	0.447499	0.31747	0.479935	0.411089	0.464758	-0.384605	-0.36727	0.250889	0.339856	0.399316	0.0903193	-0.251921	-0.0968588	0.58852	0.0269172	-0.242147	0.188305	0.0410256	0.431024	0.15694	-0.155409	0.114146	0.131195	-0.0236705
ATP2B1	0.456048	-0.129939	-0.883663	0.201496	0.524706	0.506472	0.435128	0.315803	-0.13566	0.397373	-0.0115211	-0.759961	-0.366825	0.421659	0.294828	0.252588	0.23304	-0.159717	0.00455988	-0.0093656	-0.422765	0.303422	0.160415	-0.192107	-0.233213	0.30559	0.607226	0.502194	0.429254	0.523077	0.43619	0.274015	0.0487889	0.433042	0.323321	-0.00300476	-1.05596	0.135964	-0.0847231	-1.08031	0.301933	-0.036601	-0.838602	0.613134	0.332131	-0.976297	0.0597617	-0.171088	0.610404
ATP2B2	0.0119561	0.418441	0.353072	-0.0598359	0.0768947	-0.168686	-0.340665	0.30533	-0.303976	0.0725066	0.500573	-0.434881	-0.665696	0.0363945	-1.10146	-0.430639	-0.197875	-0.423099	-0.238265	0.219042	-0.0927188	-0.536393	-0.117741	-0.274758	-0.117037	0.123877	-1.28399	0.420431	0.164757	0.421851	0.21796	0.202713	0.244363	-0.736162	0.429483	-0.758702	-1.11342	-0.983956	-0.245537	-0.154567	-0.40294	0.331136	0.347869	-0.397461	0.350225	0.135793	0.0152049	0.361293	0.0856526
ATP2B3	-0.172779	-0.153008	-0.0367999	0.31896	-0.21756	0.590587	-0.212208	0.198384	0.870465	-0.155022	0.397988	-0.0517689	0.399591	-0.179296	0.235773	0.932114	0.389741	0.236357	0.152574	-0.0522031	0.120874	0.389495	0.258483	-0.257636	0.00701982	-0.159632	1.33535	0.553724	0.781729	0.426211	0.572841	0.0210952	1.257	1.08926	-0.0484496	-0.367878	1.12907	0.67858	0.391924	0.560002	0.732593	0.270026	-0.651901	0.446519	0.330344	-1.54608	0.561989	0.238876	-0.145094
ATP2B4	-0.18722	-0.0761113	0.380303	-0.0204541	-0.00447796	0.164605	-0.102014	0.0813642	0.250916	-0.134572	0.334452	0.0975357	-0.00155134	-0.0809747	-0.115404	0.218801	0.273797	0.101657	-0.0830093	-0.28624	-0.282611	0.273987	0.0172693	-0.0831272	0.0252214	-0.27571	0.279178	0.437383	0.240955	0.00892487	0.183037	0.213068	0.480912	0.442193	-0.236243	-0.620807	0.513411	0.177156	-0.290238	-0.0656127	0.178138	0.240166	0.0761353	-0.0103326	0.0259105	-0.0569659	0.367593	-0.365265	-0.235977
ATP5F1A	-0.376398	-0.379616	0.404827	-0.0872582	0.108379	0.375386	0.0399907	0.259608	-0.218233	0.134697	0.157167	-0.774105	-0.814212	0.323423	-1.16533	-0.639742	-0.362328	0.0148773	-0.436425	-0.304661	-0.847966	-1.01649	-0.445992	-0.424011	-0.387752	0.420119	0.319481	0.494069	0.0179433	0.0551992	-0.661689	0.0785499	0.412138	0.482554	1.11117	0.295951	-0.961349	-0.521834	0.517989	-0.43716	-0.443383	0.216895	-0.141165	-0.397046	0.270479	0.150529	-0.20157	0.00999505	0.579185
ATP5F1B	0.206078	-0.344937	-0.179129	-0.162781	0.130355	0.34498	0.094304	0.608564	0.0135651	0.156266	-0.107919	-0.530555	-0.795116	0.739935	-0.302831	-0.817633	-0.0478815	0.212558	-0.566019	-0.263497	-1.14964	-1.07859	-0.397082	-0.314118	-0.42536	0.277863	-0.209573	0.69378	-0.254325	0.0386405	-0.366815	0.420759	0.253312	0.264525	0.845191	0.0488405	-0.769951	0.0743922	0.404609	-0.954244	-0.360229	-0.276772	0.134404	-0.187119	0.715459	-0.847331	-0.253462	-0.377867	1.13756
ATP5F1C	-0.252465	-0.36577	0.0551323	-0.156603	0.173594	0.215161	-0.040848	0.526728	-0.178505	0.238005	-0.0314191	-0.58594	-0.939924	0.577831	-0.734673	-0.905418	-0.214299	0.0790896	-0.570639	-0.340041	-0.959204	-1.33642	-0.366539	-0.364832	-0.425811	0.256427	-0.288027	0.304588	-0.506178	0.0498489	-0.593785	0.424914	0.261335	0.504787	1.04853	0.256472	-0.948635	-0.222306	0.531066	-0.803994	-0.544563	0.0776865	-0.00363856	0.245397	0.755419	-0.251313	-0.232357	-0.00209931	1.28165
ATP5F1D	-0.964116	-0.389851	0.278576	0.142732	-0.145346	-0.463273	-1.17509	-0.222809	0.673437	0.137532	-0.390525	-0.272302	-0.0121203	-0.247786	-0.517561	-0.0469832	0.0569746	0.198056	0.156543	0.0407991	-0.481098	0.00730924	0.0696347	-0.178711	0.202236	0.120668	0.429064	0.767846	-0.278313	-1.07795	-0.133495	-0.369467	-0.0222439	0.411148	-0.571653	0.650914	0.0919415	0.210192	0.403177	0.0120626	0.0898034	-0.825337	0.0356613	-0.503906	-0.0696451	0.0246978	0.107888	-0.462475	0.344681
ATP5MD	0.459398	-0.12171	0.0244736	-0.172725	0.364974	-0.0197531	0.0170735	-0.261315	-0.390652	-0.139708	-0.0913744	-0.569417	-0.729974	0.457485	-0.78732	-1.00227	-0.696366	-0.0785501	-0.0715034	0.0028034	-0.510031	-0.614319	-0.528955	-0.220269	-0.381053	0.282695	0.53652	0.214498	-0.0467384	0.0110917	-0.749645	0.370085	0.185457	0.566774	0.739551	0.418039	-0.795222	-0.0129938	0.0301962	-0.832642	-0.486655	0.0549747	0.184151	0.14251	0.230409	-0.251363	0.126499	-0.0697874	0.550781
ATP5ME	0.347569	0.0128121	0.0411251	1.59018	-0.30276	-0.462605	-1.63502	-2.90584	2.21375	1.13494	0.65898	0.578162	1.02707	-1.18331	-0.698983	0.98367	1.22069	0.267545	0.224304	-0.141647	-2.15023	-1.56949	1.03728	-2.18265	1.82871	0.167934	1.01795	0.566576	-0.383984	-0.280808	-0.184427	0.0206779	-2.35437	1.66436	-2.46503	1.33942	-2.31925	0.315401	2.03482	0.0108983	-1.53011	-2.35312	1.15998	-0.107516	-0.686266	2.51205	0.179272	0.566426	0.818011
ATP5MF	0.254742	-0.226802	0.146277	-0.243091	-0.123657	0.232484	-0.1457	0.122552	-7.17e-05	-0.199868	-0.120122	-0.370188	-0.244379	0.104744	-0.314803	-0.585765	-0.207023	0.266508	-0.199447	0.0738445	-0.503118	-0.632019	-0.336155	-0.300504	-0.247708	0.323727	0.603232	0.219497	0.234254	0.162321	-0.54683	0.0249577	0.352215	0.608672	0.79889	0.511744	-0.553886	0.105831	0.43496	-0.456057	-0.332846	0.211272	-0.0332432	0.328605	0.0444886	-0.330717	0.0832618	-0.107891	0.65936
ATP5MG	-0.0341214	-0.18712	0.356009	-0.0817213	-0.446109	0.204442	0.057354	-0.0523676	0.0184276	0.03554	0.0220797	-0.492101	-0.473385	0.0149643	-1.13665	-0.677036	-0.299848	0.412009	-0.430628	-0.405117	-0.537847	-0.739114	-0.270656	-0.289559	-0.286675	0.163092	0.178178	0.257227	0.0680058	0.122861	-0.876785	-0.0481482	0.315574	0.649283	0.701365	0.470681	-0.836273	-0.3385	0.4283	-0.464098	-0.608023	-0.00652866	0.238044	-0.520621	0.22258	0.464755	-0.00310909	-0.342315	0.780233
ATP5MPL	0.437482	0.170842	0.391515	-0.0648239	-0.274449	0.0800442	-0.764158	0.350915	-0.844974	-0.265264	0.191956	-0.389668	-0.382809	0.459337	-1.44998	-0.77583	-0.0790411	0.432934	0.394808	0.140672	-0.614005	-0.341113	-0.155355	-0.412808	-0.298695	0.665798	0.189106	0.328928	0.182249	0.380063	-0.70087	-0.0633304	-0.196146	0.566877	0.825372	0.333486	-0.664442	0.171139	0.372183	-1.11372	-0.408157	0.178327	0.188562	0.0507971	0.335269	-0.357854	0.310155	-0.0207017	0.954385
ATP5PB	0.447869	-0.233783	0.142664	-0.381256	-0.423274	-0.412895	-1.1047	0.429433	-0.650891	-0.162155	0.475531	-0.340188	-1.06835	-0.0386236	-0.897632	-0.742202	0.167048	-0.0358714	-0.443919	-0.136572	-0.669249	-0.853272	-0.405502	-0.959425	-0.764447	0.409074	-0.0261225	0.383726	0.200115	0.270778	-0.824097	-0.0369	0.645878	0.344898	1.15394	-0.306779	-1.09983	-0.499415	0.692578	-0.827709	-0.534928	-0.163874	0.351929	0.0923462	0.461093	-0.341555	-0.106654	0.384711	0.53711
ATP5PD	-0.153658	-0.00535159	-0.17716	0.126719	-0.380193	-0.435249	-0.84701	-0.317252	0.33726	-0.0159003	-0.352803	0.0414057	-0.139724	-0.284276	0.153056	-0.203347	0.198808	0.216421	0.160114	0.291499	-0.0997944	-0.0242749	0.193668	-0.0966504	0.248744	0.157509	0.454807	0.174765	-0.412371	-0.737256	-0.217976	0.159529	-0.204726	0.92878	0.0977215	0.540326	0.105213	0.425154	0.647385	-0.442331	-0.527732	-0.636332	0.0799098	0.253836	-0.0628397	-0.339707	0.417615	-0.40085	0.640753
ATP5PO	-0.505516	-0.599974	0.192709	0.224749	-0.0147323	0.180107	0.200609	-0.325751	0.0965298	0.321584	-0.205974	-0.730893	-0.473814	-0.21153	-0.42354	-0.416303	-0.0974737	0.608364	-0.34987	-0.175041	-0.773497	-0.796064	-0.371283	-0.207903	-0.191104	0.147447	0.0561553	0.275929	-0.612039	-0.614933	-0.500324	-0.174083	-0.0502104	0.321194	0.57915	0.534408	-0.573213	-0.104186	0.323076	-0.254053	-0.597685	0.0117322	0.157789	-0.389063	0.229229	1.05069	-0.181591	0.190122	0.472549
ATP6AP1	0.509576	0.415436	-0.212524	0.245484	-0.108411	-0.464293	-0.449477	0.0863705	0.0335839	0.188224	0.4198	0.184868	0.287696	-0.283847	0.216686	0.16014	0.272267	-0.0859211	0.371273	0.50843	0.345952	0.304019	0.256368	-0.0426887	0.225802	0.18691	0.288987	-0.246372	0.261554	0.311681	0.275025	0.28427	-0.34386	0.0617865	-0.660338	0.306743	0.550776	0.344892	0.176359	0.152606	0.120941	-0.305157	0.264158	0.917533	0.225792	-0.749125	0.401985	-0.0794981	-0.51461
ATP6AP2	0.360635	0.27247	0.471416	-0.1396	-0.390473	-2.14602	-0.851816	0.271417	-0.629176	-0.106962	0.107673	-0.413078	-0.519009	0.0188535	-1.18441	-0.564435	0.0401995	-0.296861	0.368141	0.0748991	0.0975685	0.0613666	-0.137143	-0.65147	-0.222511	0.630309	0.375289	0.0918532	0.70851	0.731399	-0.611585	0.44973	0.177851	0.387556	0.0678661	0.0506872	-0.227598	-0.426128	0.237457	-0.299621	-0.633605	0.213673	0.436218	0.323812	0.257445	0.351188	0.233834	-0.123847	-0.142192
ATP6V0A1	0.466818	-0.107845	0.587861	-0.188684	-0.282078	-0.084993	-0.400128	0.648044	0.0649607	-0.0502986	0.302675	0.0518354	0.0346885	-0.264958	-0.0186199	0.119517	-0.0556462	0.00269813	-0.0662134	0.0318262	-0.495103	-0.192612	-0.0722968	-0.0707482	-0.0792395	-0.113909	-0.333557	0.257433	0.294097	-0.107911	0.0272527	0.325808	0.174951	-0.450917	-0.136919	0.580719	-0.0726963	-0.0336367	-0.333313	-0.0356311	0.0465388	-0.0580605	-0.0175129	1.22956	0.367313	-0.637401	-0.0335968	-0.0331299	-0.447655
ATP6V0A2	0.243885	-0.177738	0.506459	0.107771	-0.287975	0.161692	-0.163667	-0.326555	0.471845	0.550157	0.0210395	0.0860232	-0.136117	-0.0161786	-0.613955	0.259122	0.179801	0.18983	0.62712	0.0510786	0.179425	0.181609	-0.0403476	-0.506959	0.302056	0.991753	0.762631	0.338768	-0.394927	0.0405171	-0.40808	-0.281522	0.278326	0.47639	1.0123	0.500415	0.512575	0.777514	0.278514	-0.554405	-0.0417864	-0.234369	-0.503465	0.510758	-0.650146	-0.405386	0.263773	-0.326794	-0.280911
ATP6V0C	0.263131	0.237763	0.149836	-0.497151	-0.0717435	-0.170029	-0.216035	0.576124	-0.545295	0.243702	0.284241	-0.197107	-0.344028	0.171341	-0.506731	-0.599326	-0.255524	0.233004	0.0390493	0.143034	-0.29703	-0.377084	-0.466518	-0.0733998	-0.51263	0.0858684	-0.392479	-0.416156	0.193389	0.504471	-0.738406	0.177152	-0.0744218	-0.20517	0.243059	0.392552	-0.326313	-0.168489	-0.0783949	-0.129884	-0.304982	0.194072	0.280597	0.2159	0.684576	-0.562974	0.105739	-0.169749	-0.114491
ATP6V0D1	0.403802	-0.0439299	0.360013	-0.225784	-0.108064	0.0272237	-0.279786	0.393061	0.084543	0.0778921	0.29064	-0.0679241	-0.281823	-0.141517	-0.369966	-0.270577	0.150494	0.039708	0.0773891	0.0904692	-0.136494	-0.184581	0.0804579	-0.156186	-0.0558191	0.26148	-0.513467	0.279112	0.427315	-0.0294565	-0.178943	0.0187424	0.194189	0.0339595	0.501163	0.260245	-0.223288	-0.00895256	0.05574	-0.14735	-0.0976912	0.294687	0.00626898	0.530643	0.336308	-0.576042	0.10315	0.00571837	-0.225982
ATP6V1A	0.329279	0.143663	0.316691	0.0611243	0.0591855	0.0108638	-0.430712	0.266637	-0.13236	0.00256964	0.268994	-0.053514	-0.2761	0.132801	-0.460106	-0.064185	0.0450879	-0.141196	-0.21228	0.0672753	0.0512437	-0.151181	0.0773034	-0.111961	-0.172852	0.102286	-0.575173	0.131131	0.387596	0.28141	0.107689	0.250696	0.24912	-0.271839	0.283218	-0.411348	-0.353679	-0.116323	0.456378	-0.148387	0.0180072	0.197155	0.474769	0.104738	0.428072	-0.253001	0.120269	0.00487954	0.0743101
ATP6V1B2	0.249807	0.103906	0.487263	0.0128834	-0.0126851	0.130677	-0.525046	0.337449	-0.204749	-0.0339558	0.460863	-0.201023	-0.327053	-0.00462789	-0.592151	-0.137101	0.083835	-0.20245	-0.0689545	0.141588	-0.00530484	-0.198073	0.0901893	-0.226851	-0.0872181	0.0370613	-0.793357	0.275773	0.251883	0.330613	-0.0486681	0.267936	0.314284	0.00268423	0.357084	-0.548999	-0.524084	-0.299623	0.426736	0.0126952	-0.176707	0.212042	0.398382	0.0716687	0.259738	0.312593	0.119527	0.353826	-0.114142
ATP6V1C1	-0.0738125	-0.0149809	0.127253	0.0113146	0.174554	-0.248902	-0.631034	0.168811	0.0418554	0.17599	0.261352	-0.0763868	-0.355773	0.259484	-0.205102	-0.35694	-0.0189513	-0.0887966	-0.00293912	0.17518	0.168597	0.0344699	0.175336	-0.105735	-0.0855419	-0.0033456	-0.491652	-0.00795249	0.158919	0.223889	0.0303212	0.0736343	-0.106101	-0.128413	-0.423412	-0.521196	-0.233945	0.236991	0.576844	-0.373666	-0.269538	0.0481705	0.20468	0.50591	0.342052	-0.0166013	0.244913	-0.239318	-0.0469603
ATP6V1D	0.244299	0.17542	0.00979925	0.474267	-0.427113	-0.0668775	-0.118222	-0.647245	0.291228	0.326882	0.481918	0.305337	0.529144	-0.48186	-0.0633835	0.58877	-0.0512077	0.170581	0.284689	0.215271	0.651375	0.5906	0.705952	0.234074	-0.119297	0.484271	0.605946	0.121955	0.398143	0.205155	0.370853	0.218987	0.0313427	0.223241	-0.668525	-0.368085	-0.112951	0.324088	0.421767	0.424911	0.243348	-0.34462	0.526967	0.686469	-0.629184	0.273709	0.314664	-0.0737418	-0.707657
ATP6V1E1	-1.27431	0.0206385	-0.241877	-0.520987	0.113612	0.292891	-0.250326	-0.0800571	0.0657444	0.3896	-0.450021	0.50015	0.148193	0.28365	-0.13096	0.679183	0.0858971	0.23487	-0.595759	-0.0390699	-0.170013	-0.647071	0.0593962	0.189862	0.0658624	0.0381619	0.423477	-0.764505	0.414185	0.586373	-0.127122	0.455738	0.424819	-0.435517	0.00307469	0.635858	0.152415	-0.407753	0.452738	0.660457	0.0107027	0.490071	-0.700706	-1.66671	0.249708	0.158607	-0.317511	0.318322	-0.350064
ATP6V1G1	0.120971	0.676797	-0.168358	0.960725	-0.762959	-0.419021	-0.0269969	-0.638824	0.919034	0.169389	-0.0275018	1.01122	1.25014	-1.2002	0.960813	0.643194	0.952337	0.346851	1.17483	1.00849	1.01412	0.129901	0.824958	0.961627	0.763467	0.567053	0.920282	-0.567557	0.454758	0.0260999	-0.301015	0.173674	-0.50648	0.655194	-1.22158	0.727293	1.12744	1.14563	0.583408	0.76779	0.396206	-0.851811	0.902152	1.41949	-0.285118	-0.20065	1.17307	-0.123156	-1.25701
ATP6V1H	0.237184	0.234067	0.361186	-0.0984211	-0.0429216	0.00665184	0.108108	0.349853	-0.211471	-0.12244	0.233938	0.0128782	-0.191719	-0.129001	-0.0282597	-0.189608	0.187146	-0.113036	0.0620305	0.103156	-0.0035176	-0.0436918	-0.236797	-0.00992686	-0.0846659	0.220386	0.079037	0.0291839	0.437813	0.40342	0.180465	0.25133	0.370271	-0.199382	0.526242	0.0220887	-0.425711	0.263951	0.562133	-0.154173	0.00920084	0.202736	0.357732	0.459001	0.121943	-0.0816926	0.116038	0.270084	-0.117327
ATP8A1	0.324519	0.030575	0.447461	-0.313212	0.0811596	-0.166772	0.0488364	0.299463	-0.0902425	0.0355012	0.359482	-0.404695	-0.760108	0.256104	-0.875253	-0.510874	-0.140458	-0.0839236	0.0106932	-0.44518	-0.406796	-0.488409	-0.321516	-0.207141	-0.227955	0.468933	-0.425933	-0.0333882	0.31754	0.526193	-0.289625	0.566194	0.509687	0.0953383	1.03445	-0.307666	-0.557288	-0.0131329	-1.35419	-0.425734	-0.162871	0.43448	0.0817101	0.368996	0.319406	-1.00247	-0.087977	0.0567886	0.325144
ATP8B4	-0.161136	0.0827924	0.172291	-0.926128	-0.294713	0.195579	0.156291	0.299112	-0.160149	0.0825084	-0.395507	-0.0907076	-0.118501	-0.129203	0.63592	0.0620966	-0.220336	0.290041	0.203361	-0.317343	0.306712	0.233841	-0.0253308	0.43034	-0.391783	-0.342528	-0.518989	-0.799126	-0.0199393	0.0883229	-0.270058	-0.249465	0.259077	0.449544	0.736998	-0.129715	-0.0881595	-0.615373	0.320687	-0.0861122	0.272346	-0.0267496	0.576466	0.68029	0.716114	0.176661	-0.610651	0.390666	0.0159173
ATP9A	0.327683	0.129759	-0.337142	-0.25892	-0.505325	0.321907	0.784143	0.200001	0.224544	-0.612441	-0.105925	0.12063	-0.39126	0.206473	-0.159178	-0.0696302	-0.0676553	0.583717	-0.472006	0.373665	-0.103984	-0.536684	-0.86216	-0.308288	-0.50707	-0.108181	-1.38115	0.153736	0.277309	0.650569	-0.509829	0.715754	-0.169013	0.035841	-0.106161	0.0864066	-0.824131	0.309141	1.31902	0.953955	-0.535966	0.302125	0.844529	0.222392	-0.325556	0.0672735	0.0589285	0.197799	0.246312
ATRX	0.502288	1.11148	-1.43409	-0.444093	0.854579	0.797242	-1.10299	-0.752562	0.0738199	-1.51051	0.999819	-0.430499	-1.62349	1.46256	-1.4494	-1.34735	-0.631768	1.38281	1.02973	0.715514	-0.805471	-0.950947	0.203384	-1.04422	-0.142704	1.76236	1.0827	0.588976	0.875591	-0.849902	0.172767	-0.345657	-0.0825007	0.0202374	1.66433	-0.892234	-1.06918	-0.524635	0.863233	-2.00688	-1.65143	-0.493709	-1.62187	1.76165	-0.312841	-1.2723	1.30241	1.1309	-1.32353
ATXN2L	0.0590383	0.477884	0.160264	0.923592	-1.4224	-0.131077	-0.158764	0.222557	1.39201	0.294195	0.165824	1.33774	0.630793	-0.384597	-0.229482	-2.04049	0.901798	0.868138	0.641325	-0.778489	-2.44144	1.04472	1.24371	-0.345826	0.9549	1.66045	1.53784	0.610551	0.60229	0.101399	-2.20473	0.611976	-0.341085	1.28316	0.306914	-0.416759	0.834911	1.25277	1.83274	-2.2139	-0.0961451	-1.96852	-1.53997	1.35346	-2.27694	2.09266	0.690631	0.384838	0.889351
ATXN3	-0.596784	-0.226397	0.391815	-0.0957984	0.347794	-0.13868	-0.0354952	0.148143	-0.140456	-0.221308	-0.114237	-0.313872	-0.336653	0.310897	-0.134033	-0.0856504	-0.0124905	-0.0840536	0.225553	-0.0417959	-0.324695	0.00474142	-0.963643	-0.0493275	-0.185695	-0.307464	0.219044	0.555392	0.488607	0.0257564	-0.157296	0.593694	-0.0412729	0.173505	0.280338	-0.0436086	-0.650129	-0.0823004	0.465338	-0.107161	0.142336	0.247267	-0.395378	-0.17857	0.384745	0.262077	-0.353312	-0.148471	0.0353106
AUP1	0.0643172	-0.392143	0.040224	-0.245728	-0.0785324	-0.0630226	-0.465022	0.355705	0.520493	-1.25319	-0.00524009	-0.698237	-0.13618	-0.371484	-0.350726	-0.169979	-0.0887742	-0.81836	-0.262686	-0.0301551	-1.03548	-0.111516	-0.149866	-0.615717	-0.0754052	0.454655	0.43172	0.7214	0.328726	0.163203	0.204177	-0.0802932	0.109966	0.638682	1.07827	0.335505	-0.0502144	0.365686	1.20673	-0.524018	-0.0244595	0.395005	0.568546	0.895943	0.512576	-0.236825	0.52291	0.213781	-0.227487
AVL9	0.0705959	-0.077546	0.201207	0.447361	-0.33049	0.162176	-0.580948	0.953272	-0.0269888	-0.158951	0.284706	-0.13181	-0.520062	0.0112195	-0.526827	-0.400623	-0.432683	0.313813	-0.0927024	0.214812	-0.191419	-0.406408	-0.174372	-0.0783335	-0.512183	0.158935	-0.134043	-0.109474	0.627689	0.744771	-0.659155	0.0118811	0.10113	0.13265	0.301627	0.766387	0.173335	-0.0690109	0.667065	-0.0179931	-0.402819	0.468011	0.0974364	0.449628	-0.104173	0.0315198	-0.0978203	-0.221904	-0.0671002
AZGP1	0.135566	0.255844	-0.092132	-0.196214	-0.0217491	-0.0828991	0.254981	0.453785	-0.72257	0.362858	-0.179371	-0.507333	-0.683596	0.290947	0.391391	-0.512249	0.0923168	-0.832113	-0.41073	-0.158976	-0.896841	-0.701212	-0.342164	0.0324698	-0.469204	-0.312853	-0.743884	-0.0128198	-0.106146	0.0109168	-0.0509456	0.33659	-0.597165	-0.311829	0.130491	-0.593522	-0.00546173	-0.876138	-0.440461	-0.0193812	-0.126016	0.232762	1.03784	0.519829	0.33719	-1.64528	-0.393742	1.26738	0.377873
AZU1	0.297647	0.641618	0.401764	-0.713236	-0.724532	-0.74027	-1.26957	0.00735875	-0.44752	-0.230865	0.378844	-0.0302513	0.0982779	-1.10061	-0.528485	-0.477081	-0.601188	-0.0169144	0.548622	-0.454847	0.634839	0.00963175	-0.529329	-0.748612	-0.898316	0.469488	-0.0269399	-0.330904	-0.917376	0.226864	-0.636756	-0.922712	0.266239	-0.874254	0.16435	-0.107329	-0.820375	-0.547786	-2.54113	0.529032	-0.823083	-0.355743	0.461509	0.411552	-0.64201	-0.18421	-0.646859	0.593	-0.43167
B2M	0.473985	0.447003	0.0181402	0.298835	-0.208594	-0.469875	0.273109	0.556596	-0.0290657	-0.104643	0.56264	0.184695	-0.155195	-0.229787	-0.836835	0.557441	0.141143	0.38283	0.212926	0.102907	-0.0896174	0.246168	-0.319812	0.130638	-0.136325	-0.290153	0.0241528	0.781328	0.378356	-0.458131	-0.565269	0.0427695	-0.117362	0.313642	-0.339077	-0.283701	0.656712	0.777647	0.439499	-0.159453	-0.00439851	-0.229853	0.667445	-0.713607	-0.209227	-0.505628	-0.900742	-0.448891	0.118241
B3GLCT	0.235126	0.62102	1.29815	0.368413	-0.641639	0.517073	-1.10071	1.22266	-1.40555	0.723206	0.138445	-1.35411	-0.296883	-0.592836	-0.787524	-0.353285	0.135492	1.14402	-0.0320498	-0.0207877	-1.4503	-1.03863	0.155966	0.466311	-0.79416	0.153811	0.667672	0.192032	0.689532	1.91001	0.617014	0.941505	1.06038	0.66659	1.39052	-1.10652	0.369039	-0.920276	1.19433	0.268014	-1.50809	-0.620399	-0.59014	-0.252859	1.28817	0.895505	-0.865065	1.01216	-1.44411
B3GNT8	-0.0674529	-0.143773	-0.300999	-0.784631	-0.298217	-0.490109	0.230167	0.401262	-0.211084	0.0133328	0.439113	-0.390889	-0.093146	0.261457	-0.587444	0.396922	0.0263987	-0.200486	0.202832	0.0431991	0.00152283	-0.118803	0.0134721	0.175896	-0.809019	-0.214932	-0.402471	-0.717548	0.0149417	0.0621314	-1.13872	-0.221796	-0.0415626	-0.501523	0.685284	0.211737	-0.220255	0.0819032	0.263867	0.0331383	-0.270494	0.353703	0.425412	0.235194	0.276871	0.0795909	-0.163424	-0.0327348	0.223689
B4GALT1	-0.116041	0.214468	0.103728	-0.0959713	0.000563381	0.369987	0.28124	0.372394	-0.562119	-0.0535388	0.292537	-0.0446193	-0.546789	0.185587	-0.477999	-0.269727	-0.292921	0.246283	-0.167813	-0.0513809	-0.218444	-0.42303	-0.126943	-0.327777	-0.415358	-0.0542789	0.0456865	-0.127772	0.137737	-0.00102977	-0.30271	-0.114002	-0.152193	-0.553433	0.730151	-0.442254	-0.299248	0.308818	0.25146	0.10886	-0.0723382	0.0593728	-0.0435748	-0.226032	0.194971	-0.143165	-0.212219	0.144529	-0.00920981
B4GALT5	0.246749	0.394902	-0.261759	-0.282228	-0.0161262	0.300207	0.166568	0.48297	-0.500498	-0.138821	0.19829	-0.0693046	-0.65349	0.324623	-0.481311	-0.374529	-0.234377	-0.147537	-0.135211	-0.0640991	-0.252078	-0.463069	-0.260168	-0.113205	-0.572856	-0.0665452	0.0117189	-0.173997	0.380658	0.1549	-0.441347	0.0111645	-0.26241	-0.280019	0.592474	-0.388938	-0.265422	0.299779	0.233551	-0.182561	-0.0677458	0.110881	0.294533	0.275494	0.207599	-0.867062	-0.219436	-0.0376703	0.103164
BABAM1	-0.27621	-1.40453	-0.126591	0.32936	0.625441	-0.677053	-1.13949	-0.401097	0.218245	-0.655204	0.346711	-0.891333	0.279007	-1.26232	0.226835	-1.26991	0.184339	-0.523644	-0.0908246	-0.0512556	-0.388694	0.0728024	-0.223098	-1.53014	-0.940754	0.224278	0.724292	1.40687	0.156082	-0.698523	0.316534	-0.393324	0.70799	-0.54566	0.793012	-0.856084	-0.63779	-0.258051	0.948831	-0.631306	-0.105082	0.305546	-0.179351	-0.841779	-1.24233	-0.716859	-0.421688	0.982414	-0.0176368
BABAM2	-0.158648	-0.127415	0.515644	0.312248	-0.351937	0.0230161	-0.374641	0.322498	0.318411	-0.0589111	0.0595107	0.339784	-0.130995	-0.188824	-0.560225	-0.21837	0.121565	0.0100862	-0.066943	-0.0704815	-0.227754	0.0547372	0.16268	-0.161925	-0.101848	-0.0506832	-0.438475	0.389347	0.521193	0.161451	0.218994	-0.163199	-0.0237823	0.20739	0.10121	-0.219762	-0.0802556	0.303023	0.505828	0.255858	-0.599008	0.199313	0.324706	-0.251652	-9.94e-05	-0.0939911	0.152673	-0.0597382	-0.194322
BAG1	-0.28223	0.0708302	-0.133404	-0.375061	-0.497902	-0.308849	-0.564477	-0.125316	-0.782295	0.117402	-0.0888169	-0.628275	0.0745015	-0.208644	-0.227525	0.328518	-0.271683	-0.65766	-0.320279	0.326908	0.294279	-0.216917	-0.281521	0.0338518	0.0892348	0.140676	1.10364	-0.357658	0.525691	0.415883	-0.0845873	-0.0390198	-0.0288211	0.151677	-0.0338758	0.253566	-0.0600521	0.401674	0.646313	-0.168603	-0.298262	0.0296862	0.0610496	0.287682	0.200756	0.108919	-0.185294	-0.041649	-0.2537
BAG5	0.595007	0.0706201	0.313112	0.484022	-0.787738	0.0758776	-1.34283	-0.352086	0.930318	-0.502315	-0.380343	0.732747	0.838302	0.699779	-0.0954615	0.416406	0.514422	-0.00972926	-0.858004	0.611674	0.542346	0.400029	-0.0203088	0.105933	0.611731	-0.188274	1.15558	0.440066	-0.0415618	0.625758	0.480593	0.199251	0.873413	0.354837	0.186322	0.41964	0.341825	-0.00536802	0.868599	0.610296	0.501677	-1.81945	0.235501	0.659108	-0.670139	0.597706	0.0793908	-1.31265	-0.291338
BAG6	0.104314	0.0173777	-0.00555222	0.00974925	-0.486407	-0.143646	-0.751341	-0.13696	0.0567708	-0.332713	0.221424	-0.00189046	-0.294298	-0.0241604	-0.148153	-0.133533	0.112989	-0.151957	0.0881851	-0.197959	0.100029	0.307152	0.184594	0.0898854	0.10169	0.44483	0.992745	0.388502	0.527573	0.237506	-0.0395273	-0.421495	-0.0210531	0.814057	0.350637	-0.169692	-0.29357	-0.0314429	0.992322	0.0135756	-0.154618	-0.120319	-0.305066	0.737715	-0.272138	-0.252776	0.125723	0.017387	-0.174827
BANF1	-0.373143	0.681844	-1.22366	1.08453	-0.701253	-0.34054	-0.21192	-0.602224	1.34883	0.0907276	-0.809636	1.39953	1.00062	0.0377174	1.41174	0.714396	0.966775	-0.371954	0.401749	0.877459	0.371201	0.942442	0.942257	0.866322	0.930389	-0.532728	0.479002	0.0383408	-0.402496	-1.06826	1.11867	0.29853	-0.691417	0.903529	-1.60295	0.836628	1.31632	1.45317	0.783856	0.945938	0.127161	-1.07029	0.307504	-0.292507	-0.213014	0.00250252	1.16062	-0.555642	-0.0574923
BAP18	-0.508659	-0.437416	-1.14332	0.793727	-1.18858	-0.824529	-1.59309	-2.18761	0.865296	-0.290189	-0.127171	0.381354	0.955066	-1.41185	0.335073	0.450311	0.79281	0.198295	0.122167	0.220443	0.40234	1.18489	0.651683	-0.292754	0.526588	0.326076	1.46816	0.264359	-0.615682	-0.783827	1.02235	-0.73209	-0.648302	0.782125	-1.30885	0.012715	0.806328	0.513282	1.07952	0.0207258	0.104648	-0.804293	0.488687	0.368446	-1.4221	0.44037	-0.0585077	0.183602	-0.224198
BASP1	0.288106	-0.0585141	-0.0284212	-0.869041	0.653667	0.266301	0.491122	0.977827	-0.353575	-0.154954	0.378606	-0.365112	-0.495468	0.975118	-0.628941	-0.611181	-0.205763	0.433733	-0.583363	-0.287497	-0.533998	-0.676609	-0.546751	-0.203188	-0.717707	0.0485586	-0.150557	-0.289025	0.580578	0.89776	-0.687685	0.674944	0.0835196	-0.740315	-0.0887135	0.249712	-0.458159	-0.392158	-0.0866022	-0.930921	0.509791	0.282098	-0.46899	0.986471	1.16292	-2.71845	-0.591972	-0.0538424	0.459285
BAX	0.109997	0.196985	0.0934445	0.25054	-0.351242	0.0134734	0.0723546	0.0258624	-0.158921	-0.0030418	0.152022	-0.0523878	-0.0376128	0.152015	-0.209886	-0.227963	-0.0753175	0.430963	0.11213	0.124278	0.0355679	-0.0174191	-0.0486539	-0.0350047	-0.124421	0.266046	0.349692	0.0216137	0.247392	0.0827786	-0.322017	-0.0270416	-0.130588	0.166582	0.141457	0.294863	-0.246389	0.144705	-0.177289	0.0451629	-0.0231514	-0.0656667	0.152022	0.651232	0.0317362	-0.0300224	0.208332	-0.257778	0.0250585
BAZ1B	-1.34094	0.150009	-0.346526	0.996641	-2.57779	0.485428	-1.86076	-1.37909	0.568756	0.294494	0.362629	0.673016	1.27493	-1.33543	0.265968	1.42213	0.873624	0.101972	0.322652	-0.0982082	0.762893	1.31532	0.722491	0.23141	1.19463	0.806764	2.32433	0.734852	0.226329	0.178981	1.1966	-0.209202	-0.0556746	1.3449	-0.587806	-0.185341	1.28132	0.258691	1.51405	1.23263	0.21759	-0.634787	-0.487166	0.764695	-2.04189	0.660183	0.520295	-0.470095	-0.426793
BBX	0.640064	0.0977594	0.0109545	-0.166433	0.679128	-0.728022	0.037273	-1.04351	0.931798	-0.534188	-1.12176	-0.020798	0.477492	-0.213391	0.333679	0.761522	0.931256	-0.656198	0.27234	0.58873	0.477985	0.923393	0.818023	-0.469769	0.749596	0.547709	1.65263	1.20721	-0.0898545	0.08946	0.819787	0.734395	0.217937	1.45292	-1.37289	0.205287	0.823981	0.33237	1.09564	0.369351	0.782382	-1.03027	-0.853272	-0.0575493	-0.816805	0.00511046	0.273931	-0.146739	-0.822648
BCAM	-1.48363	0.474394	-1.62581	0.753325	-0.744524	-0.856726	0.349825	-1.92521	-0.573923	-1.48767	-0.0162594	1.79079	1.25797	1.67247	-0.243391	1.25014	1.88603	1.44141	2.1015	-1.56196	-0.726927	0.0610224	-0.493984	-1.27822	-0.337249	1.14523	1.81205	2.24059	0.869923	1.77526	0.779634	0.560865	1.77865	2.98407	-2.15733	0.120609	0.838461	1.62314	0.752322	0.623616	0.890253	-1.77581	2.88407	-2.16232	-3.183	-0.219807	-1.8506	0.38334	-1.93421
BCAP29	0.520188	0.143606	-0.102312	0.12987	-0.120235	-0.358084	0.115986	0.298768	-0.137588	0.0244908	0.198113	-0.237425	-0.0990287	0.0343198	-0.133124	-0.520146	-0.368152	0.204232	0.0926753	-0.244167	0.107612	0.125831	0.191613	0.117936	-0.162215	1.08354	0.670217	0.384162	0.727071	0.244747	-0.242156	-0.736238	-0.0867262	0.15602	-0.00240398	0.219398	0.368326	0.372525	0.737064	-1.04785	-0.0994277	-0.0875913	0.0601294	1.0941	-0.066087	-0.423897	0.0186978	0.187495	-0.0324676
BCAP31	0.407143	-0.14273	-0.434263	0.191513	0.0075719	-0.09872	-0.675686	-1.26409	0.770185	-0.281607	-0.0202729	0.273385	0.387784	-0.393144	0.0963734	0.0403161	0.417462	-0.430663	-0.00134435	0.364771	0.229662	0.487267	0.436339	0.175881	0.534419	0.123321	0.998839	0.547778	0.30954	-0.00332911	0.503308	-0.259852	-0.220121	0.130593	-0.707119	0.344339	0.661916	0.51756	0.695183	-0.217996	0.388046	-0.609376	0.147197	0.330651	-0.21816	-0.686179	0.23105	0.0513955	-0.427253
BCAS2	-1.66616	-1.24473	0.12708	0.868655	-1.26811	0.845457	-1.63058	-0.247681	0.799773	-0.864961	0.358284	0.432635	0.247499	-0.984422	-0.0162712	-1.01742	-0.090654	-0.463436	0.406957	0.271059	-0.159608	0.646203	0.321489	-1.06006	0.536759	0.596379	0.786262	0.832091	0.326909	2.14537	-0.345744	-1.53444	0.266481	1.4819	0.0515279	0.87163	0.890097	1.20697	0.254955	0.911192	0.37737	0.965441	-0.283362	0.410108	0.203736	-1.33999	0.932199	-1.13254	0.907658
BCAT2	0.00167452	0.0397671	0.440638	-0.580403	-0.399529	0.336299	-0.55417	0.125682	0.431142	-0.470818	-0.228118	-0.241239	-0.239446	0.360492	-0.226066	-0.633585	-0.211134	0.293715	0.417076	-0.226777	-0.934997	-0.550276	-0.239476	-0.293551	0.130845	0.665829	0.384377	0.270133	-0.142198	-0.318894	-0.68684	0.337854	0.43556	0.663145	1.7847	0.473988	-0.643898	-0.292087	0.542111	-0.146068	-0.430143	0.0459295	0.00873542	-0.253127	0.130177	0.163164	0.524821	-0.0442495	1.24985
BCCIP	-0.0805516	0.179922	0.148228	-0.0419053	-1.32378	0.167174	-1.15706	-1.21663	0.105379	-0.162677	0.222815	-1.27492	0.0140656	-1.19268	-0.202962	-0.557999	0.153359	-0.0571631	0.48012	0.628882	-0.785019	-0.28524	0.225357	0.141058	0.521738	1.00383	1.48569	0.673328	0.511977	0.550334	0.497097	0.141489	0.854478	1.32419	1.17744	0.772626	-0.107084	0.48451	1.32314	0.271163	-0.179954	0.557725	0.169061	0.431293	0.0529255	0.106751	0.181228	0.132973	-0.282645
BCL10	-0.847088	0.984904	3.47818	0.822348	-0.895101	-1.13393	3.21285	-1.02106	2.54777	-0.687508	1.86819	0.417286	-0.00829954	-1.71132	0.0494096	-1.30872	0.640037	0.613706	0.806507	-0.394369	0.262455	-0.119818	-0.0872678	-0.0442282	1.07091	-1.31465	-0.138082	-1.67398	-0.989109	-1.14123	-0.668142	1.12923	-0.263636	1.79464	0.824412	-0.648003	-0.54281	-1.05629	0.753449	-0.754989	-1.94843	-1.56524	-0.0940958	-0.0840883	-1.0171	-1.95239	-0.184112	-0.395624	-0.458681
BCL2L13	-0.383115	-0.146894	0.37858	-0.34381	0.0259327	-0.152156	-0.597559	0.365098	0.510062	0.0943774	0.0401805	-0.137345	-0.312064	0.043101	-0.496196	-0.217742	-0.329539	0.0415845	0.0242054	-0.779579	-0.146897	-0.48209	-0.293906	-0.370273	-0.231803	0.397443	0.522994	0.658587	0.380848	0.603626	-0.572582	-0.330049	0.7514	0.186703	0.356324	-0.0611973	-0.596043	-0.148701	1.12137	-0.0276266	-0.406005	0.663705	0.195005	-0.162203	0.0906601	0.0174608	-0.0333946	0.0967734	0.138838
BCL2L15	0.306638	0.413495	0.268907	0.347812	-0.111542	0.160318	-0.32067	0.549251	0.0768095	0.00967845	0.251939	0.253388	-0.0299714	0.478637	-0.221148	-0.158352	0.152716	0.0265981	0.179268	0.215158	0.766284	0.448193	0.0661156	0.109127	-0.230836	-0.0347046	-0.657904	0.238672	0.839046	0.866734	0.123731	0.627663	-0.191289	0.000344656	-0.430084	0.0962673	-0.123166	-0.28309	0.658806	0.245491	0.325209	0.876045	-1.29067	0.451428	0.203413	0.279857	0.102723	0.0245096	-0.584019
BCL7C	0.805479	0.636069	-0.559478	0.551978	-1.32478	-0.810755	-0.527711	-0.36306	0.938739	0.00860439	-1.30785	0.586645	0.956994	-0.343229	0.451648	-1.46043	1.02116	0.618707	1.23134	0.699185	0.704241	0.954193	0.630221	-0.951455	0.945978	0.624162	1.58477	0.652089	-0.429745	0.273791	0.426405	0.103365	0.0791829	1.16213	-0.386077	0.639348	0.917253	0.910148	0.442417	-1.13846	0.103377	-0.892795	0.744032	0.698383	-0.270518	-1.24981	0.454261	0.175108	-0.815319
BCL9L	0.254016	-0.495005	0.521937	0.306269	0.52703	0.700126	0.522939	0.571984	0.6984	0.393378	-1.36305	0.685372	0.53318	0.563496	0.247068	0.42817	0.342594	0.124688	-0.167012	-0.478664	-0.846556	0.62144	0.5695	0.668678	1.06595	0.994209	-0.259387	1.32206	-0.282386	-0.973766	0.605309	1.15556	-0.948193	0.402761	-0.579481	0.647968	0.577496	0.265619	-1.57837	-1.49046	0.667105	0.361601	-0.664038	-1.28962	-0.742031	-0.719691	0.474052	-0.899314	0.923184
BCLAF1	-0.189797	0.328326	0.0260182	0.341613	-1.62697	-1.78911	1.10887	-2.59741	0.342184	0.323313	-1.72766	0.99974	0.686374	-2.49903	0.270847	0.818793	0.756273	-0.307586	0.482858	0.723045	-0.49536	1.46842	0.706	0.771056	1.52126	-0.123599	1.59904	0.780074	-0.05201	-0.483818	1.15194	-0.526	-0.0885742	0.942728	-0.351844	-0.229067	0.686611	0.982354	1.30742	0.624858	-1.49298	-1.88447	-0.633549	0.524905	-0.848682	-0.973504	0.690296	0.434838	0.841669
BCO1	1.01589	-1.12886	1.67524	2.56958	-3.25072	0.257766	1.87675	-0.210043	-1.19774	1.83326	1.62702	-3.48824	1.82429	-3.9564	2.41363	2.42205	-0.0344365	0.968987	-0.873022	1.80173	-2.81464	-2.82865	2.51723	-0.143714	-0.959124	-3.45363	1.81776	0.281992	-3.60774	-0.454247	0.119619	1.91677	-2.5794	-0.579803	-0.605334	-3.90711	-2.18895	-3.20473	0.336101	2.84236	-2.17463	-2.94545	0.331781	-3.09579	-1.24155	2.18086	-0.839724	1.51132	1.76041
BCS1L	-0.631943	-0.102286	-0.306462	1.47944	-1.28528	-0.0365501	0.444632	-0.715888	1.02786	0.182214	-0.965625	0.716199	1.96428	-1.99543	1.99838	1.75394	0.641685	1.32771	0.897765	0.78819	0.736195	1.85112	0.961095	0.93276	1.06413	-0.138789	0.565908	-1.10754	-2.05834	-1.258	0.813703	-0.921198	-0.47251	0.762834	0.273891	0.869863	2.08373	1.0822	-0.826718	1.16752	0.277742	-1.90993	-0.196833	-0.993504	-0.483303	1.22366	0.577673	-0.801171	-0.699039
BDH1	0.117163	-0.150785	0.137862	-0.56511	-0.248692	0.14304	-0.207338	0.281692	0.243721	-0.0227689	0.284276	-0.773594	-0.197127	-0.293218	-0.890361	-0.496703	-0.244593	0.053829	-0.185894	-0.0445704	-0.382073	-0.689793	-0.509635	-0.337452	-0.25203	0.242996	-0.174312	0.410187	0.164152	0.135205	-0.558941	0.0599687	0.343326	-0.0979423	1.45355	0.15935	-0.561579	-0.430177	0.345952	-2.05815	-0.105909	0.28047	0.339528	-0.203704	0.104837	-0.337946	-0.077635	0.189483	0.437861
BECN1	-0.0230498	-0.304077	0.320959	0.348378	0.374602	-0.0567379	0.207226	-0.13481	-0.626795	0.0375153	0.00152897	-0.473757	-0.0965648	0.469124	0.381935	0.0120407	-0.281665	-0.548711	-0.625157	0.12985	0.0857789	-0.548333	0.0590601	-0.0109124	-0.696623	0.0909187	0.28175	0.267589	0.162423	0.32597	-0.637994	0.261499	0.185763	0.555283	0.365209	-0.414224	-0.637829	0.784657	0.248739	-0.0610292	0.160674	-0.141251	0.154082	0.715067	-0.107529	0.178479	-0.154191	-0.437287	0.593453
BEST4	1.63865	0.141537	1.31939	1.03153	1.52285	1.00201	1.43622	0.904019	0.896284	1.57355	-3.06828	1.13522	0.375046	2.26801	1.13682	0.914288	1.41188	1.64361	1.53204	0.295764	-4.49199	1.86765	1.94489	1.61408	0.94649	1.10214	-1.27881	1.93315	1.34552	-2.43188	-0.614194	0.0100274	-1.27513	0.422568	-1.3765	1.34197	1.00909	-4.52037	-2.15874	-0.0259754	0.672042	0.804038	-0.927196	-4.47232	0.764332	-4.15114	1.90907	-2.4144	1.47619
BICD2	-0.199165	-0.0199064	-0.411273	0.541218	-0.51338	-0.756186	-1.12981	-0.558312	0.433295	-0.350504	0.129285	0.404026	0.293971	-0.448667	0.407492	0.241116	0.233707	-0.28114	0.196775	-0.0820713	0.0705881	0.785678	0.352759	0.395622	0.398483	0.272335	0.626776	0.733411	0.403337	0.144231	0.609281	-0.406073	-0.517037	0.0296843	-0.540883	0.0408051	0.35983	0.537167	0.564815	0.055925	0.237246	-0.764516	-0.183821	0.971065	-0.125677	-0.200066	0.46948	-0.546768	-0.658907
BID	0.411785	0.271753	-0.298426	0.240949	-0.484278	-0.933079	-1.3763	0.106314	0.0257398	0.26956	0.0983416	0.333631	0.269035	0.161264	0.452996	0.141088	0.312165	-0.404496	0.481815	0.348917	0.159903	0.507417	0.453314	0.341046	-0.0522449	0.582917	0.0599298	0.195751	0.838094	-0.274609	0.381841	-0.100226	-0.73986	-0.00450131	-1.46573	0.332416	-0.0612049	0.332943	0.688688	-0.032238	0.243979	-0.746408	0.0042527	1.11367	0.365016	-1.29366	0.443932	-0.551522	-0.0364895
BIN2	0.224783	0.127045	-0.0935451	0.863817	-0.906082	-0.300019	-0.337023	-0.546287	0.525118	0.0324735	-0.24732	-0.104265	0.774755	-0.49644	0.450035	0.534114	0.107914	0.304352	0.476943	0.5395	0.610515	0.673915	0.615705	0.346776	0.390686	0.00917152	-0.210687	-0.318308	0.0228546	-0.866703	0.765244	-0.181487	-0.09174	0.133679	-0.636717	0.114039	0.891635	0.588028	0.438765	-0.524376	-0.488314	-0.4367	0.34795	0.430405	-0.70524	0.087422	0.686786	-0.404613	-0.480081
BIRC6	0.111261	0.398888	0.124157	0.20042	-1.66822	-0.0789606	0.108187	0.2215	0.407915	-0.898594	-0.242842	-0.911257	0.223883	0.321035	0.09273	0.094748	0.0523361	-0.129305	0.511598	-0.251122	-0.845932	0.369553	0.073128	0.577049	0.297828	0.65702	0.329064	0.120225	0.483947	0.713118	-0.508	-0.359417	0.379732	-0.279152	0.568702	0.305711	-0.396982	0.133444	0.314516	-0.423162	-0.305223	0.560359	-0.0465071	1.00261	0.0547111	-0.131984	0.437093	-0.36847	0.53593
BLM	0.135115	0.14538	-0.151622	-0.374404	-0.104817	0.754599	-0.268845	-0.156637	-0.43842	-0.592574	0.241005	-0.427985	-1.08678	0.0742621	-1.21985	-0.732811	0.183262	0.877658	-1.40667	0.0555231	-0.518732	-0.708764	-0.408263	-0.874493	0.135593	0.273403	0.041891	0.423068	-0.295197	-0.0126779	-0.36277	0.187043	0.559185	0.722294	0.995289	-0.0373869	-0.910595	-0.390619	0.482214	-0.266145	-0.405196	0.14973	0.210878	-0.374803	-0.386093	-0.540531	-0.0838958	0.490011	1.22813
BLMH	0.563468	0.400986	0.175202	-0.017288	-0.181211	0.154276	0.0499339	0.459075	0.183501	-0.274356	0.0846653	-0.0266603	-0.123729	0.0123205	0.112631	-0.0895095	-0.0865324	0.0349333	0.169322	0.00159978	-0.0989429	-0.0143983	-0.247602	0.00483231	-0.161735	0.146031	0.207132	-0.0192418	0.204152	0.0191159	-0.228228	0.0507188	0.235838	-0.189767	0.415852	0.183595	-0.128035	0.0182126	-0.372392	0.0811388	-0.0252103	0.187063	0.265631	0.576911	-0.264019	-0.198389	0.147601	0.0600587	0.0911394
BLOC1S1	0.0697337	0.145258	0.475149	0.906049	-0.528909	-0.47843	0.23596	-1.09588	0.610314	0.0581651	0.534968	0.608685	0.551594	-1.42571	-0.662227	0.292988	0.780961	-0.484521	0.542433	-0.421177	0.339081	0.899507	0.651404	0.130597	-0.140686	0.37049	0.190199	0.460233	-0.413354	-0.640554	1.26466	0.128476	-0.388341	0.0699583	-0.881523	-0.702121	-0.369353	1.032	0.540849	0.153104	0.262936	-1.08876	0.870896	0.276739	-0.29984	0.0859763	0.179377	-0.765205	-0.529135
BLOC1S2	0.156171	0.0929203	-0.831786	0.702516	-0.718919	1.15648	0.731412	0.278716	0.396392	-0.0446906	-0.0781448	0.373607	0.842498	-0.251138	0.762009	0.701728	0.505439	0.065836	0.128498	0.610038	0.438565	1.11851	0.745585	0.235394	0.708779	0.336614	1.12768	0.580814	0.179775	-0.592626	0.828245	-0.519105	-0.581147	0.224226	0.0870861	-0.0189377	0.975894	0.685966	0.0237826	0.334895	0.17549	-2.28659	0.0515504	0.605703	-0.309652	-1.16039	0.132164	-0.0223588	-0.502722
BLOC1S4	-1.4589	1.1082	0.0734871	-0.259821	-1.02026	0.857913	-1.1988	-1.4972	0.317037	0.0931621	0.0677624	0.194629	0.189859	-0.81305	-0.940003	0.278802	-1.44753	0.371954	0.836292	0.273166	0.341441	0.928577	0.419708	0.387474	0.218592	0.410051	0.727477	0.455675	-0.21486	-0.0836209	1.20002	1.00592	-1.41179	0.914909	-1.60342	0.706522	1.18284	1.40174	0.396532	0.249928	0.85329	-1.09521	0.509467	1.74487	-1.51119	-0.0617548	1.44602	-1.47428	0.575614
BLVRA	0.0662635	0.236481	-0.155273	-0.394171	-0.325078	-0.0205848	0.0670387	-0.00486677	-0.111223	-0.130355	0.12911	-0.196469	-0.402938	0.227426	-0.455816	-0.156966	-0.0661509	0.205324	0.00491548	-0.153194	0.0608882	-0.684376	-0.110723	-0.00660508	-0.144477	0.165195	0.216775	0.714452	-0.339721	-0.126966	-0.416266	1.47605	0.109826	0.317331	0.801839	-0.384618	0.150515	0.0343996	0.713585	0.151142	-0.360078	0.0466783	-0.546909	0.446116	-0.225625	0.416108	0.144144	0.232994	-0.00997508
BLVRB	-0.324956	0.147479	-0.609355	1.32793	-0.508148	0.289091	0.163018	-0.157677	0.276518	-0.0490481	0.204861	0.237346	0.0253102	0.436607	0.244707	0.500453	0.206761	-0.125839	-0.107465	-0.263299	-0.122642	-0.185265	0.190588	-0.262743	0.155832	-0.322182	0.38926	0.445386	-0.0819979	0.240432	0.544952	2.6233	0.256941	-0.35125	-0.0980495	-0.169682	0.375279	0.441215	0.355081	1.93311	0.161388	-0.296157	0.161088	-0.778905	-0.190943	0.408989	0.059285	-7.23e-05	-0.459699
BMX	-1.21853	0.0966001	-0.168137	0.227009	-0.336327	-0.209069	-0.0635385	-0.0155537	0.2867	0.138453	0.126018	-0.133762	0.624343	0.283559	-0.135672	0.427986	0.0391728	0.139405	-0.308641	-0.0271122	0.11641	0.28015	-0.292155	0.729511	-0.509554	-0.57505	0.147092	-0.408242	0.36494	0.35267	0.0968477	0.0198907	-0.298738	-0.568245	-0.335087	0.51318	-0.765218	0.289955	0.750646	0.688438	0.0686797	0.248234	-1.05834	-0.0514896	-0.253837	0.829833	-0.0974881	0.849393	-0.269219
BNIP2	0.54833	0.0688574	-0.174954	-0.229192	-0.177145	0.018941	-0.143589	0.159606	-0.531998	-0.287126	0.228487	-0.192644	-0.462677	0.072013	-0.338226	-0.469387	-0.16485	0.374757	0.0507888	0.179044	0.109164	-0.135348	-0.466426	-0.0606974	-0.38071	0.0533355	0.0636982	-0.10519	0.441318	0.417684	-0.470766	-0.0110815	0.239463	-0.320734	0.507136	0.28415	-0.396788	-0.273215	-0.277317	0.132925	-0.213805	0.445299	0.640777	0.375724	0.397975	-0.0762408	0.0642874	-0.0734796	0.00163274
BOD1L1	0.746637	-0.696946	0.846435	1.34106	-2.09348	-1.75149	-2.01453	0.339637	1.25383	-1.9065	0.800469	-2.10066	1.3072	-2.55261	-1.48694	1.34643	-2.02863	0.308327	0.202216	-2.58411	0.0242121	1.77809	0.643662	-2.19369	-1.91727	1.14758	3.1226	1.84924	1.4041	1.05314	0.232699	0.0396784	0.496839	1.18054	-0.0684601	0.136447	1.03525	0.99048	1.60718	-1.89673	-1.82565	-1.98749	1.85171	1.07695	-3.19772	0.157379	-2.57001	1.67108	1.07697
BOLA2B	-0.199269	0.139852	0.123258	0.618999	-0.511144	-0.344754	-0.260368	-0.620693	0.23657	-0.217395	-0.0463571	0.234237	0.588724	-0.657124	0.0827039	-0.00761512	0.795887	0.586928	0.479056	0.421623	-0.0523585	0.520067	0.434019	0.15157	0.32791	0.291957	0.437044	0.154555	-0.202589	-0.828253	0.168774	-0.0588103	-0.264435	-0.155204	-0.479418	0.515079	0.621033	0.54684	0.589111	0.326657	-0.178976	-0.186105	0.668397	-0.357762	-0.1059	1.05321	0.0426877	-0.442016	-0.100124
BORCS5	0.0512177	-0.0565324	-0.00618536	0.0778039	-0.492386	-0.473182	-1.04423	-0.413701	0.135461	0.0146041	0.194319	0.20786	-0.18631	-0.426785	0.111997	-0.326998	0.187173	0.0546158	-0.434093	-0.293924	0.203884	0.278309	0.145159	-0.117161	0.00419299	0.475016	0.284929	0.186621	0.0880891	-0.111718	0.281659	-0.167063	-0.0631109	0.0763594	-0.407895	-0.681996	-0.389282	0.0388848	0.432482	-0.101458	0.0445022	-0.204595	0.172545	-0.0317227	0.208654	-0.247399	0.0316837	-0.102975	-0.0894371
BORCS6	-0.479615	-0.551806	-0.0070796	0.5454	-0.240914	-0.478954	-0.43985	-0.340729	-0.482766	-0.268323	0.491786	-0.381899	0.2475	-0.385789	-0.241415	0.331287	-0.0830114	-0.487275	-0.333702	-0.588667	0.361589	0.335949	-0.119714	-0.597583	0.0857698	0.584484	1.35659	0.45329	0.0446203	0.0538716	-0.100788	-1.10566	-0.223971	-0.203439	-0.866591	-0.809125	-0.0651204	0.0137318	0.904421	0.523607	0.34494	-0.831524	-0.1817	0.561149	-0.583252	-1.29866	-0.243831	-0.364236	-0.371025
BORCS8	-0.595249	0.103406	0.108344	0.0492228	0.563403	-1.42546	-0.00184635	0.693222	0.27401	0.141943	0.255387	0.591306	0.230095	-0.356892	0.0203824	-0.0270508	0.534487	-0.220727	-0.123003	0.124822	0.458229	0.280354	0.471581	0.370549	-0.0297788	-1.01165	-0.62388	-0.64933	-0.277513	0.205632	0.0216243	0.0960306	-0.171364	0.0652978	0.302393	0.580221	-0.0835649	0.111415	0.0642906	0.082768	-0.667889	-1.36256	-0.446512	-0.22921	0.0371163	0.792252	0.206872	0.169999	0.364453
BPGM	-0.0087549	-0.141643	-0.203843	1.11989	-0.419236	-0.103165	0.075686	-0.223998	-0.0959855	-0.196151	0.273999	-0.0869677	0.46876	0.1427	0.42566	0.333046	0.0477019	-0.051704	0.0326641	0.0471664	0.473483	-0.0275472	0.126822	0.0176032	-0.504357	-0.454959	0.226963	0.198351	-0.00906343	0.136244	-0.179284	2.33823	0.0451219	-0.443093	-0.0198963	-0.0479324	0.0938643	0.369632	0.162541	1.64015	0.380155	-0.439309	-0.26595	-0.546639	-0.228738	1.73718	0.0892281	0.0439464	-0.318076
BPI	-0.267966	0.661073	-0.336633	-1.41827	-0.885624	0.262158	0.520629	0.959143	-1.15233	-0.652669	0.793321	-0.555568	-1.22196	1.47387	-1.65195	-1.23134	-0.102828	0.419997	-0.614847	-0.0660536	-0.514284	-1.33144	-0.894801	-0.511878	-0.719639	0.929272	-0.388504	0.829618	0.371272	-0.0894131	-0.162397	0.287465	-0.983347	-1.58178	1.71537	0.202624	-1.54783	-1.49341	1.61135	-0.33554	-0.370278	0.452657	0.675726	0.249324	0.854332	-0.706681	-0.29273	0.2138	0.67246
BPNT1	-0.0756589	0.396706	0.0576539	-0.0887002	-0.248891	0.158816	-0.0450249	0.290433	0.0626397	-0.0530621	0.230646	0.14153	-0.422464	0.191819	-0.0371848	-0.461085	-0.0758135	0.183153	-0.0355218	0.0567597	0.0998219	-0.310962	-0.130669	0.0324313	-0.243425	-0.0317753	-0.398295	0.0524012	-0.0609294	0.112284	-0.141801	0.453867	0.433491	-0.23438	-0.105745	0.00714478	-0.451928	-0.169074	0.528856	0.0683076	-0.400011	0.0801342	-0.119867	-0.228325	-0.227832	0.570245	0.251885	-0.0701674	-0.193971
BRCC3	-0.435617	-0.249409	-0.0745752	-0.0058768	-0.464099	0.229984	-0.253034	0.705977	0.633022	0.0340781	-0.170997	0.703854	0.482489	0.476792	0.018259	0.592218	-0.149616	0.0361046	-0.220044	-0.439732	-0.0862764	-0.330618	-0.0845513	0.153058	0.101237	-0.0754034	0.82025	-0.32577	0.494758	0.930531	-0.011038	-0.281446	0.671256	0.249641	0.156863	0.519366	0.115437	-0.0899196	0.314899	0.760168	-0.0129921	0.236369	-0.739224	-1.49612	0.304728	0.190423	-0.180327	0.171465	-0.386185
BRD4	0.232899	0.374239	0.306124	0.574482	-0.619457	-0.271918	-0.762005	0.000175164	0.33473	0.125868	0.0362351	0.331611	0.514348	-0.779959	-0.119257	-0.327426	0.511471	0.237285	0.332273	-0.0111779	-0.359792	0.186556	-0.591542	-0.131408	-0.0329874	0.476719	0.409053	0.441808	0.423724	0.245896	-0.11057	-0.0904779	-0.515304	0.238646	-0.268637	0.153125	0.44286	0.436754	0.764204	0.224944	0.0309619	-0.677354	0.651197	0.662277	-0.865947	-0.408924	-0.0391423	0.234064	-0.353974
BRI3BP	0.166768	0.169363	-0.150451	-0.349601	0.058704	0.230074	0.514124	0.562169	-0.0809225	0.260932	0.0650065	0.0102563	-0.560204	0.375965	0.0461887	-0.635515	-0.0428342	0.104401	0.0386443	0.0278188	-0.225495	-0.300696	-0.13786	-0.0391088	-0.363558	0.107857	0.21229	-0.0111917	0.182642	0.217014	-0.330001	0.450143	-0.24494	-0.337067	0.431081	0.134208	-0.352374	-0.061892	-0.549307	-0.23675	-0.128482	-0.190157	0.0886927	0.649339	0.362004	-0.300428	-0.0279122	-0.185284	0.0635869
BRIX1	0.20049	-0.491386	0.0691594	-0.359572	-0.0121344	0.12324	-0.809884	-0.0847554	-0.543167	-0.203805	-0.287281	-1.35641	-0.422299	0.294596	-0.855429	-1.30025	-0.131737	0.112101	-0.269551	0.236198	-0.672226	-1.38311	-0.146241	-0.478268	0.0788736	0.418373	1.3745	0.32945	-0.0353555	0.531577	-1.08067	0.0374035	0.33323	1.54794	1.0595	0.502954	-0.0871317	-0.0110149	0.654925	-0.360856	-0.931842	0.303555	-0.800597	-0.266434	0.395526	-0.126292	-0.319923	0.236775	0.798175
BRK1	0.337714	0.0650772	0.0314519	-0.704803	0.200212	-0.00264212	0.614709	1.4246	-0.567118	0.219895	0.231842	-1.12919	-1.66689	1.31992	-0.773163	-1.17082	-1.80393	0.130976	0.0730312	-0.0206078	-0.618617	-0.733087	-2.03503	0.559628	-0.236991	-1.25864	-1.7114	-0.244266	-0.0208115	0.174702	-0.730386	0.692201	-0.433257	-0.422589	-0.290061	0.844317	-1.80981	-0.475297	-0.494711	-0.904755	-0.259213	-0.533276	0.206515	-0.222547	1.51898	-1.9007	-0.389183	0.28911	1.1455
BROX	0.269437	0.379241	0.0998405	0.00987015	-0.120079	0.0874218	-0.106375	0.354644	-0.491993	-0.124995	0.202077	-0.0786325	-0.358639	0.0988345	-0.181153	-0.498221	-0.0712542	0.204895	0.161182	0.0258035	0.197634	-0.0517313	-0.094149	0.00158209	-0.255468	0.428494	-0.561484	0.278946	0.259935	0.388208	-0.126906	0.852204	0.549193	0.0385586	0.354947	-0.226363	-0.247177	0.279143	0.247134	-0.148997	-0.172516	0.316574	0.233582	0.478265	0.0760751	0.189006	0.29337	0.0684348	-0.0985075
BSG	0.33574	0.00879209	-0.448915	0.0565406	0.392184	-0.0451239	0.524474	0.563975	-0.665007	0.185235	0.506476	-0.468467	-0.241918	-0.204698	-0.247947	-0.1301	-0.346656	-0.144056	-0.201223	0.343304	-0.481437	-0.0621993	-0.169183	-0.608899	-0.552884	0.334916	0.477449	0.0222358	0.263031	0.133532	-0.435307	0.114801	-0.301786	0.468148	-0.152745	-0.14841	-0.396808	-0.199709	-0.0295978	-0.671127	-0.0918516	-0.234537	-0.28465	0.444748	0.488368	-0.119758	0.184144	0.019273	0.467569
BST1	0.196978	0.574185	0.0498604	-0.261894	0.200088	-0.0745427	-0.105766	-0.0409875	-0.0194243	0.241616	-0.076419	-0.203966	-0.683961	-0.0544537	-0.299001	-0.243393	-0.116296	0.0557849	0.161374	0.0793147	-0.448906	-0.339352	-0.22628	0.117217	-0.0714281	0.0676548	-0.0927273	-0.402017	0.19825	-0.145602	-0.319834	0.791873	-0.152387	-0.633378	-0.320114	0.34989	-0.88999	-0.0691565	-0.61471	-0.0634518	-0.599411	-0.0132608	0.250469	0.683038	0.492055	-0.31356	-0.0272744	0.019581	-0.20086
BST2	0.0614507	0.112474	-0.929048	-0.973346	-1.48062	0.321543	0.355338	-0.00286631	-0.938305	0.698652	0.4896	-1.61386	0.278603	-0.865828	-0.816904	-1.66329	-0.406246	0.110622	-1.30402	-0.307112	0.402523	-0.456451	-0.504607	-0.272993	0.802746	0.39356	1.20595	1.36407	0.912881	-0.0671176	0.0422314	0.0927153	0.0745588	1.43375	0.623061	0.188265	0.95491	1.39292	-1.12347	-0.039983	0.678324	-1.21646	-0.247669	0.627949	-1.3235	-0.167605	0.624783	-0.302571	-0.0329164
BTD	0.169474	0.420698	0.460166	0.28651	-0.0231399	-0.108127	-0.0538094	0.568326	-0.825944	0.525449	0.130896	-0.324157	-0.682817	0.27447	-1.39267	-1.2465	0.00769512	0.242142	0.0630496	0.047315	0.300469	0.519348	-0.0945466	0.195914	-0.621725	0.526239	-0.413317	-0.0182546	0.144404	1.01177	-0.591989	0.396501	0.205494	0.103924	0.757554	-0.651099	-0.772518	0.0201155	0.0708855	-0.463153	-0.33202	0.851687	0.493198	1.08606	0.94742	-1.37251	0.324627	-0.0725318	0.333597
BTF3L4	-1.40293	-0.357596	0.566019	0.042647	-0.0213186	-0.374215	0.0216587	0.0669986	-0.628654	0.778414	1.19796	-1.42772	0.995506	-0.477678	0.744249	0.620153	-0.703442	0.421278	0.358179	1.30859	0.750334	1.72976	0.0844465	-1.21921	-0.39468	0.725499	0.741853	0.0812797	1.10525	-0.619583	1.16904	-1.07541	0.718682	-0.113086	2.1831	-0.55921	-0.706667	0.15086	0.565622	0.789323	-1.44112	-0.362423	-0.656073	-0.773422	-0.135664	0.388035	0.780525	1.47961	-0.784287
BTK	0.405189	-0.0940617	0.099884	0.333163	-0.142775	-0.115771	0.378763	-0.159315	-0.171015	0.340901	0.0642574	-0.0233781	0.169444	-0.133073	0.395	-0.207769	0.0866314	0.111228	0.203317	0.242507	-0.0545391	-0.196761	0.266718	-0.163323	-0.0838095	0.534034	-0.0510298	0.22727	-0.0234982	0.0772195	-0.215313	-0.385696	-0.0654838	-0.0590971	0.488813	0.139847	-0.653352	0.132083	0.157335	-0.206742	-0.343558	-0.00994513	0.298436	0.414347	-0.0227831	-0.0497919	0.16115	-0.193252	0.0263567
BUB3	0.11152	0.109463	0.106285	0.0201762	-0.192476	0.146508	-0.194522	0.127889	-0.282446	-0.0702357	0.117741	-0.174564	-0.458004	0.242553	-0.374344	-0.539871	-0.030667	0.30987	-0.0102028	0.230545	-0.191284	-0.315765	-0.185359	-0.348292	0.0778823	0.416162	0.129088	0.482581	-0.0496149	0.150068	-0.318616	0.152984	0.352154	0.526519	1.08456	0.0998418	-0.397594	0.0937153	0.656654	-0.260345	-0.423215	0.285603	0.422636	0.247337	-0.0417166	0.0664872	0.276627	0.138198	0.361611
BUD31	0.00574877	-0.0512198	0.56126	0.602099	-2.91613	-0.0254252	-0.433473	0.72443	0.503141	0.72685	0.519429	0.73466	1.26422	1.83244	0.00461967	1.02893	0.40072	0.276534	0.364999	0.278375	0.59818	0.847492	0.851572	0.13335	0.371445	0.334207	1.43809	-0.206925	0.421555	-0.175044	0.319374	-0.696824	0.192225	0.52609	-1.99486	0.598782	0.278564	0.152281	0.61267	0.912987	-0.716809	-2.36101	-0.370348	-0.239177	-0.711797	0.694794	0.791713	0.490566	0.51815
BZW1	0.216199	-0.112649	-0.593343	0.349773	-0.143984	-0.11509	-0.47095	-0.794767	-0.196595	-0.291783	0.15253	-0.0705429	0.103902	-0.385322	-0.192668	-0.0866672	0.209706	-0.0508455	-0.268348	0.199983	0.0347637	0.150682	0.238831	-0.400296	0.123587	0.0391351	0.438778	0.720631	0.221525	0.126172	0.245314	-0.462831	-0.360429	0.503327	-0.461981	-0.550481	0.024062	0.0611966	0.698789	-0.463081	-0.265336	-0.559823	0.170876	0.475516	-0.151991	-0.438701	-0.167573	-0.167599	-0.200851
BZW2	0.441298	-0.141934	-0.56855	-0.252886	-0.0328957	-0.056155	-0.857536	0.48981	0.0141684	-0.417009	0.135552	-0.0992302	-0.52392	0.45123	-0.180017	-0.69515	0.209902	-0.07682	-0.204387	0.152458	-0.351639	-0.165784	-0.0751641	-0.350064	-0.39627	0.200912	0.288927	0.350615	0.248767	0.117526	-0.347709	-0.00451593	-0.163964	0.156027	0.449481	-0.0811141	-0.236257	0.233082	0.352251	-0.4709	-0.0100183	-0.140781	0.0731374	0.749629	0.483481	-1.16939	0.198368	-0.350659	0.514285
C10orf62	0.851504	-0.668967	-0.70821	-1.57475	-0.17056	-0.425443	0.438945	0.685975	0.469922	1.45746	0.0417728	-0.934804	-0.128396	0.203059	-0.580984	-0.408779	0.420549	-0.360499	0.266867	0.403508	0.213457	-1.18401	-1.77509	-0.118792	-0.513951	1.17898	0.702797	1.75507	-1.45339	-0.256571	0.102742	0.505807	0.351905	-0.634246	1.23885	-0.340304	-0.566076	0.980544	0.0398525	0.0843466	-0.403438	-0.150812	0.196688	1.01662	0.948004	-0.962091	0.401502	0.616911	-0.140712
C10orf67	0.87212	0.172177	0.16925	0.559867	-0.12454	0.0663537	0.0390409	0.170795	0.279043	-0.177948	0.335989	0.431398	0.328635	0.108489	0.138325	-0.108878	0.119616	0.156985	0.397825	0.184487	0.531922	0.230083	0.148179	0.274145	-0.0107673	0.417068	0.228635	0.0506316	0.807632	0.463821	0.16259	0.201737	-0.112992	0.207242	-0.144223	0.653377	0.342494	0.64292	-0.0304375	-0.0345201	0.346311	0.35066	0.120451	1.41121	0.0379995	-0.160866	0.616371	-0.761171	-0.335397
C11orf54	0.0744856	0.984308	0.318724	0.591606	-0.824224	-0.958924	-0.810139	-0.256452	0.775139	0.633368	0.228911	0.478552	0.798528	-0.325977	-0.082088	-0.287813	0.681033	0.0492216	0.318698	0.16173	0.765993	-0.358005	0.654045	0.570168	0.340564	-0.381467	-1.10545	0.0227171	0.0964843	0.431795	0.223663	0.481605	-0.0500557	0.166078	-0.113719	-0.117996	-0.366486	-0.211107	0.382904	0.0936317	-0.94748	-0.429738	0.315622	-0.0280809	-0.0598755	0.268238	0.74689	0.0876338	-0.458523
C11orf68	-0.260615	0.197217	-0.0123573	0.124296	-0.246049	-0.214616	-0.210802	0.0584416	-0.205464	-0.0127765	0.113007	0.215253	0.160086	-0.0174208	0.0348259	-0.110763	-0.0198782	0.231697	0.0712544	0.0167481	-0.00475271	-0.207428	0.0811466	-0.0934815	-0.0407578	-0.062936	-0.251725	0.363618	-0.0971121	0.0482948	-0.103978	-0.0711605	-0.0779469	0.0280048	0.128405	0.111104	-0.0760651	-0.159849	0.0800848	0.0295355	-0.0720101	-0.181776	0.0626766	0.212129	0.060133	-0.0666903	0.180887	-0.156195	0.164979
C12orf10	0.329916	-0.00475613	-0.0298506	0.0499039	-0.292978	0.302924	-0.286409	0.256703	-0.0412255	-0.22803	0.0799638	-0.0283281	0.0727788	0.247147	-0.0708277	-0.111112	0.166666	-0.240638	0.219038	0.11276	-0.263289	0.00523784	-0.0101873	0.0604077	-0.346186	0.280502	-0.0630545	0.0740656	-0.0137408	-0.114247	-0.156202	0.209262	-0.254682	0.235869	0.178793	0.372227	-0.316223	-0.0644276	0.366397	-0.0481045	0.103083	0.0463444	0.142934	0.223661	-0.184803	-0.158637	0.358926	-0.189861	0.299244
C16orf58	0.176058	0.0362477	0.401429	-0.113025	0.0673348	0.587133	0.583046	0.292975	0.26734	0.314052	-0.0520126	-1.76339	-0.244916	0.246468	-0.00655646	-0.242013	0.620657	-0.293067	0.339899	-0.888567	-1.00846	-1.68733	-0.285864	-0.114428	1.17491	0.79919	-0.0129199	0.12697	0.0788391	-0.0744722	0.0624892	-0.215432	0.500671	0.381102	0.834569	0.624541	0.862047	-0.0101405	0.107516	0.00697455	1.01838	0.123754	-0.680404	0.446349	0.0606938	-0.0998368	0.517957	0.0628846	0.236645
C16orf70	3.26377	-2.5442	4.41854	0.399756	3.46049	0.325813	-2.7611	-2.49509	-1.83687	4.51124	2.29751	0.942708	1.26538	0.885054	3.23991	3.07859	1.10907	-1.76321	-2.29868	-2.31839	-3.07658	-3.52078	5.10573	-2.36879	-2.64457	1.78771	3.13899	-2.17203	4.0076	-2.31915	-3.5404	1.49519	0.771395	-1.91945	-1.15158	-1.44478	0.292939	4.01692	0.300329	-3.38452	-2.62031	-3.0529	-1.35627	2.4528	0.319636	-2.39018	-2.19763	1.45635	1.85221
C16orf89	0.229137	-0.146841	-0.240929	0.876375	-0.63265	-0.134371	-1.08655	-0.872049	0.588734	-0.189196	0.0236719	0.148889	0.791294	-0.744566	0.130519	0.414279	0.538913	0.259126	0.23125	0.499392	0.421831	0.53206	0.529538	-0.133129	0.370905	-0.0927326	0.485617	0.406071	-0.219855	-0.0695906	0.653287	0.550932	0.177943	0.849285	-0.130633	-0.188429	0.485318	0.297325	0.750755	0.512736	-0.160697	-0.443885	0.442425	0.253929	-0.611792	0.840139	0.411087	-0.305212	-0.673633
C16orf96	0.12729	-0.257485	0.182787	-0.832586	-0.26868	0.177445	0.266724	0.646759	0.0212129	-0.63329	0.0628038	-0.570041	-0.234283	-0.10195	-0.183716	-0.084111	0.0882896	0.278071	-0.272626	-0.114666	-0.221799	-0.523142	-0.359149	-0.208093	0.0793349	-0.992058	0.0291172	0.101896	0.535206	0.199912	-0.567507	-0.246744	-0.818645	0.245222	0.288273	0.113756	-0.252497	-1.43915	0.186847	-0.0266755	-0.189017	0.393057	0.279298	-0.453698	-0.0869637	0.338251	-0.742776	0.159925	0.332071
C17orf75	0.173002	-0.188312	1.11315	-0.712519	0.347983	0.552263	-0.68499	0.222765	-0.492487	0.995967	0.524599	0.510842	-1.87061	0.641291	-1.59023	0.583609	-1.60476	0.525706	-1.508	0.223906	1.09169	-1.7749	0.892747	0.762496	0.348809	0.461152	0.400318	0.0509938	0.410297	1.09797	-0.194589	-0.526071	0.422861	1.22248	0.600466	0.891104	-1.93039	0.0230747	0.126349	0.691009	-2.10316	0.725544	-0.338056	0.703144	0.639908	0.305157	-0.213334	0.244913	-0.84782
C1QA	1.28905	-1.53483	1.44168	1.79629	-1.85593	1.16664	-0.818175	-1.94295	1.83143	1.25402	1.21429	0.712828	1.21588	0.68666	-0.794229	1.10836	-2.01101	-0.667118	-1.01202	-1.57631	1.33965	-0.957743	1.95423	1.3735	-0.798772	-0.654308	0.918967	-0.611984	-0.402022	0.425902	0.521614	0.998535	-1.72644	1.27776	0.160677	0.350941	0.303058	0.646345	0.18411	1.48085	-0.273756	0.664258	1.01254	-0.660804	0.66318	1.4978	1.02315	-1.48912	-0.60707
C1QBP	-0.517003	-0.586039	-0.606579	-0.175104	0.0175729	0.246597	-0.123262	0.860489	0.360824	0.191117	-0.277942	0.0232381	-0.512642	0.602231	0.215545	-0.190244	0.312215	-0.481374	-0.421392	-0.175267	-0.834546	-0.195704	-0.034119	-0.123693	-0.275193	0.308109	0.757878	0.320481	-0.175625	-0.563953	-0.330595	0.210721	0.474278	0.45972	0.844265	0.465382	-0.166289	0.409311	0.344123	0.0183824	0.256755	-0.752126	-0.188247	-0.659794	0.379757	-1.34546	0.144045	-0.527477	1.03103
C1QTNF7	-0.37168	-0.176088	0.35242	-0.208577	0.0601668	-0.456662	-0.432293	0.234501	-0.47406	0.00386812	-0.159235	-0.262382	-0.328329	0.0253106	-0.698093	-0.824791	-0.0908214	-0.169172	0.129343	0.0981505	-0.0364941	-0.629377	-0.279243	-0.358879	-0.614941	-0.286597	-0.615956	-0.00836049	-0.126268	0.883055	-0.570094	0.0098089	0.213254	-0.218448	0.293816	0.0341245	-0.801839	-0.303122	-0.318848	-0.289277	-0.52277	0.554578	0.0351558	-0.550755	0.252484	0.0288154	-0.07773	-0.398049	0.291812
C1RL	0.263498	0.343329	-0.537258	0.294391	-0.745579	-0.455414	0.0575965	0.24707	0.474563	0.440924	0.349624	0.449671	0.700434	-0.0628042	0.392765	0.326978	0.0703841	0.297492	0.346456	0.329269	0.525924	0.587638	0.435044	0.106266	0.198118	-0.0225027	0.257817	0.145052	0.415332	-0.723033	0.160014	-0.155499	-0.414766	-0.355451	-0.476421	-0.440601	0.251311	0.0643098	0.333666	0.596934	0.0673245	-0.586982	-0.110386	-0.444212	0.172863	0.283174	0.370137	-0.122387	-0.479651
C1S	1.07197	1.47015	0.887809	1.07773	-4.90632	0.791745	0.606599	0.128397	-4.5504	-3.78753	0.610825	2.04145	0.576175	0.929337	2.24649	1.57967	2.00721	2.10926	2.36155	0.875403	2.09622	0.789871	2.25682	1.99551	1.70057	2.21503	-2.4238	-0.2076	1.48524	1.24927	1.70537	0.893237	0.112371	-3.64054	1.40947	-3.49754	1.32593	-0.245025	-1.08684	0.874864	0.20954	-3.64692	1.88772	2.93609	1.24815	1.34402	3.05429	-0.297713	0.622524
C20orf27	-0.142013	0.160561	0.127011	-0.336828	0.406475	0.187894	-0.0798948	0.791819	-0.307925	-0.268541	0.524541	-0.0356663	-1.89552	0.0509411	-1.61826	-0.52883	-0.20345	0.431264	-0.698542	-0.36074	-0.35849	-1.00362	-0.598227	-0.943905	-0.390894	-0.248397	-0.790311	0.732619	-0.00537698	0.681477	-0.0653135	0.807118	0.454454	-0.718536	1.23025	-0.916272	-1.50802	-1.48779	-0.208264	-0.154461	-0.426873	0.28221	0.648279	-1.02113	0.83661	-0.0973513	-0.626083	0.66474	0.568758
C2CD2L	2.08816	-1.42024	-0.7172	2.12175	-0.633651	-0.847118	-0.476195	-1.61702	-0.378157	-0.748927	-0.491537	-0.695406	2.71099	-1.37134	-0.359069	1.68487	0.311715	-0.969159	1.50107	-1.09711	-0.380832	2.06642	1.53762	-0.779137	-0.524906	-1.51912	2.36408	0.837616	-1.284	-1.61499	1.68575	-1.41438	-0.694027	1.92584	-1.06028	-1.70516	-0.569938	-1.09248	1.32621	-0.84081	-0.762416	-0.67071	-0.891652	2.99116	-1.69237	1.5432	2.05157	-0.00692703	1.66653
C2CD5	0.149919	-0.251869	0.605932	0.231092	0.13142	0.528829	-0.372506	0.708756	-0.498285	-0.127096	0.633678	-0.736519	-0.314025	0.607717	-0.573864	-0.0820195	-0.151626	0.16682	-0.997269	-0.103853	-0.145424	-0.785316	-0.204588	-0.129451	-0.602249	-0.548429	-0.670777	-0.168249	0.174868	0.0612046	-1.65153	0.0378185	0.0719989	0.298525	0.067266	-0.533999	0.0296986	-0.162842	-0.282034	0.0295677	-0.27387	-0.22687	-0.284541	0.301486	-0.0682611	0.128687	-0.810666	0.51761	0.425346
C3	0.583122	0.430419	-0.928097	0.41787	-0.0731222	0.0332904	0.453973	-0.436236	0.532492	0.302719	0.667458	0.254875	0.387315	-0.0330495	0.348671	-0.553487	0.461508	0.611598	-0.619673	0.0161834	0.304545	-0.0198786	-0.738595	0.467459	-0.676992	-0.0530447	-0.636859	-0.260478	0.222454	-0.503116	-0.363717	0.432646	-0.291664	-0.978323	-0.440553	-0.733914	-0.0274786	0.578849	0.998673	0.353856	-0.169783	-0.386673	0.251232	0.103149	-0.304641	-0.961621	0.67174	-0.274653	-0.56791
C3AR1	0.357296	0.294274	-0.1072	0.152048	-0.588196	-0.353494	0.161439	0.25193	-0.412063	1.04577	0.29382	0.0517909	-0.252571	-0.76255	-0.112222	-0.0827932	-0.39125	-0.667454	0.455904	-0.126941	0.10823	0.570696	0.655694	0.388784	0.953399	-0.327763	-0.31431	0.0507608	0.878861	0.270189	0.223191	0.315772	-0.072498	0.645897	-0.049768	0.0316479	0.806026	0.363845	0.66272	0.10934	-0.534515	-0.271909	0.3733	1.31871	0.367841	-0.994454	0.305281	0.450745	-0.581255
C4orf36	0.318991	0.344209	0.0531101	-0.774824	-0.175721	-0.201126	-0.595931	0.68361	-0.443527	-0.102506	0.306314	-0.52695	-0.603236	0.221954	-0.879294	-0.604075	-0.064707	0.0498592	0.132854	0.390884	-0.0978758	-0.320729	-0.186805	-0.168604	-0.193235	0.238719	-0.645008	-0.0681797	0.151979	0.470317	-0.447028	0.0976557	-0.0192314	-0.296238	0.593354	0.357183	-0.389232	-0.539799	-0.34326	-0.399986	-0.117931	0.305833	0.187682	0.231258	0.314549	-0.684283	0.1596	0.718999	0.497974
C5	0.041457	0.186772	-0.324168	0.0841305	0.0139597	0.464918	0.685103	0.116629	-0.379243	-0.250985	0.240857	0.147484	-0.623188	0.14842	0.164496	-0.463099	-0.203553	0.281881	0.133993	0.337949	0.168906	-0.0522252	-0.288453	-0.160507	-0.0356344	0.181543	0.188311	0.391484	-0.337614	-0.22358	-0.167285	0.198552	0.20555	0.231999	0.503881	0.0340053	0.133734	0.0205542	-2.33912	-0.313227	-0.280673	-0.470361	-0.463046	0.634815	-0.16839	0.0547616	0.117374	0.0788025	0.250399
C5AR1	0.0428768	0.0523291	-0.126706	0.508637	-0.332705	-0.201545	-0.085749	-0.0468909	-0.0475219	-0.0251299	0.159459	0.0117512	0.478812	-0.579698	0.234242	0.193341	0.349549	-0.295124	0.255767	0.266657	0.0865727	0.614571	0.707747	0.163301	0.0327128	-0.304741	-0.281192	-0.424204	0.363935	0.182392	0.351209	-0.18259	-0.340751	-0.0671434	-0.541772	-0.313466	-0.0729518	0.00383979	-0.118383	-0.0368786	0.106467	-0.401741	-0.367824	0.807012	0.12824	-0.0775766	0.224889	-0.154165	-0.467404
C5orf51	-0.241358	0.0696183	0.200626	0.387643	-0.0433017	-0.0855827	-1.02342	0.362164	0.472119	-0.0956324	0.242134	0.0454675	0.00386404	-0.100292	0.0134959	-0.00321196	0.105737	-0.454972	-0.323286	-0.305306	0.265665	-0.370467	0.273772	-0.23734	0.0882498	0.179488	-0.252682	0.151529	0.522328	1.15266	0.228397	0.185112	0.379047	0.287809	0.350586	-0.783083	-0.914205	0.020424	1.1431	-0.0239111	-0.153394	0.304218	0.0446837	-0.0257632	0.161704	0.110196	0.0929809	0.0127447	-0.410271
C6orf163	0.142135	0.000159773	-0.00200972	-0.00474398	-0.261143	0.160359	-0.560279	0.270106	-0.26095	-0.353694	0.0718442	-0.185752	-0.241731	-0.136069	-0.225781	-0.295417	0.0350898	0.0250524	-0.177639	0.296224	-0.183895	-0.167811	0.0385178	-0.266493	0.141544	0.118582	0.553612	0.276278	0.0827709	0.155721	0.000582624	-0.0894936	0.272896	0.610793	0.800928	-0.0139633	-0.129689	-0.0853355	0.337187	-0.0856782	-0.192676	0.0626556	0.382777	0.525768	-0.0474992	-0.482907	0.0299985	0.19131	0.0498624
C7orf25	-0.3386	0.117409	0.533815	-0.35221	-0.532573	0.233337	0.589045	0.417803	0.101435	0.00124556	-1.03003	0.071254	-0.216758	0.301933	-1.28581	0.269527	0.272765	0.284077	-0.440613	0.313496	-0.327545	0.0707999	-0.0394866	0.0214108	-0.0295146	-0.00362781	-0.394897	-0.284178	-0.331047	0.0195268	0.093733	0.24171	0.132219	-0.205101	0.134421	0.239276	0.246071	-0.155893	0.336519	-0.163099	0.0683238	0.36978	0.435097	-0.735119	0.152796	-0.286725	0.00759243	-0.384915	0.352435
C8orf74	0.0714519	0.220907	0.270195	0.221898	-0.282166	-0.382532	-0.830833	-0.168709	0.585012	0.00212969	0.00775128	0.23279	0.406954	0.00808669	-0.15714	0.0837521	0.426684	0.255557	0.483023	0.451842	0.327386	0.558633	0.335559	0.311308	0.28287	0.00288549	-0.227473	-0.104679	0.15209	-0.10561	0.186066	-0.264967	-0.205664	0.325706	-0.411855	0.386253	0.234496	0.33603	0.662232	0.191648	-0.33748	-0.0424012	0.476343	0.152354	0.198312	0.829819	0.618895	-0.256319	-0.0171436
C9	-0.126926	-1.75424	-1.80986	-1.23351	1.34035	-1.31753	-1.47726	-2.14602	-0.0353525	2.91839	0.729598	1.83805	-0.463365	0.594827	-1.25293	-0.346698	1.75368	-0.241834	-0.668215	-0.264655	-0.39738	-1.36517	1.09689	0.478027	-2.38385	0.664233	-0.173896	-0.94213	-0.628081	-1.70272	-1.44526	-0.798397	-0.553947	-2.14175	2.01083	-3.20401	-0.583519	2.85938	-0.0727608	-0.908368	-0.118513	-2.07	3.11219	1.03724	-1.89491	0.0835238	-0.40366	2.31849	-1.11821
C9orf64	-0.169545	0.117774	0.161127	0.465254	-0.0992556	0.495963	-0.280961	0.166895	-0.423698	0.137895	0.380042	-1.01e-05	-0.214292	0.333186	-0.431016	-0.426006	-0.0321803	0.653356	-0.153914	0.106233	0.243696	-0.236763	0.105947	-0.114969	0.253201	0.083896	-0.18781	0.212165	-0.372002	0.697608	0.29622	-0.130544	0.443937	-0.0778557	0.637717	-0.356035	-0.267387	0.0599009	-0.303118	0.370709	-0.822466	-0.0137076	-1.06441	-0.186947	-0.127542	0.138907	-0.124347	0.229443	-0.198747
C9orf72	1.02158	0.95175	0.662485	0.455158	-0.683514	0.507901	-0.969124	1.11881	-1.03264	-1.07567	0.724491	-0.571174	-1.76673	0.693887	-1.7361	-1.334	0.404744	0.676371	0.482231	-0.7442	0.28613	0.481466	-1.42175	0.184294	-1.41904	0.310666	-0.634905	0.278333	0.517241	0.670056	0.253032	0.856228	0.671543	0.774089	0.395725	0.433132	-1.58219	1.32492	0.305768	-0.188088	0.522834	-1.30254	-0.678457	1.01909	0.559281	-1.00142	1.2105	0.235173	0.624184
CA1	-0.485299	-0.300895	0.474019	0.0578901	0.0485048	0.874308	-0.274336	0.175423	-0.056911	0.00994576	-0.281608	0.332751	-0.141382	-0.0784835	-0.144522	-0.226665	-0.56509	-0.155378	-0.0978941	0.0470811	0.435418	0.579949	-0.0851211	0.127418	0.484864	0.133087	-0.504447	-0.00466312	0.346611	0.579066	0.24343	-0.321252	0.60212	0.104437	0.160277	0.0900653	0.57485	0.307509	-0.07598	0.225803	0.0577766	0.664499	-0.906426	0.122426	0.0767381	-1.06449	0.135005	0.0714111	0.148191
CA2	0.228074	-0.592019	0.053985	2.18304	-0.127076	1.03188	0.520261	0.157584	-0.657504	0.328088	0.117205	-0.142726	0.610641	-0.377728	-0.597839	-0.38478	-0.694555	-0.507536	-0.163027	-0.489659	-0.511994	-0.1656	-0.934416	-1.11585	0.194807	0.95778	1.06205	0.670463	-0.548676	0.174389	0.589833	-0.0540102	2.03428	-0.311562	0.391471	-0.0472892	-0.11354	0.0424887	-1.53337	0.509117	1.14945	-0.535042	-0.225717	-0.245916	-0.325477	-0.121319	-0.370243	0.525291	-0.512172
CA4	0.475798	0.0262389	-0.404137	-0.173451	-0.38136	-0.313864	0.318496	0.193025	0.0795645	-0.160697	0.496102	-0.350544	-0.264833	-0.0895516	-0.34538	-0.178828	-0.0643026	0.417584	-0.0340194	0.490551	0.17852	-0.175362	0.067576	-0.133956	-0.711085	-0.564539	-0.586751	-0.458777	0.653129	0.395332	-0.72366	0.48042	-0.63017	-0.764227	-0.409049	0.105098	0.902459	-0.506428	-0.277986	-0.539683	-0.48986	0.0368726	0.932746	0.699597	0.495948	-0.0582036	-0.484663	0.167804	-0.0824944
CAB39	-0.486228	-0.0453045	0.0123972	-0.661999	0.0660825	-0.0988891	-0.543439	0.519461	0.100123	0.0230173	-0.210663	0.185902	-0.346437	0.51366	-0.683816	-0.134429	-0.400184	0.118811	-0.21267	0.014773	-0.144294	-0.568057	-0.381814	-0.0782055	-0.418616	-0.236103	-0.501445	-0.671636	0.48664	0.923738	-0.244769	0.383938	0.340612	-0.491031	-0.0306846	0.174717	0.0363716	-0.0356426	0.345545	0.0813111	-0.0683803	0.849882	-0.0893615	-0.670268	0.584461	-0.0959271	-0.0795123	0.115799	0.20123
CAB39L	-0.470459	0.000213052	-0.17002	-0.729332	-0.153378	-0.0947439	-0.611469	0.613333	0.0317677	0.0823403	-0.153841	0.26063	-0.312012	0.62873	-0.866756	-0.147322	-0.456914	-0.043438	-0.253588	-0.166972	-0.069099	-0.978749	-0.274403	0.0355809	-0.605837	-0.168851	-0.491428	-1.02649	0.620066	1.04207	-0.645618	0.522516	0.226831	-0.44275	-0.0893204	0.50481	-0.379538	-0.213132	0.456409	0.207135	-0.295644	0.837322	-0.226747	-0.65472	0.567237	0.105497	-0.067174	0.133316	0.255373
CACNA1G	0.0141765	-1.07186	1.25385	-0.737416	1.41602	0.813995	0.266396	1.92915	-0.0156296	-1.25349	1.81741	-1.41187	-1.19331	1.40984	-0.884267	-0.31467	-1.59295	0.141143	-0.00922419	-0.235867	-0.906453	-0.675321	-0.84883	-0.78454	-0.630301	0.268157	-0.547027	1.92001	0.956338	0.253356	-0.858859	-0.954214	1.81157	-0.952945	1.12704	-0.818956	-0.571365	-0.342494	-2.16564	-0.580142	0.949478	1.12928	-0.792199	-0.71741	0.785103	0.104869	-0.673252	-0.579646	0.551605
CACNA2D2	1.94722	-0.306746	2.70592	0.805269	1.9055	0.161904	1.5064	2.0643	-1.35084	0.573148	1.97623	1.94146	-2.46082	-1.42502	1.1577	-0.515411	0.143554	1.26415	1.94081	1.48525	-5.17182	0.167899	1.60781	-2.69041	-1.0671	1.67712	1.14569	-0.191424	1.37216	-1.33017	-0.102223	1.35256	0.256634	-4.03315	2.17032	0.761255	0.585009	2.19519	-0.586028	-1.52533	0.716352	-3.72227	-0.724379	3.89163	1.74172	-4.56846	2.69551	0.284188	2.08411
CACNG6	0.119412	0.388237	0.110888	0.0193457	-0.784541	-0.736053	-1.10033	-0.0433016	-0.862565	-0.179762	0.518636	-1.03028	-0.109135	-0.573363	-1.66009	-0.500844	-0.100711	0.399979	-0.211256	0.177146	0.436046	-0.624395	-0.642783	-0.85053	-0.778282	0.404568	0.0854576	-0.270936	-0.233774	0.48695	-1.68733	-0.0839015	0.349801	0.300008	1.08602	-0.26974	-0.762281	-0.427632	0.805734	0.24727	-1.04416	0.0279057	0.928922	0.489124	0.477367	0.595539	-0.344952	0.524336	-0.281996
CACYBP	0.33443	0.265901	-0.281235	0.180051	-0.413185	-0.0839859	-0.0307304	-0.176314	0.191987	-0.26556	0.0445897	0.0870399	-0.0893183	0.0828033	-0.255219	-0.33156	0.0965294	0.404295	-0.0288416	0.167561	0.00878841	-0.130743	-0.0537656	-0.0983938	-0.00590795	-0.401151	0.0876422	0.0103213	0.0103837	-0.164855	-0.186236	0.231185	0.167696	0.200007	-0.00519141	0.17168	0.072432	0.319773	0.657007	0.032196	-0.308359	-0.258092	0.447419	0.0761892	0.0126094	0.252132	0.184845	-0.370329	0.0488614
CAD	-0.562065	-0.137009	-0.0985051	-0.288002	-0.262508	0.37546	-0.639034	0.148918	0.21532	-0.0809965	-0.162109	0.496989	-0.0516685	0.0767168	-0.700857	0.231297	-0.242725	0.156258	-0.182814	0.0060091	0.00330808	-0.660703	0.00691648	0.28028	-0.135218	0.0978856	0.284849	-0.281889	0.511508	0.686689	-0.289423	0.0513671	0.608793	0.201876	0.730003	0.581987	0.104369	0.0599152	0.187741	0.476686	0.140117	0.964747	-0.138465	-0.935303	-0.17678	0.427916	-0.0864606	0.245999	-0.00739333
CALB1	-0.055868	0.214747	-0.0161721	0.292112	-0.447435	-0.143967	-0.663809	-0.14468	0.172501	-0.227723	0.107694	-0.0509008	0.056792	-0.049855	-0.156895	-0.0643058	0.0998375	0.117018	0.047567	-2.83e-05	0.188957	-0.0512817	0.00293827	-0.00214386	0.0441554	-0.0947195	-0.0804152	0.0349693	-0.233738	-0.0528012	-0.111171	1.34342	-0.0228081	0.211164	-0.015173	0.263477	0.0551933	0.138725	0.0483654	0.388632	-0.277917	-0.266703	0.130525	0.169037	-0.107298	0.823411	0.087705	-0.170024	-0.084301
CALCOCO2	0.714798	0.295562	0.154262	0.182889	0.796976	0.292146	0.155703	1.11856	0.0820341	-2.66842	0.525866	-1.89567	-0.494767	0.729135	0.119626	-0.353928	-2.67543	0.541498	-1.82068	0.610895	0.826778	0.0579177	-0.6983	0.48972	-0.187874	0.634664	0.337771	0.221969	0.781744	-1.39643	-0.268256	-0.442599	0.493275	0.181299	1.28544	1.49354	0.432171	0.306701	-0.540576	0.217648	0.517072	0.516127	-0.230789	1.3365	1.31385	-2.03545	0.474232	-0.0398024	1.36886
CALR	0.0946656	0.102172	-0.430958	-0.533881	-0.494856	-0.65334	-0.186847	0.132073	-0.285067	-0.370854	-0.375107	0.0791366	0.142704	0.327833	-0.0367055	0.107598	0.299445	0.7616	0.351568	0.592247	0.460643	0.130979	0.0296443	0.214909	-0.690192	0.225151	-2.80234	-3.11144	-0.579399	-0.482461	-0.904711	-0.78626	-0.120982	0.037455	0.222006	0.748097	0.414437	0.753872	0.596978	0.263826	0.333271	0.0940522	0.736856	1.07084	0.440236	0.340131	0.57316	0.0437709	0.297555
CALU	-0.164547	-0.119955	-0.79639	0.0841097	-0.427467	-0.154115	-0.984397	0.244718	-0.138899	-0.233544	0.163553	-0.667218	0.828199	-0.343806	-0.156959	1.39725	0.153411	0.0223088	0.0877994	-0.296379	0.106783	0.839115	0.00652273	-0.59728	0.304135	0.713042	1.15604	0.635928	0.329631	0.208151	-0.618437	-0.419075	1.18309	0.579454	0.155773	-0.113953	-0.0433472	-0.0219532	-0.365922	0.243097	0.0402267	-1.15752	-0.878124	-0.09928	0.0661755	-0.435767	-0.10714	-0.121039	0.13742
CAMK1	0.589644	-0.490262	1.06103	0.652813	0.135077	0.624543	-1.0413	0.247261	-0.550135	0.824521	-0.558158	0.424618	0.481195	0.0305168	-0.657107	-0.0522444	-0.105907	-0.833816	0.114555	-0.329745	0.182463	0.0498672	-0.00339892	-0.244627	-0.784981	1.066	0.436796	-0.592881	0.32054	0.798685	0.278769	-0.200698	0.557389	-0.0767745	0.226552	-0.167222	-1.07859	-0.196603	-0.093925	0.0583119	-1.36678	-0.109388	-0.511872	0.354379	0.348789	0.939157	0.0694326	0.497488	-1.16877
CAMK1D	0.290815	0.319609	1.31314	0.263855	-0.0468421	-0.867704	-0.0836946	0.234647	-0.189566	0.803788	0.701076	0.142336	0.10101	-0.0221613	-0.866706	-0.159303	-0.20916	-0.151271	1.00679	0.0658864	0.212467	0.863909	0.34676	-1.71073	-1.37543	-0.27642	-0.283337	-0.207332	0.187401	0.928823	0.571793	0.0963593	0.224834	-0.281552	0.00579129	0.0137706	-1.27183	-1.14583	0.0670592	-0.130529	-1.01325	0.157755	-1.15911	0.495547	-0.0193909	0.387401	0.460287	-0.466929	0.239803
CAMK2G	-0.225106	0.417422	-0.148255	0.351216	-0.190832	-0.0066781	-0.191299	0.33792	-0.150956	-0.233133	0.204237	0.455671	-0.0222003	0.168474	-0.213109	-0.0222943	0.0421152	0.231934	0.191361	-0.0381967	-0.0500596	-0.24696	-0.203678	0.13066	-0.224071	-0.532462	-0.175795	-0.717665	0.276775	0.28151	-0.251242	-0.104644	0.0579139	-0.286145	-0.232403	0.165119	-0.226281	-0.183051	-0.481892	-0.119126	-0.0703914	-0.464119	-0.0645077	-0.258998	0.165074	-0.335859	0.238302	-0.248244	0.349888
CAMKK2	-0.0405847	0.0967853	0.0608971	-0.0734973	0.3226	-0.12568	-0.279341	0.336396	-0.00918583	0.215117	-0.0237125	0.13965	-0.0814522	0.103992	0.0478148	-0.463939	-0.203679	-0.100731	0.141378	0.0542801	-0.0433861	-0.0736531	-0.292757	-0.0205122	0.0262911	0.0976799	0.00355354	0.249249	0.457134	0.274498	-0.137253	-0.0655609	0.0408765	0.147516	0.343303	0.0933315	-0.683602	-0.376247	-0.178594	-0.000202561	-0.524877	-0.0917187	-0.515863	-0.0466264	0.263158	-0.256783	0.0166469	-0.0320855	-0.144848
CAMP	0.777291	-0.217551	-0.80421	-1.50311	0.663707	-1.23599	0.77965	1.25607	-1.80791	0.571577	0.745044	-1.22641	-1.7644	0.938493	-1.06913	-0.569888	-1.3256	-0.727077	-0.340712	-0.114808	-1.33074	-0.748435	-0.99168	-0.492022	-0.88999	-0.200945	-0.814853	-0.0296218	0.872655	0.0762253	-1.40949	0.858038	-0.0814425	-3.14289	-0.132257	0.618529	-1.58371	-0.66812	-2.71146	-1.56536	-0.785532	0.517915	-0.455674	0.382304	0.83535	-1.43873	-0.714608	0.484774	0.662838
CAND1	0.132763	0.202979	0.348213	0.22657	-0.118361	0.356451	0.0494903	0.216822	-0.0804527	-0.280892	0.205312	0.147091	-0.205245	0.302631	-0.145899	-0.284268	0.0857765	0.347609	0.149773	0.170995	0.0488381	-0.126954	0.0156593	0.021016	-0.0737805	0.220081	0.0337531	0.24859	0.376784	0.354583	-0.214148	0.821447	0.334439	0.292638	0.5833	0.212562	-0.0980038	0.376765	0.245058	0.26354	-0.209892	0.394184	0.0370736	0.281322	-0.0963623	0.449308	0.30604	-0.079467	-0.0961845
CANX	0.43182	-0.0615819	-0.358528	-0.240201	0.156778	0.01138	-0.00664405	0.359648	-0.0183093	-0.204556	-0.00696498	-0.0530736	-0.0611973	0.167277	-0.261022	-0.520913	0.0751245	0.121839	-0.211267	0.0976557	-0.535339	-0.34743	-0.263232	-0.375882	-0.194091	0.492511	0.916144	0.908233	0.394672	0.122476	-0.17856	0.341704	-0.0594387	0.0764389	0.350743	0.166849	0.239285	0.0752255	0.234776	-0.454624	0.00359409	-0.319351	0.223742	0.866626	0.423079	-1.33661	-0.256808	-0.335933	0.224265
CAP1	0.467468	0.29545	-0.0813766	0.525077	-0.185215	0.0175853	-0.365184	-0.198604	0.211777	0.117446	0.407785	0.0696024	0.311511	-0.011924	-0.0142069	0.189615	0.329485	-0.0937872	0.309666	0.429866	0.322147	0.266614	0.473859	-0.183279	0.0973839	0.0257522	-0.162877	0.167295	0.391063	0.30719	0.546039	0.252138	-0.0206586	0.00569611	-0.507028	-0.341803	0.0348005	0.0890448	0.0158797	-0.155828	-0.00611092	-0.194034	0.355497	0.419842	-0.0869463	-0.089967	0.304966	-0.0659294	-0.360376
CAPG	-0.120276	-0.443875	-0.0269113	0.138746	-0.109569	-0.235004	-0.0497715	0.448186	-0.00147543	0.105006	0.0265345	0.0210149	0.110424	-0.0731511	0.27193	0.122804	0.510831	0.208607	0.307178	0.469828	0.0470669	0.155937	0.138844	-0.0159951	0.405269	0.23343	0.00734547	-0.271622	0.28619	0.340608	0.353369	0.246832	-0.031929	-0.281574	0.282634	0.255582	0.180537	0.12609	-0.523662	0.15646	0.313661	-0.139661	0.249622	0.756584	0.260563	0.306718	-0.0429749	-0.544275	-0.489342
CAPN1	0.285573	0.28524	-0.0415239	0.310331	-0.142761	0.163671	0.119123	0.238065	-0.280978	-0.108385	0.178752	-0.0199413	-0.0668121	-0.0799669	-0.256132	-0.0932267	0.00433226	0.27455	0.105187	0.202793	0.124681	-0.105742	-0.0697795	-0.0784656	-0.264236	-0.034844	-0.0742318	0.0956009	0.0813708	0.278563	-0.116876	0.572367	0.112224	-0.0854584	0.353865	0.0472731	-0.105579	0.0828935	-0.188692	0.10043	-0.225318	-0.0808745	0.21276	0.523951	-0.0888924	0.0964827	0.163591	0.0263513	-0.140514
CAPN2	0.746243	0.826226	-0.702051	-0.2617	-0.383503	0.810056	-0.0296353	-0.577589	-0.383341	-1.52389	-0.089821	-0.193658	-0.347352	0.396976	0.280276	-0.399702	0.340344	1.25957	-0.698907	0.352357	-0.0882383	-0.289644	0.215263	-0.444603	0.356683	-0.466307	0.905153	0.399251	-0.44058	-0.753639	-0.38713	0.215035	0.707338	1.98393	0.0921749	-0.135599	0.940612	0.356335	-0.193377	-0.225588	-0.354155	0.316655	-0.556898	0.0327918	-1.53782	-1.2231	0.758973	-0.100022	1.53326
CAPN7	0.659775	0.204698	0.496628	0.0928702	-0.605642	0.0268708	-0.401386	0.305608	-0.314924	-0.0379295	0.427756	0.0319096	-0.292624	0.0473426	-0.411619	-0.458875	-0.229179	0.0249851	0.0551051	0.22884	0.0343118	-0.366289	-0.0796119	-0.148471	-0.443945	0.191604	0.0330548	0.152849	0.331748	0.269683	-0.107484	0.102449	0.32103	-0.219967	0.597295	-0.156359	-0.85866	-0.513703	-0.0237021	-0.067723	-0.581222	0.214122	0.211537	0.607457	0.0236817	-0.349113	-0.0582604	0.438737	-0.163162
CAPNS1	0.180016	0.299923	-0.0469836	0.489787	-0.242891	-0.266574	-0.657421	-0.488572	0.345726	-0.0185739	0.236478	0.320792	0.438505	-0.279877	-0.307673	0.316057	0.255041	0.010443	-0.00342477	0.0715086	0.432943	0.0998964	0.401863	-0.181623	0.076131	-0.165377	-0.106321	0.51716	0.0866407	-0.000676578	0.446916	0.200319	0.0150907	0.281513	-0.489772	-0.394075	0.0566887	0.088611	0.845423	0.249825	-0.0344356	-0.328553	0.385262	0.317471	-0.406611	0.192115	0.257406	-0.0137993	-0.0988148
CAPRIN1	-0.165159	0.251171	-0.336943	0.431045	-0.194915	-0.173614	-0.0782558	-0.594682	0.242741	-0.0984763	-0.113282	0.185654	0.657579	-0.325229	0.415584	0.371361	0.399613	-0.0169653	0.126994	0.552328	0.486399	0.309234	0.526202	0.164548	0.691934	0.704331	1.92908	0.343608	-0.288414	0.00132504	0.34986	-0.633984	0.0297277	1.05578	-0.565423	0.45508	0.28117	0.650837	0.869871	0.24066	0.00924873	-0.436457	0.0922574	0.781838	-0.247164	0.504221	0.401763	0.368616	-0.27114
CAPZA1	0.155392	0.667147	-0.10611	0.694239	-0.251456	-0.41008	-0.303204	-0.2139	1.00098	0.33848	0.290402	0.686564	0.891674	-0.518805	0.418392	0.5965	0.737394	0.0543926	0.718905	0.77088	1.1473	0.895507	0.758695	0.699769	0.592017	-0.142451	-0.214488	-0.0735605	0.303186	0.483003	0.895988	0.0886907	-0.131323	0.382385	-1.15425	-0.183394	0.483343	0.49295	0.735522	0.521622	-0.0597575	-0.464872	0.925113	0.581184	0.18166	-0.0235969	0.709836	-0.807571	-0.844679
CAPZA2	0.214303	0.294564	-0.178301	0.0494364	0.332204	0.121256	-0.0463896	0.539347	-0.095959	0.247114	0.433842	0.0213946	-0.603334	0.358663	0.0745936	0.026791	0.0744183	0.0611178	-0.0438918	0.130997	0.162074	0.0465319	-0.0557548	0.172483	0.0595681	-0.112909	-0.608172	-0.0731417	0.362105	0.19358	0.241423	0.390806	-0.529456	-0.241287	-0.225695	0.294368	0.0143401	0.000581407	0.0843397	-0.358968	0.0366041	0.244191	0.213586	0.439634	0.384589	-0.147234	0.180455	0.158583	-0.0798452
CAPZB	0.0604049	0.139138	0.0581156	-0.00404821	-0.0365529	-0.101044	-0.369687	0.272237	-0.0948202	-0.105155	0.250977	-0.13526	-0.178001	-0.0291556	-0.400112	-0.191197	-0.11433	0.107089	-0.0516969	0.102876	0.0925221	-0.0529675	-0.104263	-0.216346	-0.309355	-0.154026	-0.431175	-0.124598	0.145601	0.246312	-0.116696	0.136595	-0.0464108	-0.38239	-0.00114635	0.0110987	-0.257844	-0.192742	-0.106532	-0.0964012	-0.308427	0.0150555	0.273291	0.000100909	0.129777	0.0688394	0.0606433	0.232566	0.0228628
CARD16	-0.555211	-0.175754	-1.51779	1.15521	-1.13974	-1.36784	-1.0168	-1.57853	0.919043	-0.236759	-0.407293	0.691028	0.9393	-0.740729	0.474596	0.644183	0.445964	0.137888	0.105304	-0.317829	1.11978	1.81646	0.706296	0.437104	0.707272	-0.140967	-0.0120431	0.199965	-0.0482771	-1.75352	0.989459	-0.84233	-1.45629	-0.0116378	-2.04934	-0.363563	0.610574	0.117805	0.50613	0.667803	-0.264579	-1.74287	0.630907	-0.276202	-0.840892	-0.957462	0.277023	0.0899517	-0.679521
CARD19	0.583041	-0.60783	1.19657	0.24673	-1.03315	-0.31631	-0.411479	0.445519	0.514671	-0.633639	0.0647066	0.449604	-0.230511	-1.27367	0.395543	-0.288324	-0.505459	0.0991473	0.129757	0.362843	-0.47973	0.265547	0.69273	-0.297959	0.12266	0.109238	1.25754	0.434889	0.158345	-0.341493	-0.579231	-0.697645	0.0685798	0.887183	0.0528759	1.05402	0.0312099	0.442628	0.739406	0.363289	-1.09194	0.148484	-1.55574	0.782979	-0.637286	-1.24458	0.43795	0.0815188	0.736054
CARD6	-0.0656273	-0.374054	-0.0254893	-0.26412	0.697042	0.449372	0.110939	-0.10147	-1.35453	0.754193	-1.01402	0.746568	-1.35513	1.43397	1.33907	0.556197	0.670326	-0.227721	-0.384078	-1.03604	-0.227282	-0.490548	-0.520943	0.665637	-1.47064	0.362287	0.982582	-0.250708	0.552063	0.815464	-0.0523689	0.0256354	0.231051	-0.860885	0.632621	0.772613	-1.18905	-1.60133	0.452529	1.66395	0.40897	0.425365	0.455573	-0.870671	1.10339	-0.0121112	-1.41422	0.127733	0.577547
CARD8	-0.277867	0.264227	-0.146527	0.524924	-0.181541	0.0548719	-0.0357686	0.0134684	0.396524	0.00866535	-0.0400136	0.507311	0.0184864	0.744019	-0.306647	-0.328778	0.225098	-0.134838	-0.0359457	0.324813	0.746279	0.426742	-0.0589682	0.434884	0.211187	-0.483364	-0.9217	-0.558133	0.121684	0.44478	-0.425495	-0.149136	-0.0514407	-0.0436616	-0.349588	0.164611	-0.262746	-0.983214	0.814353	-0.194071	-0.0605959	0.177889	0.197975	-1.24747	0.0738741	-0.715425	-0.341629	-0.471264	0.391549
CARHSP1	-0.412751	0.618323	-0.199078	1.19583	-1.0953	-0.219768	0.110805	-0.606296	0.197121	0.540024	0.205818	0.691424	1.18519	-0.928111	0.194502	1.20473	0.756467	-0.158309	0.294093	0.221321	1.26778	0.67361	0.795998	0.517887	0.136804	-0.263651	0.374196	-0.353155	-0.104512	0.846218	0.892669	-0.0465892	0.00927255	0.48976	-1.11165	-0.967577	0.396275	0.114414	0.895321	1.06301	-0.86997	-0.0875771	0.322019	-0.434348	-0.154445	0.285822	0.29189	0.115992	-1.04783
CARS	0.168747	0.100783	-0.196188	0.156319	-0.238985	-0.0740749	-9.42e-05	0.117343	0.0196165	-0.159174	0.11641	0.0414074	-0.300302	0.0900898	0.277314	-0.164429	-0.00230423	-0.27695	0.0898281	0.297775	0.0318738	0.0681355	-0.0671104	0.00831525	0.109608	0.0432356	-0.484306	0.0407608	0.032118	0.134879	-0.0847055	0.405811	0.0376339	-0.103025	-0.0032492	0.0558801	-0.0503987	0.00486798	0.335928	-0.212925	0.298133	0.0157035	0.0744244	0.280689	-0.0549924	-0.114657	0.373002	-0.169537	0.139134
CARS2	0.1585	-0.409869	-0.994508	0.077452	0.523712	0.157933	-0.572237	0.497367	-0.195307	-0.784874	0.219559	-0.262528	-0.0694593	0.179222	-0.98938	-0.132518	-0.0432608	0.134939	-0.646076	-0.291196	0.0139338	-0.0547284	-0.0929772	0.126531	-0.765852	0.406278	0.129868	0.407261	-0.0993319	-0.146456	-0.377267	0.438958	0.649876	0.465249	0.815721	0.195215	-1.05599	-0.332264	0.798827	-0.0457703	-0.904261	-0.626906	0.375653	0.0745097	0.238564	-0.0764101	-0.269437	0.498109	0.519425
CASP1	-0.160867	0.234924	-0.493471	0.310435	-0.468218	-0.104948	-0.0744975	-0.385239	0.494851	-0.0126308	-0.27876	0.505431	0.127456	-0.762327	0.0963312	0.253986	0.293471	0.477718	0.284792	-0.247376	0.608992	0.542146	0.13721	0.187695	0.358824	-0.154216	-0.218372	0.232354	0.0209224	-0.412927	0.548441	-0.0230845	-0.572246	0.524968	-0.86808	-0.228053	0.498138	0.174261	-0.0322843	0.431707	-0.100908	-0.505419	0.234458	-0.183458	-0.646113	0.150974	0.407343	0.280075	0.00937113
CASP10	0.0943976	0.160953	-0.197348	-0.0330558	-0.591604	-0.274744	-0.241487	0.300257	0.148739	0.0598517	-0.281048	0.257783	0.144774	0.166988	-0.238356	-0.212872	0.303038	-0.0158327	-0.130002	-0.0319344	0.194541	0.00540262	0.228556	-0.0484421	0.216255	0.149367	0.346871	0.364702	-0.176962	0.430259	0.146131	0.520142	-0.366815	0.370676	0.259284	0.0664819	0.31411	0.135301	0.462483	0.172759	-0.232322	-0.43999	0.325232	0.124718	0.347142	-0.0410436	-0.100155	0.148503	-0.303103
CASP3	0.233512	0.0843446	-0.432988	0.335297	-0.226072	-0.331531	-0.132488	-0.578111	0.108459	0.219736	-0.142476	0.0794702	-0.0313801	-0.165095	-0.0431824	-0.319117	0.24872	0.088961	0.0259983	0.00511574	-0.0476636	0.0666524	-0.147034	0.0922704	0.0307777	-0.265426	0.180432	-0.213272	-0.18299	0.00139154	-0.149338	-0.0909328	-0.579815	-0.172888	-0.535955	0.345052	-0.232396	0.0928574	0.249065	-0.10132	-0.51595	-0.675874	0.478792	0.0513771	-0.275474	-0.230456	0.117256	0.0591584	-0.00514649
CASP4	0.093992	0.312112	-0.0324212	-0.329992	0.0150287	-0.268212	-0.236181	-0.0996139	0.50938	-0.254182	-0.0647201	0.147328	0.107407	0.139375	0.256832	0.143168	-0.000703469	-0.593483	0.259341	0.0161312	0.688608	0.568693	-0.203415	0.286353	-0.571838	-0.561054	-0.47436	-0.543501	0.454562	-0.207588	-0.442997	-0.119225	-0.278657	-0.176871	-0.755569	0.521857	-0.023255	0.177934	0.104799	0.446641	0.109567	-0.420801	0.681403	0.393653	-0.339355	0.288672	0.514075	0.0122409	-0.0470304
CASP6	-0.19928	0.310775	-0.581667	-0.0682061	-0.243619	-0.547552	-0.436896	-0.29442	-0.570605	-0.0424723	-0.0860673	0.164566	0.0753051	-0.636567	0.30152	-0.192655	-0.0278694	0.0513913	-0.136384	0.260497	0.459758	-0.197151	-0.326127	0.148452	-0.106712	-0.146652	0.102079	-0.400507	-0.0197644	0.418388	0.109137	0.0895865	0.273637	-0.0631342	-0.089219	0.133752	-0.20611	-0.156352	1.10708	0.307303	-0.205228	0.446749	0.262028	-0.69907	0.120241	-0.0982698	-0.100929	0.441139	0.211092
CASP8	-0.00586231	0.235043	0.139013	-0.41263	-0.118379	0.0105263	-0.381326	0.523418	-0.628888	0.00949279	0.136599	0.00541501	-0.372794	0.454766	-0.541636	-0.410677	-0.161903	0.0405496	-0.0555402	0.114122	0.214651	-0.404245	-0.1134	-0.0454457	-0.529232	0.246961	-0.462034	-0.0707186	0.416209	0.489498	-0.440076	0.31971	0.16546	-0.0296588	0.165871	-0.0057494	-0.604887	-0.362542	0.0243985	0.00503586	-0.267733	0.429107	0.0109511	0.362563	0.312373	-0.0972567	-0.105968	-0.233459	0.358595
CASS4	0.406599	0.149037	-0.361896	0.763054	0.139561	0.131034	-0.515869	-0.133987	-0.45886	-0.235012	0.391865	0.0922274	-0.0720965	0.000620115	0.0951881	-0.339285	0.106129	0.153945	-0.284256	-0.255696	-0.274509	-0.114011	-0.403671	-0.484583	0.492928	0.8446	-0.295835	0.882579	-0.100152	0.132432	-0.413699	0.0577843	-0.285515	0.596766	0.58604	-0.324523	0.173776	0.396846	0.797172	-0.45508	0.118242	-0.0845189	0.3806	0.259448	-0.102942	-0.609232	-0.06252	-0.0438037	-0.666157
CAST	-0.280529	-0.444442	-0.941001	0.892209	-0.130309	-0.162761	0.332442	-0.0696954	0.158961	-0.532068	0.211846	-0.129925	1.45	-0.735563	0.197052	0.807481	-0.0051821	-0.318651	-0.128489	-1.00655	0.635849	0.524004	0.129779	-0.0324333	0.182083	0.259529	2.04098	0.32203	-0.0729206	-0.604216	0.623059	-0.671608	-0.234648	0.314192	-1.76625	0.0103203	0.889454	0.711756	1.1999	0.00540611	0.83274	-0.82358	-0.856806	0.447184	-0.600132	-1.45798	-0.506475	-0.474224	-0.293895
CAT	0.337238	0.444492	-0.158859	0.111416	-0.0729334	0.263437	0.399261	0.00740677	-0.157123	0.303273	0.25267	0.21247	0.151675	0.107318	0.0809616	-0.171143	0.13546	-0.317663	-0.00149741	-0.0965096	-0.0118085	-0.126979	-0.64593	0.162169	-0.349218	0.284164	0.161245	0.136401	0.11777	0.445078	0.16609	-0.0441049	0.493996	-1.39272	-0.721028	-0.0605309	-0.0869737	-0.00275617	-0.719497	0.177287	-0.327182	-0.285972	0.486454	0.447734	0.114279	0.194581	-0.360223	0.153718	-0.359821
CAVIN2	3.99254	-0.118961	0.559111	3.16336	1.28908	0.785462	-2.78321	-2.73903	0.86113	-2.26268	-0.787351	-0.344579	-1.64098	-1.24375	1.03913	-1.93805	-0.0840837	1.13759	-1.38429	0.28425	-2.83194	0.119041	-2.75781	-0.585917	0.856866	-0.736238	1.17184	0.88685	-1.36535	-2.39631	-0.00618474	-0.743573	-0.576923	1.18879	-0.773178	1.67913	-1.30767	-0.575362	-0.729907	-2.02241	-3.26043	-1.84387	-0.888372	1.93326	-2.92467	-2.87731	2.20266	0.371365	1.79441
CBFB	-0.0340315	0.273008	0.0239894	0.0753871	-0.354341	-0.417832	-0.4566	0.0900692	-0.200926	-0.101674	0.13954	-0.0976114	-0.350431	0.0570073	0.0644448	-0.147282	0.286326	0.159796	-0.16873	0.111317	0.234919	-0.0650982	0.0887651	-0.192865	0.0298737	-0.144586	-0.171994	0.0380996	-0.0560622	-0.0889591	-0.0233608	0.0980991	-0.169468	0.198176	-0.1784	-0.134469	-0.0544417	0.00592937	0.436266	-0.259158	-0.240811	-0.271864	0.508782	0.105603	0.235558	-0.0247553	0.0344682	-0.0398087	0.230792
CBL	0.0643735	0.154369	-0.0575053	0.0117941	-0.18377	-0.123615	-0.124101	0.320072	-0.220477	-0.149281	0.120636	-0.0645066	0.180862	0.119338	-0.132785	-0.0837318	-0.0780407	0.200195	0.166341	0.0116955	0.119072	0.011866	0.0065627	-0.0782283	-0.25824	-0.0757655	-0.0192699	-0.256744	0.325537	0.402074	-0.306733	-0.206051	0.0195567	-0.526665	-0.207587	0.0458782	-0.26389	-0.178181	-0.174291	0.12336	-0.205985	0.285099	0.169674	-0.33889	0.0908999	-0.061333	0.0402734	-0.142259	-0.14154
CBLB	-0.310581	0.13095	-0.577715	0.0541228	0.0520199	-0.362293	-0.404308	0.343225	-0.0160449	0.471026	-0.00719345	0.471923	0.511106	0.466743	-0.147523	0.412131	-0.0986743	0.193583	-0.0129779	0.0943478	0.570854	-0.718402	-0.0875595	-0.143289	-0.238022	0.0267568	-0.00985997	-0.869569	0.730221	0.656872	0.436264	-0.12276	0.461213	-0.72581	-0.551114	0.0790703	-0.295121	-0.323228	0.000324875	0.712904	0.112035	0.660781	-0.387175	0.256674	0.121808	0.127528	0.0998999	0.234728	0.29424
CBLN4	0.128261	0.047396	0.05773	-0.173287	-1.05334	-0.828326	-1.11669	-1.05249	0.37322	0.00234234	-0.23718	-0.243683	0.229194	-0.735124	0.693385	0.272901	1.1152	0.297652	0.585074	0.393672	-0.125626	0.31104	1.05429	-0.19878	1.03867	1.26774	2.21427	0.865141	-0.0260947	0.238908	0.396191	-0.337163	0.230799	2.38303	0.123267	-0.778046	0.597281	1.32955	0.779195	-0.112159	-0.270556	0.284533	-0.705457	1.36348	-0.869247	0.692352	0.585886	0.316223	0.63077
CBR1	0.0612859	0.736111	-0.14108	0.619081	-0.394971	0.279057	-0.243771	-0.137287	-0.428244	-0.107261	0.33269	0.289916	-0.213481	0.521347	-0.375903	0.0655173	-1.03541	0.683149	-0.160707	0.131439	0.272487	0.112166	-0.926678	0.366705	0.405827	0.603332	0.46584	0.477002	0.0696929	0.371322	0.0926473	-1.55073	-0.174729	0.577215	0.903509	0.807192	-0.420497	0.266036	0.961703	0.249093	-0.21579	0.0794836	0.289638	0.0577715	-0.317484	0.543793	0.19713	0.110017	0.354107
CBR3	-0.0167102	0.709279	-0.164848	0.733537	-0.341724	0.269705	-0.165086	-0.192164	-0.395992	-0.0441976	0.248636	0.316176	-0.0998487	0.421764	-0.30925	0.230445	-1.20124	0.757764	-0.150564	0.0436654	0.302795	0.226112	-0.858337	0.394805	0.436809	0.603311	0.587227	0.514273	0.140284	0.467088	0.109364	-1.74604	-0.230489	0.572123	0.885477	0.783901	-0.290425	0.277925	0.975727	0.30484	-0.0939286	0.0181473	0.270629	0.0480958	-0.392485	0.634939	0.086466	0.201627	0.304971
CBX1	-0.226787	0.326132	0.0277808	0.508755	-0.101271	0.392381	0.00910722	-0.366595	-0.295269	-0.164018	0.297231	0.265226	0.450533	-0.117013	0.368287	-0.0834506	0.12105	0.15737	0.485954	0.257529	0.653616	0.645346	0.337048	-0.143986	-0.105726	-0.0580081	0.743111	0.152577	0.0443193	-0.301828	0.260086	-0.129509	0.268716	0.427957	-0.462818	0.170419	-0.0271596	0.347696	0.157789	0.0152333	0.380635	-1.12647	0.169632	0.9743	-0.608923	-0.212613	0.269577	-0.137501	-0.20036
CBX3	-0.520568	0.34832	-0.873273	1.13965	-0.991239	-0.374723	-0.453225	-1.71055	0.5749	-0.18706	-0.273291	0.892894	1.25999	-0.960229	0.320941	0.531196	0.808304	0.174449	0.318214	0.238116	0.813881	1.26563	0.809571	0.436046	0.635163	0.264503	1.49221	0.293599	-0.155257	-0.588761	0.683483	-0.843555	-0.610412	0.876928	-1.25277	-0.00571586	0.814769	0.408109	1.11516	0.255461	-0.328319	-1.29615	0.238976	0.231981	-1.47837	-0.268629	0.270938	-0.236716	-0.679633
CBX5	-0.438285	0.647151	-0.756695	0.392788	1.78778	-0.232527	0.393947	0.0514521	0.637371	0.383358	0.0895734	0.925213	0.282895	-0.0834255	0.247304	0.108782	0.491337	0.441673	0.221306	0.461801	0.87609	0.23959	0.218392	0.46157	0.396696	-1.02975	1.26258	0.127475	-1.98525	0.622402	0.061515	0.499814	-0.884123	1.18564	-1.46419	0.278542	0.419329	0.649608	0.793522	0.255748	-0.0662022	-0.75642	0.43728	-0.242466	-0.424839	0.637352	0.332363	-1.65239	0.013007
CC2D1A	0.492377	0.171779	-0.340462	-0.0527868	0.355767	0.40633	0.142084	0.850118	0.531143	0.00697885	0.196061	0.154529	-0.705504	0.918448	0.240787	-0.632719	0.465064	0.0889588	-0.24238	-0.208394	-0.705151	-0.215004	-0.288439	-0.0681572	-0.126015	-0.804905	-0.914406	0.485042	0.105286	0.489181	0.529523	0.500857	-0.268109	-0.236688	-0.393268	-0.453329	-0.404562	0.193349	0.494755	-0.702178	0.554809	-0.633009	0.416889	0.117001	0.713944	-1.5416	0.246443	-0.171637	0.518134
CC2D1B	-0.440523	-0.762633	-0.285265	0.154883	0.0233532	-0.516098	-0.273058	-0.336897	-0.289369	-0.587897	-0.360961	0.524095	0.200875	-0.0818312	0.495196	0.076543	0.112427	-0.0394518	0.577786	-0.143299	0.463763	1.13178	0.681873	-0.172174	0.516352	0.199313	0.787289	0.256022	0.736549	-0.197171	-0.337426	0.198483	0.0996498	0.520096	-0.33895	-0.223767	-0.028717	0.0622384	0.6468	0.290464	-0.46994	-1.35583	-0.887524	1.04225	-0.549198	-0.0649261	0.185764	0.193372	0.293358
CCAR1	-0.14483	0.27187	-0.269506	0.338391	-0.322005	-0.116085	-0.310556	-0.249638	0.249229	-0.115056	0.206945	0.333149	0.325699	-0.340283	0.110631	0.0313624	0.239046	0.257951	-0.0150707	0.145747	0.292819	0.227835	0.234361	0.0414842	0.450336	0.564784	1.2789	0.565905	0.260304	0.0605009	0.181691	-0.324569	0.0256191	0.855724	0.148504	0.215219	0.245494	0.336826	0.887737	0.0148133	0.0472781	-0.144425	0.285095	0.716773	-0.273722	-0.15646	0.225746	-0.235035	0.169523
CCAR2	0.0862388	-0.106334	0.00604094	0.224499	-0.0718099	0.0840368	-0.730973	-0.23647	-0.0393616	0.0561571	0.114858	0.103562	0.325346	0.0484856	0.114977	0.0360548	0.0723572	0.100679	0.014307	0.193286	0.12472	0.205476	0.288071	-0.0112992	0.284971	0.62511	0.837496	0.562143	0.163224	0.0968286	0.158937	-0.217285	0.48005	0.950482	0.44828	0.190231	-0.0789094	0.441937	0.719956	0.0387978	-0.0256947	0.0633949	-0.164307	0.379333	-0.0958373	-0.439438	0.202986	-0.257541	0.365238
CCDC117	0.307056	-0.238518	-0.487447	0.617311	0.196996	0.595395	0.758551	0.755124	0.193374	-0.128662	-0.139575	-0.105889	-1.29491	0.97626	0.111263	-0.350784	0.371074	0.0147602	0.282944	-0.0389152	-0.595864	0.179507	-0.102664	-0.473819	0.0631966	-0.288321	-0.509357	0.946038	-0.137011	-0.376052	0.48538	0.67582	-0.590224	-0.379381	0.63516	-0.259589	-0.259692	-0.283198	0.433341	-0.825697	0.290605	-0.83453	0.154469	-0.80892	0.815559	-1.23826	0.232521	-0.620283	1.14403
CCDC12	-1.10976	-2.96358	-2.54749	1.24536	0.206545	0.149347	-2.27484	-2.94623	1.18992	0.263095	-1.11472	0.166136	1.95843	1.63576	-1.27841	2.31015	-1.06533	1.13306	0.276411	-1.09566	-2.2397	0.89471	1.15066	1.77919	-1.26624	0.381175	2.8323	-0.711095	0.107363	-1.45561	0.40898	-0.0492203	0.898914	2.68881	-2.39056	2.19142	-0.401024	0.0335816	0.870609	0.475215	-1.80914	-2.35138	1.57743	0.319746	-2.33105	2.14671	0.261897	-0.504449	0.861578
CCDC126	-1.13549	1.14045	-0.454976	-0.470914	0.865517	-1.56328	0.13343	0.491175	-0.267229	1.02201	-0.308153	0.50636	0.463306	1.38499	-0.0495645	0.433172	-2.49312	0.145029	-0.343563	0.73642	-0.556034	-1.83725	0.0531531	0.89319	0.42951	0.638703	1.26406	-0.425814	1.4658	1.21345	0.709567	0.294503	0.357752	0.989486	0.602235	0.820369	0.194884	-0.639835	1.50225	0.132276	-0.271445	0.295337	-0.932497	-1.2829	1.04397	-2.07608	-1.74278	0.0215988	0.80229
CCDC150	1.61632	0.199354	1.85877	0.212936	0.235652	0.867973	0.0986567	0.641303	-2.60039	0.59995	1.1988	0.636818	-3.62518	1.26854	0.0548805	-0.119693	-0.718869	2.12438	1.62513	1.14879	-2.08623	0.920225	1.29039	-2.2412	0.333523	2.91692	3.5062	2.00708	1.70625	0.203343	0.224302	-2.03814	1.34215	-2.49398	2.35545	-2.40682	0.454218	2.28854	2.15615	-0.605971	-1.30233	-2.42165	-0.561714	2.85711	0.854489	-3.19785	1.72992	-0.0334248	1.55232
CCDC168	0.4595	0.162518	0.169617	-0.144084	-0.334595	-0.120769	-0.137889	0.310744	-0.219897	-0.00657577	0.0996043	-0.0522783	-0.0611602	-0.0636118	-0.291727	-0.379414	0.0399276	0.15615	0.297872	0.152179	0.0440732	-0.0204689	0.00755109	-0.226758	-0.405582	-0.0357621	-0.63229	-0.241643	0.513145	0.542389	-0.242685	0.148275	-0.021659	-0.198133	0.140344	-0.10318	-0.24297	-0.275354	-0.233709	0.114247	-0.46121	0.204935	0.524121	0.812323	0.251249	0.0720298	0.292984	0.0150338	-0.282069
CCDC177	1.19851	0.418585	0.149191	-0.280777	0.105359	-0.00937124	0.535887	0.293346	-0.953821	0.430775	0.579669	-0.212174	-0.694119	0.717227	0.563994	0.167359	0.338355	0.555857	0.71535	0.620189	0.0746992	0.421812	0.179488	0.205297	0.336735	0.0596084	-0.0579287	0.259464	0.937742	-0.0103521	0.317597	0.757326	-0.272916	-0.85243	-0.550572	0.891184	0.289637	0.67907	-0.588696	-0.564938	0.476178	-0.160355	-0.146065	1.27711	0.192414	-2.87049	0.711	-0.546223	-0.290677
CCDC22	-0.213994	0.0970138	-0.022463	0.167911	-0.357016	-0.618514	-0.699764	-0.39029	0.382872	0.0755219	0.29738	0.542452	0.470062	-0.252195	0.0571536	0.43501	0.249824	0.212211	-0.0978661	0.22578	0.430188	0.339608	0.34316	-0.0292684	0.591756	0.445413	0.370591	0.277553	0.316639	0.0353419	0.641506	-0.104501	0.120735	0.16407	-0.47625	0.0182664	0.404322	0.390703	0.684347	0.388435	-0.367077	-0.148122	-0.221321	0.217994	-0.122843	0.275845	0.159139	0.0642302	-0.605884
CCDC47	0.314857	-0.191032	-0.00192671	-0.646107	-1.10023	-0.815493	-0.813258	0.138822	0.149307	-0.242332	0.131951	-1.74503	1.01422	-1.64593	-1.47175	0.688847	-0.136763	0.514953	-0.0688108	0.143342	-0.685321	0.0110314	0.0648066	-0.987565	-0.10882	0.180408	0.570736	0.583158	0.603138	0.509774	0.319457	0.0870092	0.630369	0.544623	0.205777	-1.16887	-0.936583	-0.242501	0.879592	-0.466585	-0.257182	0.216065	0.0311171	0.23423	0.0707414	0.134092	0.27517	0.620005	-0.31645
CCDC58	-0.356327	0.386219	0.102858	0.189204	-1.62283	0.962765	-1.41861	-1.69208	0.981614	-0.0720961	-0.0469026	0.249576	0.688747	-1.12986	-0.419536	0.00788562	-0.13453	0.803055	-0.230863	1.55823	0.45632	-0.0953388	0.0656742	0.262698	0.839921	0.478375	1.89916	-0.575753	0.670754	0.496291	0.881924	0.496703	0.68526	1.10006	-0.278291	1.45277	0.721041	0.437631	1.47822	0.87534	-1.60617	-2.08524	-0.585839	0.438098	0.781195	0.870303	0.290453	0.336398	0.0974323
CCDC65	0.0359788	-0.0107436	-1.20455	0.782165	-0.710832	-0.524658	-0.95108	-1.04167	0.859026	-0.0999171	-0.202657	0.419417	0.972046	-0.799037	0.662159	0.50579	0.784748	0.394245	0.556264	0.21818	0.663154	0.783999	0.462922	0.330175	0.4007	0.266787	0.884129	-0.35474	0.222415	0.162358	0.748745	-0.13603	-0.619034	0.678088	-1.11923	0.552391	0.835155	0.904402	0.785066	0.505288	0.00517634	-0.892809	0.6272	1.27292	-0.45389	-0.107201	0.751721	-0.839932	-0.629056
CCDC88B	0.412212	0.402171	-0.0466668	0.22649	-0.0677397	-0.369613	-0.276254	-0.0782408	0.327848	0.159169	0.294428	0.198271	0.526493	0.344326	0.464405	0.173465	0.175542	-0.289881	0.281112	0.205111	0.389573	0.520673	0.493253	0.503488	0.0787115	0.334532	0.786798	-0.587727	0.466933	0.667697	0.25519	-0.237673	0.00573743	-0.175128	-0.167715	0.176838	0.22094	0.141039	0.559116	0.415561	-0.220797	-0.350247	-0.0480781	1.18621	0.280233	-2.00742	0.458225	-0.150457	-0.556061
CCDC9	-0.604159	-0.842238	0.873065	0.83624	-0.379094	-0.563371	-0.785405	0.118728	-0.227798	0.452294	0.760891	-0.595699	1.20697	-0.23908	0.0895465	0.373832	-0.588979	0.128549	1.32708	0.114827	-0.14152	1.3172	-0.132043	-0.517459	-0.184062	-1.21618	2.09506	1.12715	-0.196111	-0.9403	1.0074	-0.818798	0.0139033	0.507505	-0.659121	-0.988476	0.995305	1.17836	0.608781	-0.227112	-0.18254	-0.931451	-0.292641	1.28116	0.192848	0.891523	0.890869	-0.326182	-1.45851
CCDC90B	-0.457668	-0.461306	0.181979	-0.957315	-0.359746	0.242585	1.73321	-0.692891	1.4003	2.16079	2.16911	-1.39479	-0.205719	-1.20406	0.448291	2.72623	-0.38532	-0.530816	0.156353	-0.335117	-1.89362	-1.10721	-0.897599	-0.200982	-0.313638	-1.92704	1.01374	-0.151392	0.211243	-1.5818	-0.0593356	-1.01228	1.89674	1.28967	0.00547799	-0.116301	0.190857	1.87869	-0.69898	-1.36607	0.0243983	-0.46039	1.99873	-2.46204	-1.15066	3.83988	-1.74309	-1.08395	-0.513661
CCDC91	2.89854	0.104622	3.9194	-0.44362	2.31256	0.302359	1.88886	1.93955	-1.31947	0.621431	0.29923	0.730039	-0.903937	2.43567	0.239077	-1.41186	-0.958499	-0.702859	-0.499733	0.163797	-4.68408	-3.30945	1.12142	-0.0951108	-2.23309	0.632029	-0.57659	2.00257	1.00383	-1.72671	-1.05574	-0.951739	1.71133	0.354419	2.82036	0.180922	-0.546764	1.18003	0.00702894	-1.71307	0.0708227	-4.22146	-0.400201	3.40272	0.917798	-4.87196	2.08173	0.522142	3.60377
CCDC93	-0.232356	0.085294	-0.147524	-0.0269898	-0.0267181	-0.195231	-0.348663	-0.277226	0.334432	-0.0887705	-0.0148471	0.226677	0.090352	-0.474166	-0.29027	0.0158499	0.135848	0.254045	-0.0304605	0.0818559	0.226029	0.137156	0.222513	0.00369346	0.0617641	0.0823922	-0.0733898	-0.0127462	0.0494953	0.0804601	0.0658878	-0.120987	-0.13218	0.366825	-0.225668	0.0618515	-0.23774	0.175705	0.0544998	-0.0276788	-0.562904	-0.017259	-0.00357685	0.41762	-0.145794	-0.398699	0.0307301	-0.188181	-0.352093
CCNDBP1	0.151566	0.210991	0.000100264	-0.0993683	-0.0303003	-0.0831347	-0.145433	0.419177	-0.22492	-0.05599	0.151845	-0.265323	-0.507846	0.524723	-1.40616	-0.402643	0.139778	0.1698	0.112377	-0.0181636	-0.0622966	-0.417166	-0.34827	0.0868785	-0.231538	0.232088	-0.202856	0.240926	0.396486	0.0182208	-0.196109	0.423443	0.266575	0.421226	0.623578	-0.152615	-0.793236	0.0810076	0.748166	-0.0696679	-0.120197	0.500841	0.348477	0.455347	0.497405	-0.124001	0.254972	0.182784	0.111247
CCNK	-0.105603	-0.208491	-0.00695425	-0.208212	-0.262299	0.268759	-0.576036	0.282414	0.19594	-0.30423	0.249134	0.0619937	-0.185248	0.493178	-0.125729	-0.339135	0.0670644	-0.0779326	0.0358979	-0.0904843	-0.175974	0.0499826	-0.273495	-0.033403	0.505086	0.793599	1.3481	0.69538	0.34897	0.392665	-0.443354	-0.00113563	0.848031	0.902121	0.960551	0.0548524	-0.374398	0.185848	0.73012	-0.173293	0.177689	0.133087	0.102988	1.28302	0.23044	-0.301875	0.291763	0.206895	-0.0572876
CCNY	-0.488131	0.396331	0.500872	0.0544979	0.544277	0.381345	-0.332924	-0.156546	-0.103863	0.25188	0.145345	0.295898	0.350958	0.0312009	-0.460704	0.291662	-0.828646	0.155029	-0.1223	0.0990968	0.0285695	-0.325961	-0.0559825	0.747355	-0.441689	-0.219605	0.0624388	-0.340275	0.631017	0.884653	-0.198325	-0.135315	0.570341	0.275308	-0.228328	-0.188825	-0.330285	-0.360874	-0.314029	0.432602	-0.0134892	0.267948	-1.04329	-0.453885	0.264418	0.141268	-0.0462536	0.052762	-0.010777
CCS	0.20603	0.100496	0.00873377	0.583051	0.0701767	-0.112226	-0.304635	-1.02697	0.322878	0.0201305	0.00259686	0.221676	0.601407	-0.314988	0.073869	0.226308	0.47916	-0.0703825	0.0104287	0.206184	-0.0487569	0.709993	0.213861	-0.211571	0.29002	0.468237	0.658148	0.809767	-0.378614	-0.620838	0.242685	-0.0619373	0.157038	0.327976	-0.234387	0.179892	-0.135231	-0.0461815	0.579038	0.35862	0.0849447	-0.368929	0.211073	0.473619	-0.397175	0.291255	0.341476	0.330854	-0.17021
CCT2	0.309634	-0.24554	-0.336296	0.461872	-0.194939	0.19591	-0.435701	-0.244161	0.167071	-0.00576013	0.162646	-0.0369286	-0.128966	-0.0755782	-0.0284714	0.116266	0.304293	0.402098	-0.292491	0.185281	-0.167855	-0.344107	0.19885	-0.505991	0.180493	-0.0753301	0.219272	0.5468	-0.166098	-0.139941	0.218813	0.763208	0.526823	0.516862	-0.0144105	-0.301027	-0.0560036	0.252822	0.564812	0.125539	-0.130084	-0.679488	0.0903286	0.0802761	0.0147294	0.336697	-0.0944702	0.208558	0.140008
CCT3	0.181145	-0.0604105	0.178978	0.458129	-0.060921	0.070365	-0.361217	-0.289746	0.291183	-0.0292982	0.265744	0.042999	0.149896	-0.10824	-0.174333	0.143921	0.267281	0.202235	-0.020852	0.122389	0.14435	0.185493	0.197749	-0.0821409	0.288144	0.0272956	0.248852	0.469373	0.138626	0.173534	0.0506472	0.574144	0.510815	0.767191	0.0514993	-0.000658541	0.0566874	0.181213	0.712132	0.418388	-0.28467	0.039481	0.326968	-0.000608907	-0.0862405	0.709309	0.304055	-0.0949638	-0.239141
CCT4	0.163993	-0.126559	-0.0993968	0.100295	-0.0241602	0.253356	-0.0775259	0.165134	-0.0545188	-0.441341	0.109846	-0.367576	-0.480757	-0.0495791	-0.592888	-0.275648	-0.0296282	0.268356	-0.335991	-0.0437102	-0.298538	-0.431533	-0.262686	-0.339642	-0.0723961	-0.0392238	-0.01399	0.269017	0.0265068	0.013279	-0.261187	0.624155	0.451952	0.265609	0.391754	-0.0176374	-0.493886	-0.140589	0.181227	0.0335382	-0.242506	-0.006754	0.152234	-0.104485	-0.213954	0.346861	-0.0641275	0.398904	0.138066
CCT5	0.258036	0.0584714	-0.475655	-0.0354974	-0.0238418	-0.23813	-0.172319	0.214809	-0.409331	-0.115041	0.105484	-0.294241	-0.51427	0.0483776	-0.476686	-0.318572	-0.130566	-0.0556911	-0.220372	0.0990382	-0.162886	-0.27751	-0.182049	-0.461708	-0.0926731	-0.0643574	0.0349325	0.139197	-0.0556221	-0.0160367	-0.2799	0.802884	0.30464	0.148225	0.1312	-0.197194	-0.251828	-0.017724	0.170466	-0.035878	-0.350246	0.0152463	0.220324	-0.0608146	-0.245103	-0.147635	0.0829198	0.326393	0.303925
CCT6A	0.202602	-0.0226261	-0.032716	0.172013	-0.127058	0.000205346	-0.693761	0.0952916	0.0134085	-0.151925	0.206325	-0.116839	-0.360405	0.0399673	-0.479516	-0.178115	0.133172	0.267142	-0.0351106	0.250114	0.0786314	-0.133834	-0.0621736	-0.316767	-0.093318	0.0438789	0.0940286	0.344957	0.184908	0.14979	-0.0610707	0.645546	0.610512	0.660516	0.219822	-0.00842739	-0.0932649	0.203709	0.797019	-0.0113227	-0.262547	0.0342531	0.207601	0.337495	0.0233804	0.201838	0.175326	-0.0185487	-0.0786366
CCT7	0.130472	-0.177592	-0.158813	0.29816	-0.0537025	0.196584	0.00404235	-0.082071	-0.0533044	-0.224252	0.0992942	-0.10333	-0.310842	-0.137127	-0.20337	-0.0681158	0.0749888	0.333979	-0.235686	0.0845809	-0.145985	-0.0685554	-0.0780974	-0.244978	0.0277662	-0.394669	-0.377401	0.401308	-0.160594	-0.279728	0.0588158	0.590051	0.316647	0.226777	0.251418	-0.0625647	-0.113978	0.0980173	0.199033	0.114551	-0.339809	0.00814743	0.183053	-0.136275	-0.252213	0.630654	-0.0297485	0.148269	0.137751
CCT8	0.323606	-0.188416	0.101735	0.287694	0.0657089	0.185067	-0.431211	-0.0915777	0.0487319	-0.209689	0.316428	-0.101074	-0.152214	-0.11414	-0.159343	-0.0216745	0.0818924	0.00389174	-0.267294	0.135615	0.0314989	-0.01712	0.0726905	-0.289928	0.131525	0.10844	0.429821	0.513258	0.180632	0.125446	0.187726	0.467108	0.655691	0.630278	0.313025	-0.0863023	-0.09743	0.111782	0.505008	0.0700111	-0.0220994	-0.032929	0.259976	0.106381	-0.23995	0.286243	0.182043	-0.0553227	-0.0783113
CD101	0.468454	0.861793	0.366802	0.711807	0.173463	0.853149	0.669492	0.41131	-1.77458	0.0584365	0.280345	0.858779	0.104065	0.510393	0.151649	0.1161	-0.578194	0.776182	0.716788	0.284666	0.885813	-0.0491032	0.0388228	0.557354	-0.945749	-0.129448	-1.72755	-1.90254	0.144319	-1.04516	-0.868394	-0.568575	-1.045	0.159215	-0.581567	-0.800224	0.455317	-0.961333	-1.80424	0.395746	0.589351	0.386747	0.45101	0.100291	0.584509	-0.260588	0.286357	0.158108	0.353346
CD14	-0.799047	0.294161	-0.669168	-0.331944	-0.115971	0.729093	1.76996	-0.867686	-0.636923	0.101836	-0.0615005	0.784313	-0.0189701	0.265442	-0.405609	0.0801559	-0.495218	1.21879	-1.6306	-0.590365	0.0178348	-0.142224	0.0309136	0.304164	-0.921565	-0.59473	-0.364244	0.118697	-0.0174822	0.0248055	-0.455508	0.456172	0.17077	0.257486	-1.33134	-0.945138	-0.670571	0.965859	2.65568	0.0706009	0.508532	0.866278	0.163902	-0.86805	-0.592094	0.89974	-0.446183	0.364464	-0.668185
CD177	-0.276148	0.176803	-1.30963	0.85021	0.886801	-4.73735	-4.42984	0.328171	1.42558	0.777213	-1.57433	0.333951	-0.676136	0.0829035	0.169943	-0.236139	0.427116	-2.50431	1.43169	-0.576372	-1.36165	1.80223	0.973289	0.774399	-0.189257	-1.32484	-3.21636	-0.410256	-0.831304	-0.0682779	0.153095	-0.228714	-0.359747	0.0332097	-1.16186	0.118176	1.76931	-1.35595	1.45189	2.17661	-0.492313	-0.559761	-1.49264	0.80751	0.838156	1.73116	1.66876	-0.0519882	0.297733
CD200R1	-0.0617155	0.327598	-0.441036	-0.273411	-0.290774	-0.264946	0.597513	0.828767	-0.467446	0.237181	0.136575	0.326671	-0.450488	0.74114	-0.787942	-0.484562	-0.390556	0.0565384	-0.623889	-0.5947	0.323736	-0.371851	-0.497033	0.438394	-0.867625	0.116353	-0.550918	-1.16178	1.01738	1.19152	-0.692648	0.83215	-0.313224	-1.07441	0.388884	-0.119071	-0.803092	-0.418016	-0.390162	-0.147832	-0.233643	0.519456	0.0901016	-0.497939	1.03176	-0.989	0.0424775	-0.107806	0.482171
CD2AP	-0.416428	-0.0402361	-0.44461	1.56763	-1.14772	-0.439661	-0.487859	-1.39088	0.839168	0.605269	0.525223	0.414953	1.1213	-0.563285	0.484173	0.346816	0.622478	0.469595	0.161514	0.130471	0.538397	1.13521	0.671079	-0.189174	0.466432	0.490703	0.90985	0.329155	0.376416	-0.785231	0.335973	-1.31975	-0.780613	1.05148	-1.15613	-0.840234	0.158529	0.316536	1.04227	0.176972	-0.909041	-1.44726	-0.0959252	0.0790575	-0.842297	-0.872612	-0.00777323	-0.186042	-0.189974
CD300A	0.228559	-0.180409	-0.495668	-0.201941	0.101041	-0.497691	0.0188547	0.030212	-0.318869	0.357621	0.132822	-0.571757	0.0234168	0.203759	-0.270306	-0.0038069	-1.06115	-0.311749	-0.40285	-0.120551	-0.448802	0.0281008	-0.229497	-0.508094	-0.17762	-0.186157	-0.309853	-0.245411	0.339346	-0.431537	-0.296362	0.237627	-0.577117	-0.474457	-0.682076	0.0663332	-0.447629	-0.220997	0.152747	-0.575877	-0.333915	0.0370032	-0.29546	1.16003	-0.0291615	-0.11827	-0.380748	0.246372	0.491157
CD300LF	0.457079	-0.030724	0.100345	-0.479042	-0.488923	-0.467958	0.142365	0.23074	-0.273082	0.393652	0.423219	-0.932185	-0.234111	0.330484	-1.26812	-0.358192	-0.360317	-0.00151169	0.310402	-0.201157	-1.12693	0.53154	-0.23046	-1.55066	-0.350172	0.347435	0.178858	-0.06305	0.306228	0.353519	0.346731	0.381361	-0.141485	-0.634877	-0.027521	0.0365284	-0.176907	-0.309313	-0.448119	-0.580987	0.00918834	0.0545057	-0.132582	0.344834	0.0860075	0.100019	0.0693983	-0.0946721	0.0857705
CD33	-1.12039	1.57154	-0.280013	0.624433	-0.0783185	0.887332	1.46146	1.11432	0.213939	0.00533974	-0.371403	1.15457	-0.129033	0.9409	0.780667	0.650062	-0.363563	0.148097	0.199592	-0.426857	0.855234	0.597637	-0.345757	1.15756	0.341479	-0.443426	-0.192254	0.239405	-2.02031	0.270196	0.711724	0.144064	-1.30286	-0.00659566	0.360958	0.932347	-0.0711256	0.385968	-1.47637	0.573186	-0.390903	0.273983	0.965814	1.4354	0.29489	-1.92355	0.403497	-0.476424	0.670427
CD36	3.03896	0.330043	-0.0432737	3.92979	1.78524	2.14214	-1.6541	-1.46114	-0.291293	0.0920554	-0.246808	0.267834	-1.45759	-0.83746	-0.038166	-0.974914	-0.16818	1.79248	-1.82967	0.421289	-2.61955	-0.0931898	-1.15632	-0.584467	0.438811	0.113486	2.08788	0.907216	-1.56672	-2.28674	-0.0638283	-0.740172	-0.392987	1.88089	-2.02027	2.48804	-1.81058	1.04549	0.10032	1.38899	-1.98627	-1.47583	0.441861	1.83906	-1.97442	-1.74242	1.15471	-0.0817659	0.907207
CD37	0.281136	-0.425878	-0.597135	0.0981495	0.165168	-0.373251	0.109626	0.412723	0.230541	0.0622399	0.0549444	-0.57832	0.0679292	0.22359	-0.537206	-0.0895385	0.295463	0.184763	0.0852441	0.234599	-0.0299632	0.0389066	0.529359	-0.605732	-0.307522	0.700839	0.288749	0.174132	0.247605	0.300053	-0.221376	0.074738	-0.588176	-0.0296557	0.0101283	0.125036	-0.288238	0.158256	-0.00805953	-0.294159	-0.118344	-0.867282	0.109617	0.834259	0.249961	0.233961	0.11858	-0.00409864	-0.147032
CD40LG	-0.234156	1.02035	1.30958	1.09947	0.722165	1.1517	1.3018	-0.103539	1.2099	0.201036	-2.07222	0.922368	1.50141	0.378741	0.336311	1.04155	0.650711	0.203256	0.854572	-0.446457	-1.44957	1.11811	1.02999	1.06523	1.26989	1.50815	-0.365684	0.828653	0.677699	-1.29911	0.963318	0.739655	-1.5486	0.845212	-0.994819	1.22232	1.23793	0.424038	-1.5685	0.858258	-0.0383353	0.538602	-1.0554	-0.891226	-1.32501	-1.91114	0.706826	-1.51364	-0.566678
CD44	0.146108	0.325064	-0.557987	0.181119	0.0788763	-0.392223	0.265017	0.179929	0.155019	0.393552	0.374178	0.20822	0.0128745	0.399031	-0.18376	0.0325762	-0.250639	0.189503	0.0600743	0.569772	0.482905	0.369998	0.0603773	0.041172	0.112355	0.405865	0.585467	-0.406052	0.351945	0.0233465	0.0929701	0.272488	-0.29918	-0.385246	-0.304271	0.205507	0.170256	0.391682	0.965105	0.34129	0.762019	-0.349593	0.157395	0.781938	0.330918	-0.0857797	0.275747	-0.380477	0.186748
CD47	0.381302	0.0338705	-0.134002	0.229774	0.199383	0.00430654	0.279546	0.0228414	-0.772599	0.147264	0.282502	-0.458507	-0.198817	0.0691691	-0.29936	-0.224064	-0.273854	0.0596396	-0.198071	-0.0647459	-0.122076	-0.203776	-0.342934	-0.441677	-0.608283	-0.346823	0.377512	-0.19635	0.279689	0.40773	-0.338507	0.303409	-0.160072	-0.132426	-0.255969	-0.0911177	-0.165453	-0.327968	-0.15045	0.0401408	0.00601335	-0.0679388	0.0899883	0.543226	0.256703	-0.321674	-0.178758	0.106152	0.0200837
CD48	0.355256	-0.172249	-0.149168	-0.352226	-0.392313	0.316656	0.162255	-0.138481	0.41816	-0.44134	0.0304831	0.179765	0.0980136	-0.509271	-0.212617	-0.242222	-0.317856	0.90732	0.0813501	0.213186	-0.243341	0.127632	0.495508	-0.237384	0.248232	0.330948	0.975192	0.108863	0.365356	-1.08543	-0.421925	-0.108981	-0.129491	0.189111	0.430142	0.182964	0.215814	0.203282	0.191632	-0.173561	0.0848946	-1.31319	-0.848807	1.02161	-0.65902	0.10679	0.369128	-0.637247	0.645391
CD53	0.237565	0.784372	-0.821821	-0.867783	0.0972204	-0.274062	0.585967	0.751877	-0.788786	0.0185724	0.191504	-0.183369	-1.13764	0.766218	-0.566828	-0.626186	-0.769566	-0.0155278	0.122379	0.120058	0.10938	-0.203076	-0.608919	0.358962	-0.852655	-0.330268	-1.03709	-0.751814	0.255997	0.225679	-0.758657	0.511108	-0.684042	-2.01988	-0.151574	0.521373	-0.360956	-0.422894	-0.61174	-0.24047	-0.0479645	0.310264	0.404697	0.768705	0.659917	-1.03701	0.166667	-0.132461	0.600415
CD55	0.612458	-0.36393	-0.967269	-0.0226764	-0.201268	-0.462239	0.276019	-0.657192	0.121619	-0.468614	-0.106348	-0.487553	-0.14687	-0.471547	0.277205	0.29574	-0.291015	-4.42e-05	0.20121	0.308389	-0.332136	0.406249	-0.224111	-0.153785	-0.990893	-0.371676	0.14392	-0.572319	0.0861496	-0.43393	-0.605917	-0.298328	-0.763857	-0.680486	-0.365866	0.213567	0.290022	0.399574	0.906317	-0.191136	0.0335793	-0.454508	0.183754	-0.0283592	-0.483816	0.265689	-0.336759	0.00786661	-0.22368
CD58	0.257444	0.162451	-0.297725	0.169545	-0.311818	-0.254697	0.35548	0.0116058	0.0664438	-0.0734697	0.366431	-0.0685328	0.238796	0.0153251	0.320643	0.396145	0.11839	0.0428482	0.111377	0.147053	0.327405	0.492054	0.238565	0.039453	-0.116392	-0.106641	0.119258	0.130308	0.380525	-0.0497356	0.180882	-0.0505424	-0.316125	0.0437411	-0.597555	-0.202711	0.11057	0.217939	0.378852	-0.0405453	0.289025	-0.548799	-0.0258421	0.764553	0.0255832	-0.37472	0.263637	-0.0502086	-0.0807107
CD59	-0.283208	-0.463057	-0.351487	-0.486263	-0.440126	-1.67252	-0.0398952	-0.976345	-0.527442	-0.310966	-0.519691	-0.181784	-0.0215014	-0.442057	-0.0940528	-0.255043	-0.637948	-0.522021	-0.344453	-0.350695	-0.680354	0.219153	0.216164	-0.719489	-0.857598	-0.723565	-1.0007	-0.836924	-0.492732	-1.49466	-0.890505	-0.789295	-0.984442	-1.61559	-1.47223	-1.19778	-0.774913	-0.79886	-0.270165	-0.603042	-0.707648	-1.32711	-0.849464	0.343347	-0.968751	-0.951804	-0.650499	0.778748	0.321723
CD63	0.224866	0.402861	0.348694	-0.632987	0.173716	-0.206826	0.280701	0.302909	-0.563246	0.271288	0.2356	-0.174048	-0.525497	0.446584	-0.587026	-1.06368	-0.104879	0.0638977	0.297474	0.0147962	-0.371124	-0.421189	-0.437906	0.157625	-0.6521	0.136236	-0.391633	-1.07485	0.0591428	0.472881	-0.505089	0.22549	0.309352	-0.554927	0.431403	-0.169693	-0.517256	-0.16848	-1.42471	-0.291115	-0.110896	0.108021	0.358944	0.621581	0.419097	-0.563299	0.0235153	0.593052	0.0497929
CD68	1.20265	-0.203434	-0.00659587	0.481291	0.124845	0.437707	0.659472	0.198248	-1.734	-0.80177	0.00751528	0.586725	-1.47769	0.78981	-1.25047	-0.637137	-1.40314	-0.435134	-1.57794	-1.69665	-1.68184	-1.33447	-0.724073	-0.394589	0.36353	1.34095	2.09996	1.14912	0.0398744	-0.209862	-1.88407	1.01171	0.710594	0.853821	0.56471	0.83289	-0.473432	0.678114	0.395321	-0.808847	0.368673	0.340767	0.118089	0.695329	-1.06687	-1.1662	-0.159184	0.744364	0.985425
CD74	0.344939	-0.388489	0.798045	-0.686271	0.29089	1.04256	-0.14061	0.449312	-0.673899	1.08106	0.217515	-0.867013	0.306597	0.185375	-0.92888	-0.923926	-0.0569787	-0.239656	0.390704	-0.499218	-1.07937	-0.189697	-0.315868	-0.906979	-0.19481	0.879501	0.5118	0.0637407	0.306459	0.966848	-0.45972	-0.294971	0.63358	1.04381	0.51477	-0.158354	-1.72471	0.459979	1.44028	0.0369863	-0.0620643	-0.547278	-0.522674	0.799782	-0.489634	-0.435489	1.09042	-0.378963	0.431362
CD82	-0.0301299	0.275611	-0.259725	-0.853936	-1.0764	-0.485107	0.238644	0.523406	-0.477382	0.303926	0.154432	0.0298457	-1.19994	1.09196	-0.505179	-0.0907832	-0.384754	-0.215282	-0.37047	0.185616	-0.142969	-0.571831	-0.238973	-0.320951	-1.40714	-0.240645	0.50431	-1.0197	0.133359	0.85093	-0.723039	0.284421	-0.0881495	-0.736488	0.187461	0.0486376	-1.00604	-0.411751	0.281121	0.0227597	-0.134561	0.531899	0.690076	0.630775	0.909494	-0.394215	-0.288643	-0.140956	0.472693
CD9	2.86661	0.379123	0.9155	2.20004	0.0126054	0.659167	-2.40968	-1.18504	-1.18967	0.314053	-0.840546	0.4099	-0.354991	-1.83545	-0.832714	-1.5903	-0.247287	0.319913	-0.132167	-0.158579	-1.49231	-0.763592	-0.295424	-0.756558	-1.13143	0.568984	0.404538	-0.375223	-1.27199	0.303909	-1.65577	-0.985421	0.0146677	-0.245197	0.259275	0.885779	-1.92917	0.260184	-1.21793	-0.428718	-1.67209	-0.111323	-0.643897	1.02776	-1.43403	-0.954234	0.866084	0.0420714	0.794265
CD93	0.0856166	0.730784	-3.06366	0.366501	-0.0229164	-0.927945	0.579742	0.125051	0.169046	0.449615	0.503744	0.648038	0.658033	-1.06776	0.374742	-0.549923	-0.0462963	0.0636027	0.366066	-0.198799	0.959504	-0.476122	0.760036	0.0927978	-0.538221	-2.70665	0.0950612	-0.488792	0.61644	0.111277	0.306577	0.200533	-0.454045	-0.248013	-0.835013	-0.176047	0.338344	-0.422942	-0.950657	0.486998	0.0424116	-0.902665	-0.511147	0.351589	0.135473	0.497306	0.820369	0.36055	0.306427
CD97	-0.0226704	0.273972	-0.138352	0.0554088	-0.551516	-0.304732	-0.196315	-0.0229587	-0.401963	0.0776451	0.00019049	-0.0620398	-0.241434	-0.3051	-0.0351767	-0.0867112	-0.299425	0.00257546	-0.160655	0.0918274	-0.122042	-0.300436	-0.335189	-0.206964	-0.425796	0.103205	0.0897036	-0.0234877	-0.113452	-0.161718	-0.39752	0.241695	-0.0802274	-0.553571	-0.153867	-0.28029	0.0234105	-0.11755	-0.321613	-0.0927128	-0.478544	-0.493755	0.373784	0.480597	-0.0249125	-0.631565	-0.0802579	0.0599682	-0.0407979
CDA	-0.574221	0.51398	0.309824	-0.0626594	-0.0357207	-0.491339	-0.195265	-0.157815	-0.232708	-0.399791	0.148575	-0.0577885	0.104749	-0.402529	-0.955048	-0.0184481	-0.16069	-0.141121	0.0519081	0.11682	0.121732	-0.04416	0.0663866	-0.154423	-0.0968154	-0.213228	-1.1746	-0.973792	-0.232222	-0.129892	-0.25613	0.0756353	-0.439314	-0.605885	-0.297505	-0.168508	-0.605137	-0.446071	0.156478	0.680203	-0.997304	0.282462	0.13965	-0.860345	-0.43002	0.8864	-0.0404862	0.523432	-0.0598134
CDC37	-0.284752	0.0195411	-0.460899	0.877359	-0.566009	-0.0865942	-0.953569	-1.51284	0.849582	-0.0644915	-0.22847	0.545664	1.14482	-0.75013	0.413399	0.884202	0.57055	0.359353	-0.151464	0.112289	0.52475	0.884074	0.710578	0.3502	0.688618	-0.157105	1.16135	0.129984	-0.108079	-0.178741	0.653376	-0.401201	-0.585086	0.202187	-1.3195	0.270594	0.763278	0.0373299	0.739223	0.300915	-0.313908	-0.730214	0.353254	-0.151747	-1.0063	0.289064	0.112408	-0.171593	-0.50834
CDC40	0.815978	-0.531631	-0.944737	-0.00975098	-0.843658	-0.21508	-1.19307	-0.756144	0.663186	3.15721	-0.635046	-0.754094	0.0220599	0.0441031	-0.574076	-0.529313	1.27846	-1.08385	-0.170932	0.764996	-0.919945	-0.179736	-0.924768	-0.688099	0.790522	1.12734	0.845636	0.694408	0.325998	0.418006	1.00376	0.494582	0.446181	0.518102	0.299049	0.522994	-1.05846	2.29746	1.21831	-0.848607	-0.354823	0.727062	-1.11141	0.787341	-1.16123	1.26697	0.515604	0.690162	0.632103
CDC42	0.0613769	0.316586	-0.25861	0.677674	-0.4319	-0.623019	-0.825676	-0.570794	0.820273	0.167487	0.196191	0.439777	0.820219	-0.683045	0.0370301	0.472474	0.562575	-0.461663	0.425893	0.281217	0.570703	0.671857	0.618162	0.147271	0.275742	-0.0662617	-0.457605	-0.213964	0.445367	0.423185	0.590553	0.127377	0.0459772	0.1218	-1.12593	-0.643547	0.163871	0.056705	0.578204	0.406407	0.102471	-0.427667	0.0627788	0.0133198	-0.359175	0.649706	0.553271	-0.0697351	-0.339288
CDC5L	-1.18432	-0.906563	-1.30228	1.3264	-0.826541	-0.446833	-0.496121	-0.816071	1.58013	0.574909	-0.625361	1.06268	1.43749	-1.56075	0.441894	1.52622	1.23009	-0.841868	0.201769	0.00266144	-1.00764	0.769658	0.951086	-0.693712	1.14581	0.36077	1.6439	0.1157	-0.997	-0.503371	0.339213	-1.87333	0.984766	1.12959	-1.01319	1.04408	1.58146	0.833223	1.00669	0.0194657	-0.859801	-0.779629	-1.00643	0.734878	-1.33277	1.31338	0.526982	0.495898	0.2068
CDC73	-1.42872	-0.554514	0.387194	0.979457	1.47993	0.0152161	-0.688326	-2.02648	0.851683	0.226313	-0.139888	0.155596	1.08426	-0.93339	0.463711	0.789984	0.434321	0.556603	-0.424678	0.090118	-0.191117	-0.176629	0.67848	0.62468	0.463878	-0.0501012	0.651987	0.239291	-0.667222	-0.599541	0.620054	-0.462732	0.356373	1.10682	-0.403244	-0.00169717	0.584077	-0.155324	0.0799311	0.523093	-0.661191	-1.6698	-0.2819	-1.61553	-1.16884	1.99929	-0.203563	0.219393	-0.0613315
CDIPT	0.390323	0.0910092	0.27554	-0.211876	-0.120773	0.127598	-0.249355	0.384934	-0.226314	0.228824	-0.0711786	-0.0620986	0.153842	0.216022	-0.103369	-0.383641	0.166238	-0.440117	-0.369384	0.351427	-0.125949	-0.956963	0.288817	0.0682153	-0.151863	0.511028	0.104684	-0.213913	0.752326	0.998147	-0.28078	0.084353	0.252542	0.26497	0.156117	0.0882132	-0.0995765	-0.139246	0.629556	0.157199	-0.218704	0.631452	0.0741913	0.884483	0.509668	-0.575763	-0.0670289	-0.0887602	0.272859
CDK19	0.0952327	-0.0381131	-0.657568	0.3304	0.173959	0.510796	-0.191907	0.608421	0.366267	-0.68748	1.02878	0.0652077	0.515846	0.0216472	-0.000809597	0.86167	-0.0561156	0.240889	0.112917	-0.146104	-0.107207	0.36862	-0.201585	-0.187728	0.28146	0.321346	1.03057	0.25522	-0.189886	0.531865	0.36356	-0.408284	0.108769	-0.131912	-0.218654	-0.365044	-0.137047	-0.742701	-0.261421	0.121423	-0.0304146	-0.666832	0.466402	-1.12512	-0.809791	0.028054	-0.282513	0.538875	-0.547362
CDK2	-1.29127	1.39982	0.743382	0.994285	-1.42029	0.854488	0.527899	0.764132	0.146072	0.464389	0.310779	0.978031	-1.47257	1.149	-1.30605	-1.554	-1.706	1.28833	-1.62224	0.807339	0.652965	-1.88901	0.456702	0.51019	0.552677	0.654555	0.421115	0.788551	0.527768	1.09369	0.181512	2.23343	0.0794249	1.06782	1.61784	-1.72142	0.0917595	-0.70942	0.954071	0.471563	0.110411	0.836864	1.20685	-0.605144	0.830429	1.37311	-1.09388	-0.764269	0.413899
CDK5	-0.609319	0.284309	-0.576389	-0.198132	0.556162	-1.16372	0.0468748	-0.00419775	-0.0823185	-0.237456	0.0174535	0.573677	-0.189494	0.300138	0.13731	0.274514	-0.429751	0.191403	-0.275791	-0.15872	0.143756	-0.77376	-0.131607	0.290477	0.346549	0.17277	0.489565	-0.366169	0.579543	0.6195	0.397449	-0.185622	0.297888	0.177409	0.486542	0.244168	-0.0656361	-0.408717	0.861507	0.499634	-0.389647	0.832681	-0.139091	-1.5581	0.369091	-0.103516	-0.685916	0.516462	-0.128036
CDK5RAP3	-0.189082	0.0298722	0.204671	0.110609	-0.355908	0.0970343	-1.07571	0.143953	0.0697612	-0.0744954	0.29098	-0.00991999	0.216164	0.236989	-0.463393	0.0614742	-0.202008	0.199469	-0.0962321	0.191319	0.172846	-0.754212	0.300944	-0.128605	-0.136833	0.550561	0.759063	0.82218	0.691332	0.399816	0.0898869	-0.462953	0.832138	0.334919	0.723695	-0.331071	0.0187299	0.125938	1.02107	0.15691	0.134209	0.58912	-0.200553	0.0973164	0.0717659	0.112071	-0.0883368	0.267908	-0.0515529
CDKN2AIP	-0.263545	0.0660216	-0.298503	0.324845	-0.689696	0.200204	-0.778369	-0.31957	0.510031	-0.210692	0.0957428	0.206439	0.279231	0.186651	0.599959	-0.22894	0.28469	-0.0343773	-0.0484639	0.424566	-0.145786	0.111637	0.185831	0.296987	0.488246	0.436786	1.00297	0.418208	-0.144315	-0.262458	0.394347	-0.0547098	-0.0732048	0.467139	-0.39032	-0.00402811	0.329574	0.583673	0.69629	-0.222853	0.139641	-0.794352	0.298876	0.602482	-0.511297	-0.496229	0.258751	-0.242681	-0.239931
CDKN2B	0.510887	0.0635898	-0.190119	-0.159904	0.356282	-0.181405	0.0963371	0.225472	0.201011	0.0307368	-0.0105974	0.13468	0.67605	-0.171759	0.51644	0.135807	0.307424	0.183172	0.247137	0.291986	0.0864335	0.284853	-0.0849389	0.313976	0.0949003	0.245904	0.164784	0.420041	0.343465	0.707462	0.0580898	0.0292195	0.10712	0.722291	0.204661	0.0956698	0.342386	0.306439	0.554739	-0.247368	0.342821	-0.502111	0.342821	0.654522	0.223243	-0.776143	-0.00686598	-0.225266	-0.212114
CDO1	0.136902	0.191512	0.195959	0.105563	-0.127904	0.0754233	-0.0941837	-0.0047325	-0.0574039	-0.197748	0.110678	-0.120245	-0.17358	0.00636434	-0.30231	-0.154691	0.0070749	0.40359	-0.0800807	0.252742	-0.077083	0.0348619	-0.124447	0.0171917	0.00963733	-0.231885	0.139214	0.263791	-0.075799	0.0107588	-0.39475	0.794013	0.172922	0.236774	-0.0444404	0.312913	-0.152054	0.0247079	0.032653	0.145432	-0.348686	-0.162251	0.0834925	0.176456	-0.171807	0.671832	0.156819	-0.00624809	0.0889121
CDS2	0.152591	-0.261504	0.155415	0.52578	-0.236706	0.154608	-0.017873	0.0138496	0.61901	0.140725	0.0559711	0.353181	0.956834	-0.369873	0.463054	0.230677	-0.15103	-0.392458	-0.0259448	-0.10111	-0.0803031	0.131533	0.355658	0.202113	0.0710384	0.387592	0.656383	-0.277587	1.01114	0.740592	0.0345432	-0.639553	0.947154	-0.0158801	0.259692	-0.0168976	0.332826	0.418995	0.796575	0.478658	-0.0184664	0.0466628	-0.842241	-0.159116	-0.221716	0.21246	0.460032	0.345355	-0.0347354
CDV3	-0.421133	-0.487385	0.278356	0.479993	-0.0367193	-0.158802	0.215737	0.21991	0.0290505	0.213341	0.34865	-0.03142	0.576294	-0.298293	0.0256857	0.323012	0.0905458	-0.15694	0.157167	-0.149461	0.129596	0.512387	0.260554	-0.00562373	0.171965	0.356858	0.922808	0.00397162	-0.0248168	-0.225797	-0.392099	-0.285482	0.125584	-0.0721687	0.134417	0.476605	0.492262	0.276297	0.560561	0.371773	0.328368	-0.785236	-0.631886	0.896701	-0.240187	0.0430863	0.219237	0.246608	-0.281293
CEACAM1	0.318927	0.179059	-0.0409629	-0.532352	-0.245249	-0.450801	-0.15398	0.526447	-0.618859	0.0696486	0.251046	-0.296248	-0.472284	0.191695	-0.923218	-0.612783	-0.346168	-0.251955	-0.233672	-0.0698217	0.0241103	-0.457991	-0.661439	-0.132167	-0.919234	-0.242855	-0.225152	-0.700761	0.471223	0.58208	-0.841634	0.430789	-0.301518	-0.566465	0.166617	-0.0610153	-0.663201	-0.228197	-0.234734	-0.117477	-0.596805	0.184178	0.428806	0.257055	0.870292	-0.211155	-0.26545	0.108644	0.120085
CEACAM21	-0.0499934	1.54358	0.175445	-3.84132	0.0790823	-0.795095	1.45213	0.922492	-0.50631	0.276865	-0.299168	1.72342	-0.496599	0.292072	-0.645142	-0.411825	-0.849601	1.33961	0.531643	-0.0143763	-0.829943	-0.137678	-0.0276435	1.45809	-0.551087	-0.493327	-0.769269	1.11058	0.273691	-0.331924	-0.655446	-0.222701	-0.465114	-0.469991	-0.179333	0.290616	-0.74852	0.446082	-1.77773	0.987776	-0.475749	-0.00414812	-0.117609	0.855623	0.869451	0.242441	0.150867	-0.696495	0.356072
CEACAM3	0.235268	-0.081533	-0.271179	-0.821627	0.364154	-0.547796	-0.151558	0.0656744	0.495672	0.286127	0.268182	-0.0125514	-0.0225537	0.61365	-1.33604	-0.0623778	-0.126589	0.200335	-1.88169	-0.0868489	-0.162385	0.986514	-0.0233513	-1.93276	-0.000774197	-0.0473035	0.318715	0.379363	0.389144	0.335375	-0.60437	0.757628	-0.308858	0.106702	-0.267215	-1.98454	-0.332241	0.449777	1.25834	-0.523993	0.166244	0.0509906	0.227562	0.301964	0.286649	0.299008	0.435546	-0.273859	-0.0551356
CEACAM4	0.9551	0.737702	0.956585	0.0742578	-0.113468	-0.939255	0.499565	0.554971	-1.61937	0.875363	0.726234	0.815248	-4.33952	1.80401	-0.122062	-0.23287	-0.564624	0.504233	0.707622	1.06126	0.957916	-0.0801981	0.473773	0.54437	-2.44821	0.502929	0.128253	-0.437045	0.447901	0.5266	-0.385648	1.19128	0.822629	-3.10072	1.08783	-3.03147	0.669936	0.568224	1.40656	-2.27514	0.168331	-2.89524	0.458391	1.49742	0.946759	-4.20477	1.20915	0.501718	1.23579
CEACAM6	0.709786	0.448495	-0.208915	-0.650449	0.0277094	-0.0544192	0.402873	0.941048	-0.806944	-0.264512	0.366205	-0.224656	-0.834629	0.682952	-0.483444	-0.672361	-0.292973	-0.327314	-0.216965	-0.0180634	-0.231544	-0.664464	-0.541226	-0.214724	-0.699891	-0.201808	-0.0819659	-0.297479	0.46399	0.612407	-0.507734	0.403687	-0.0374669	-0.469298	0.596164	-0.282381	-0.513334	-0.602436	-0.258873	-0.609988	-0.0773658	0.0290957	0.150302	0.756821	0.209966	-1.47844	-0.163217	0.167037	0.533837
CEACAM8	0.624445	0.606991	-0.12938	-0.457999	-0.04072	-0.157609	0.276725	0.491428	-0.682219	0.101455	0.143811	-0.252697	-0.478971	0.259701	-0.34324	-0.480496	-0.287014	-0.177163	-0.0921354	0.00114406	-0.195817	-0.54062	-0.424262	0.0975845	-0.601351	-0.1973	-0.320285	-0.40554	0.525616	0.548598	-0.664662	0.431274	-0.469099	-0.397498	-0.358353	-0.0165809	-0.442009	-0.484397	-0.295463	-0.0761631	-0.494258	0.0502328	0.478078	0.257298	0.569992	-1.0371	-0.183668	-0.0839152	0.112266
CEBPB	0.336756	-0.203999	-0.422959	0.995028	-0.596745	-1.26594	-0.203133	-1.11061	0.531268	-0.0156328	-0.152705	-0.0367563	1.47048	-0.90391	0.913526	0.787014	0.735784	0.158236	0.507683	0.581407	0.728071	1.60957	1.01187	0.101666	0.747633	0.202363	1.49102	-1.07277	0.17908	-0.531485	0.675388	-0.561363	-0.312645	0.291451	-0.622532	0.342439	1.11043	0.846347	0.620595	0.378247	0.428869	-0.503725	-0.387566	0.878198	-0.553743	0.68246	0.374721	0.36981	-1.44542
CEBPE	-0.149935	0.0141858	-0.760273	1.07651	-0.667246	-1.47124	-2.35862	-1.27598	0.908552	0.683293	-0.147459	0.53899	1.68054	-1.16091	0.636414	0.986833	0.925014	0.0582706	1.04794	0.815876	1.32878	1.28867	0.948814	0.32401	2.18196	1.70726	3.33865	1.13765	-0.206691	0.182959	1.49046	-0.49126	0.129168	2.2772	-0.546303	0.73886	1.57443	1.6497	1.17442	0.634057	0.669202	-1.56887	0.406056	1.37275	0.380749	1.20742	0.794237	1.38806	-2.85882
CELF2	-0.22331	0.0889112	0.0178851	0.510384	-0.0770078	-0.122901	-0.508593	-0.584493	0.564562	-0.138149	0.13453	-0.0806695	0.398199	-0.360713	-0.345255	0.39819	0.342921	0.00216455	-0.0723081	0.289995	0.235208	0.33267	0.285387	0.0368851	0.422729	0.438896	0.591837	0.705485	-0.0430144	-0.0559101	0.544791	0.269359	0.312115	0.499899	-0.143962	-0.052622	0.388822	0.0280437	0.974075	0.385521	0.155344	0.240455	0.587157	-0.444841	-0.208193	1.41635	0.09922	0.0590403	-0.459374
CEMIP2	0.138346	-0.103175	0.374571	0.15273	-0.0774079	-0.0840712	-0.143933	0.0261071	0.117238	0.395131	-0.0268548	-0.203701	-0.0930722	-0.0387083	-0.368055	-0.260352	-0.0407468	-0.306205	-0.033137	0.0327284	-0.132062	0.00541898	-0.0451661	0.0492122	-0.451214	-0.0904651	-0.787083	-0.407337	0.107619	-0.0159385	-0.429216	0.0727451	-0.21116	-0.775911	-0.342955	0.220932	-0.551636	-0.0227545	-0.593524	0.107592	-0.877488	-0.114726	0.349122	0.0656333	0.0654275	0.025761	-0.06259	0.163987	0.148645
CENPC	-1.0197	0.419509	-0.410674	0.492283	-0.937588	0.0324291	0.974407	-0.849211	0.413924	0.351053	0.524649	0.0888527	0.20081	-0.427646	-0.0779335	0.800256	-0.2767	0.82862	-0.561089	-0.414865	0.34584	-0.408357	-1.01619	-0.0186882	0.210962	0.965642	2.41529	-0.786841	0.234574	0.214209	-0.428052	0.332828	-0.184547	1.654	0.467655	-0.657535	0.794098	-1.02142	0.572403	-0.0438281	0.00326168	-0.522161	-0.969376	0.572296	-0.253693	0.300557	0.542613	0.818534	-0.011836
CENPJ	0.748779	0.707624	0.461723	-0.412663	-0.488565	-0.430139	-0.29534	0.233374	0.141851	-0.277011	0.315315	-0.229096	0.226641	-0.346732	-1.31537	-0.409314	-0.284192	0.197429	-0.0304671	-0.0808897	0.0755487	-0.229103	-0.276583	-0.102873	-0.297915	0.385204	-0.511475	-0.233957	1.14939	0.945797	-0.330329	0.294094	0.136927	0.281565	0.0491452	0.0195972	-0.466138	-0.0376495	0.348518	0.481375	-0.518111	0.580624	0.843185	0.956268	-0.0234164	0.16249	-0.18157	0.00397948	-0.279762
CEPT1	0.340479	-0.139355	0.265766	0.00510731	-0.162792	0.369075	-0.66568	-0.148782	0.757462	-0.385074	-0.165792	-0.21075	0.039074	-0.30944	0.0532297	-0.316494	0.0229562	0.327566	0.190125	0.155747	-0.103626	0.013459	0.226449	-0.372248	0.0166816	0.559997	0.665797	0.457696	0.445577	0.32004	-0.147935	-0.537751	-0.00382896	0.810165	0.929259	0.478461	0.244476	0.63466	0.902729	0.182091	-0.0249748	-0.737101	0.392521	0.418343	-0.0877826	0.540071	0.22534	-0.243461	-0.00227699
CERS2	1.02406	-0.278376	-0.0334465	0.593663	0.0727633	-0.374388	-1.07745	0.22486	-0.84409	0.0474555	0.278798	-0.55392	0.12337	0.241516	-0.223713	-0.517072	-0.0649528	0.307644	0.171651	0.764137	0.00250675	-0.68902	0.140516	-0.512678	-0.638442	0.791684	1.28159	0.175461	0.0560824	0.124969	-0.560716	0.123655	-0.0120676	0.134443	0.310404	0.19102	-0.654802	0.0571073	0.554612	0.539431	-0.698943	0.694464	-0.0527013	1.17104	-0.178976	0.3932	0.364355	0.154564	-0.477942
CERT	0.132655	-0.104453	-0.105369	-0.332852	-0.159608	-0.235991	-0.354998	0.182528	0.419658	-0.0141715	0.218426	-0.249804	-0.373576	-0.339094	0.199557	-0.582779	-0.045077	-0.323419	-0.184817	0.155083	-0.210942	0.375449	-0.126761	-0.345259	0.198986	0.416917	-0.0232995	-0.114628	0.275789	0.172397	-0.124517	-0.531557	0.133335	-0.117924	0.840194	0.210643	0.278381	0.409075	0.452314	-0.304423	-0.499422	0.545048	0.0948284	0.595	0.142346	0.0428512	0.224332	0.273065	-0.131984
CES1	-0.746515	0.213601	-0.930748	2.49057	0.0044586	1.93738	0.366136	-1.23919	1.05793	-1.06965	-0.599982	-1.23671	-1.25525	0.417225	-1.64708	0.714642	-1.05486	-0.505219	-0.867252	1.24084	-0.461828	1.70562	-1.44653	1.16527	1.13902	-1.27812	2.3358	1.36797	-0.995125	-1.01357	-0.538883	-1.12759	-0.726928	-0.402548	0.58898	2.78359	-0.466148	-1.30643	1.12598	-0.268961	-1.5417	2.00109	-0.785582	-1.02758	1.1488	2.01587	0.145386	-0.307999	-0.989865
CES4A	0.824064	-0.338924	0.367628	1.12143	0.21702	0.388457	-0.518268	0.527086	1.12538	0.369972	0.311668	-0.707574	0.434831	0.630274	0.997286	-0.168996	1.02974	0.845109	0.223807	1.19683	-0.506879	0.729332	0.357793	0.0739096	0.520912	0.0739596	-1.33161	0.844698	1.22468	-0.493935	0.838232	0.342118	-0.388017	-0.460396	-1.2205	0.748458	0.484175	1.08002	-0.438292	0.615011	-0.268056	0.201876	-0.640857	1.60522	0.659372	-3.06435	0.652558	-0.313483	-0.374406
CETN2	0.74648	0.290924	-1.9446	1.09488	-2.17685	0.339985	-1.62834	-2.30745	0.844565	0.389605	0.143307	0.971013	1.77152	-1.33623	0.455802	1.23625	0.98594	0.625144	0.901922	0.753018	1.36266	1.20782	0.878627	0.551009	0.659767	0.847358	2.01711	0.844611	-0.0864998	0.047788	0.769703	0.222257	0.474269	1.14786	-2.03569	0.59161	1.04729	0.617881	1.11632	1.25927	-0.113	-2.46913	0.598624	0.525201	-2.56522	1.13817	0.647549	0.465832	0.178599
CETP	0.0740035	-0.855169	-0.435906	-0.939895	0.46785	-1.60152	-1.78361	-2.54245	-2.33311	2.15169	1.55198	1.51734	-1.46228	-0.0527567	4.48306	-1.26244	1.05173	0.375101	1.05423	-1.11128	-1.85243	-1.78437	-2.28028	1.40078	2.86804	2.2878	0.926139	-1.85242	-0.0178203	-2.14413	-1.14392	1.20556	-2.3062	-3.12303	0.929165	-1.60055	-1.31305	4.69624	-0.664501	-0.15033	0.250467	-2.71073	1.99313	0.486518	-3.52469	-2.37678	-0.289929	3.07973	-2.93344
CFAP53	-0.250407	-0.208019	0.620654	-0.1009	-0.0848624	0.497348	-0.215463	0.018835	0.550629	-0.048693	0.130765	0.571781	0.490921	-0.047902	-0.265257	0.31858	0.102635	0.178305	0.00312961	0.00760252	-0.167026	-0.0721356	0.042647	0.392857	0.0496833	0.0508311	-0.303317	0.0358731	0.688802	0.633472	0.119619	-0.166196	0.695934	0.148328	-0.20659	0.64036	0.41047	0.36553	0.151891	0.316115	0.0157261	1.13772	-0.334923	-0.457162	0.189946	0.340006	0.133172	-0.421606	-0.489697
CFD	-1.31205	1.76005	1.49049	-0.398333	0.946764	-0.885072	-1.50216	-0.730909	2.36201	-1.08611	1.46078	-0.28745	3.05078	-1.08591	-1.04584	-0.16728	-1.61685	-0.739498	-1.5508	-1.11211	-1.91484	-1.68521	-0.952249	-0.817067	1.34517	1.811	-1.12816	2.66619	2.6678	1.23076	3.32619	-0.678313	1.12705	-1.58295	-0.556602	-0.320671	2.06767	-0.803281	2.5833	-0.844466	2.41497	2.3855	-0.522202	0.160821	2.33217	2.78946	-1.46396	1.54673	0.784196
CFDP1	0.197761	-0.412882	-0.834944	0.701445	-1.4407	-0.5879	-1.5665	0.644909	0.647841	0.0650399	0.0441097	0.24957	0.175183	0.313523	-1.61317	-0.69793	0.129942	0.83437	0.861895	0.830018	-1.02303	0.769119	-1.16595	0.354498	0.549242	0.707439	1.34422	-0.383929	-0.0192257	0.915884	0.250733	0.354539	0.39752	-1.09029	0.948494	1.56302	-0.185586	0.430052	0.609473	0.150717	-1.2223	-0.740593	1.01682	1.10703	0.911578	-1.61058	1.44332	-0.401124	-1.06768
CFL1	-0.0994773	0.627193	-0.838216	1.08138	-1.03943	-0.421296	-0.281929	-1.03017	1.15243	0.17085	-0.495183	0.832626	1.11169	-0.920039	0.824863	0.792783	0.995241	0.228308	0.692927	0.795934	0.8883	1.14014	0.815421	0.647723	0.82059	-0.153469	0.0902247	-0.532288	-0.352231	-0.516039	1.11241	0.205416	-0.962305	0.424775	-1.63131	0.339645	0.956773	0.726925	0.33419	0.679288	-0.2104	-1.00806	0.756003	0.00999765	-0.321918	1.01728	0.826486	-0.55493	-0.738131
CFP	0.00599027	0.225978	-0.73982	0.208088	-0.723714	-0.982793	0.0913557	-1.1096	-0.222705	-0.00512106	0.0415534	-0.0347058	0.510319	-0.824219	0.254375	0.76988	-0.158548	-0.251953	0.266059	0.237373	0.337564	0.399554	0.448577	-0.206805	-0.0402923	-0.488103	0.0277763	-0.949414	0.00510575	-0.875968	0.14177	-0.311707	-1.59206	-1.04612	-1.11048	-0.112791	0.235363	-0.169627	-0.565028	0.149002	-0.512095	-0.223316	-0.137026	0.762269	-0.473456	0.0940082	0.113019	0.311318	-0.802323
CHCHD3	-0.0298416	-0.282943	0.181943	0.000614664	-0.218487	0.109641	-0.153826	0.0410695	0.203602	0.0760018	0.0235529	-0.436327	-0.138474	-0.177181	-0.235684	-0.118052	0.17525	0.1207	-0.2108	-0.0602667	-0.102939	0.0175759	0.00607444	-0.316679	-0.0553219	0.611565	1.07814	0.622517	0.0922023	-0.32039	-0.356919	-0.163514	-0.102361	0.935707	0.842312	0.253365	-0.140548	0.0865713	0.449171	-0.398004	-0.332555	-0.464797	-0.281901	0.231275	0.0733184	0.113943	0.135651	-0.230574	0.476978
CHD1	-0.986379	-0.152558	0.849774	-0.236192	0.157523	0.199845	-0.150036	0.315956	-0.672238	0.542562	-0.566172	-1.78971	-0.172257	0.801087	0.178628	0.0961494	-0.789584	0.104369	0.0878018	-0.268822	-0.124634	-0.141082	0.0780418	-0.58988	0.255287	0.480456	0.808491	-0.559968	0.680627	0.780936	-0.189423	-0.0717099	0.699339	0.486635	0.358852	0.156362	-0.20673	-0.261174	0.97982	0.283573	0.0562321	-0.0363612	-0.482491	-1.38373	0.246879	0.135388	0.00804134	0.297653	0.460121
CHD2	0.865713	0.546582	-1.15887	0.377959	-1.56993	-0.375634	-1.68467	-0.687694	0.883777	-0.223976	0.433243	-0.596047	0.955726	7.46e-05	-0.0385829	-1.63953	0.8148	0.54418	0.722299	0.20867	0.539448	0.797477	-0.753347	-1.30935	0.48931	0.862563	1.48512	0.372083	0.418614	0.370968	0.40334	0.964397	-0.145166	1.5259	-0.85107	-1.52897	0.236894	1.10475	1.46238	1.27142	-0.190872	-1.22582	0.571838	1.83894	-0.195844	0.0255196	1.05424	-1.39063	-0.998943
CHD4	-0.615162	-0.49346	-0.290851	-0.182132	-0.34784	-0.174003	0.166543	-0.278936	-0.293936	-0.545629	-0.357232	-0.266923	0.034152	-0.21382	0.41982	-0.263424	0.0454381	-0.095055	-0.0731452	0.165401	-0.216193	0.175385	0.236906	-0.23055	0.301728	0.700978	1.6539	1.34236	0.177986	-0.246247	-0.19669	-0.320948	0.420521	0.821247	0.493167	0.186368	0.0233769	0.580671	0.730613	-0.455244	-0.188247	-0.431932	-0.362902	0.899225	-0.495948	-0.86581	0.15518	0.0979629	0.137026
CHERP	0.131645	0.416507	0.260368	-0.75267	-0.0139037	0.111392	-0.276757	0.384713	-1.44123	0.284715	0.362134	-0.419508	-0.843846	0.410723	-0.664186	-1.30894	0.0139954	0.431954	0.295586	0.0700985	-0.148312	0.115615	0.0539284	-2.02285	-0.461533	0.887832	0.785401	0.440347	0.742962	0.525648	-0.573641	0.513288	0.599303	1.14077	1.5183	0.319725	-1.16511	-0.0401837	0.613571	-0.266652	-0.507892	-0.258289	0.342613	1.0738	0.419261	0.196423	0.873866	-0.35226	0.288754
CHI3L1	0.397204	0.603368	0.897388	0.0444725	0.165281	-0.139478	-0.374575	0.295226	-0.304936	0.374963	0.0530802	-0.0237066	-0.587412	-0.251486	-1.84073	0.250151	0.159646	0.318428	-0.335733	-0.143123	0.178855	-0.654784	-0.450958	-0.678219	-0.0353044	-0.62779	-1.03775	0.416362	0.456714	-0.0469229	-0.0279576	0.505445	0.911491	-0.88489	-0.0901265	0.591345	-1.01206	-0.370075	0.805889	-0.0588349	-0.79066	0.56648	0.417554	-0.761892	0.101144	0.50592	0.302363	0.112888	-0.365412
CHID1	-0.191999	-0.208706	-0.0566824	-0.257212	-0.0898915	0.231146	0.621711	0.762198	0.100971	0.0646874	0.324444	0.0518369	-0.826738	0.421568	-0.448376	-0.757866	-0.327465	0.126622	-1.10582	-0.278162	-0.498229	-1.32211	-0.627261	-0.41026	-0.860019	0.211166	0.173702	0.647278	0.218246	0.186276	-1.15028	0.342765	0.46854	0.336398	1.00738	-0.312703	-0.00960906	-0.245916	0.699021	-0.791873	-0.191579	-0.846482	0.402194	-0.964568	0.356371	-0.35821	-0.263784	0.50662	0.44853
CHIT1	0.425534	1.05207	0.560112	1.09159	-0.20297	0.259306	0.674977	-0.828123	-0.268153	0.148913	1.70123	0.938488	-1.16999	-0.827596	0.20235	0.995924	-0.0861685	0.291237	1.0594	0.863572	0.926569	-0.757979	0.520108	0.0742783	0.328103	-0.416107	-0.947131	-0.0955889	-0.357417	0.932193	-0.0847032	-1.20996	-1.0552	-0.250651	-0.289848	-0.592468	-0.94584	0.226433	-1.84859	-0.0246876	-0.375523	0.381863	-3.05708	0.431895	1.25665	-1.19151	1.12135	0.0402474	-5.20214
CHKB	0.481676	0.431535	0.397693	-0.168926	0.252493	-0.16186	0.0855664	0.141324	0.0539235	-0.624928	-0.296913	-0.106849	0.0421237	0.750387	-0.2358	-0.0113683	-0.151339	0.465253	0.388031	-0.114021	0.70028	-0.295646	-0.0681235	-1.47351	-1.16982	-0.0218021	-1.48686	0.338049	0.0448925	0.326033	-0.331503	-0.113961	-0.13002	-0.357881	0.879158	-0.776889	-0.190749	0.138513	-0.257116	-0.605841	-1.36579	0.593524	-0.0686639	-0.287278	0.215368	-0.537173	0.351816	-0.0693522	0.0980293
CHMP1A	-1.31131	-1.27386	-2.30569	1.5112	-1.88803	-1.5331	-1.21538	-2.18942	-0.344317	0.0155391	-0.410633	-0.19268	1.54821	-1.00763	0.0528483	0.456592	0.420692	0.316887	-0.315317	-0.892615	0.462435	1.69044	0.728746	-0.544897	-0.0885991	-0.172283	1.26874	-0.84875	-0.832522	-1.77295	0.21595	-0.441372	-1.21912	-0.292575	-1.27244	-0.646952	0.219146	-0.118211	0.698178	-0.291346	-0.477075	-1.14777	0.00224352	-0.065506	-0.668636	-0.765276	-0.0233888	0.629133	-0.128146
CHMP1B	-0.523205	-0.646969	-1.0277	1.4006	-1.01393	-1.16462	-0.905297	-1.17753	0.189732	0.186356	-0.293553	0.319329	1.40551	-1.3853	0.0641565	0.953585	0.881862	0.518067	-0.0344011	-0.416452	0.60838	0.412997	1.00928	-1.14684	0.231322	-0.352193	1.14532	-0.223573	-0.12609	-0.940877	0.0262499	-0.242591	-1.22343	-0.48965	-1.06933	-0.808378	0.341281	0.23432	0.587469	-0.0475424	-0.75882	-1.38523	0.154916	0.353131	-0.444437	0.0486486	-0.195519	0.380061	-0.60787
CHMP2A	-0.473542	-0.870312	-1.12195	0.771617	-0.96071	-0.341045	-1.1874	-1.376	-0.50336	-0.00794383	-0.296007	-0.65343	0.925903	-1.07632	0.0372788	0.461772	0.130274	0.000254148	-0.379663	-0.168769	-0.217655	0.644095	0.177216	-0.64189	0.114419	0.507247	1.69017	0.535405	0.466205	-0.696848	0.219329	-0.110252	-0.860122	0.254706	-1.0793	-0.18028	0.717163	0.125207	0.876449	-0.322865	-0.102974	-1.03794	-0.669166	0.211041	-0.280661	-0.0350377	-0.289445	0.163033	-0.168087
CHMP2B	-1.23595	-1.2613	-0.784193	0.247791	-0.0209444	-0.556081	-0.440272	-0.380586	-0.398542	-0.71172	-0.260479	-1.07767	0.677945	-1.30981	0.317619	0.169551	1.71285	-0.658684	1.19028	-0.766029	1.82186	1.06321	-1.05808	-0.772586	-1.02583	1.61402	2.91962	0.0754271	-1.55556	-1.6962	0.123346	-1.80581	-0.299086	-0.232417	0.546253	-0.570341	0.77923	-1.48316	0.209614	0.16157	1.05048	-1.17304	-0.719481	-0.597868	-2.02714	-0.0745627	0.554952	0.138146	-0.305982
CHMP3	-0.640594	-0.576047	-0.508493	0.867874	-0.598193	-1.01169	-1.33214	-0.864978	-0.418473	0.294791	-0.350433	-0.320109	0.683226	-0.966168	0.138516	0.207251	0.126058	0.418529	-0.248262	-0.420409	0.0663367	0.62101	0.275874	-0.556628	-0.406316	0.0536159	0.641377	0.330577	-0.703161	-0.520318	-0.227883	-0.175905	-0.841298	-0.212944	-0.444967	-0.719951	0.142473	-0.199579	0.731427	-0.170477	-0.836253	-0.803972	0.275635	-0.0899084	0.0374127	-0.485601	-0.248599	0.44926	-0.420649
CHMP4A	0.00768809	-0.964028	-1.49508	1.36158	-1.36294	-1.32555	-1.40208	-1.80536	-0.869159	-0.166374	-1.03191	0.224572	0.973519	-0.98366	0.59543	2.00891	0.751605	0.553553	-0.816341	-1.83591	-0.887528	0.320708	0.381438	-1.4318	-1.23373	0.131126	2.09849	0.896045	-0.845537	-1.20312	-0.338575	-0.622736	-1.09007	0.117827	-0.426136	-1.39146	-0.940399	0.491604	0.394486	-0.415406	-0.440389	-1.70416	-1.8338	0.296939	-0.874024	-1.48467	-1.217	1.24895	0.0682348
CHMP4B	-0.977056	-0.996709	-0.970739	0.526391	-1.06695	-1.29105	-0.623522	-1.66027	-0.607015	0.425053	-0.332894	-0.899134	0.846889	-1.83258	0.767492	0.716677	-0.107762	-1.00113	-0.147409	-0.342974	0.46545	0.200526	0.193758	-0.592618	-0.466556	-0.236637	1.60542	0.0516312	-0.775234	-0.734916	-0.0413118	-0.172464	-1.01467	-0.576921	-0.99424	-0.848908	-0.179886	0.0662974	0.804708	0.642559	-0.467113	-1.14622	-0.639404	0.260269	-0.324906	-0.362409	-0.196542	0.537943	-0.509148
CHMP5	-0.158655	-0.0952222	-3.36849	1.85424	-3.06635	-2.77866	-2.32689	-1.11047	0.451594	0.669323	-2.56462	0.11835	1.6544	-4.36949	0.480062	-2.17158	0.952099	0.250682	0.0939924	-2.48972	0.509042	1.38906	1.17335	-0.401489	0.671662	0.859049	2.33044	-0.070274	0.0772723	-0.976141	0.844506	0.449366	-2.85465	0.857725	-0.55309	-0.0255714	1.66235	0.794856	1.15635	0.775347	-2.18034	-0.339454	0.289278	-3.05641	-0.100025	-2.97582	-0.163231	0.442524	-0.420534
CHMP6	0.58344	-0.216641	0.0723485	-0.0864137	-0.0950229	-0.136588	-0.469936	0.0138978	-0.0432327	0.164018	-0.207477	-0.258603	-0.102782	-0.0731588	-0.112081	-0.151851	0.129215	-0.0541079	0.0862384	-0.150144	-0.308948	0.0961863	0.017064	-0.461871	-0.0652897	-0.0750989	0.128234	0.496567	0.568764	0.15649	-0.15077	0.0877493	0.346658	-0.0550823	0.327266	-0.0171288	-0.0407023	0.0424616	0.158052	-0.452531	0.182644	-0.158459	-0.794015	0.901356	0.647615	-0.390409	0.0960498	-0.058247	0.314297
CHORDC1	0.510315	0.124188	-0.564486	0.409704	-0.114604	-0.219928	-0.0697817	0.324255	-0.112901	0.271523	0.256449	-0.0891718	0.404786	0.386815	0.815785	-0.251075	0.533122	0.386653	-0.397791	0.495725	-0.182318	0.424937	0.536389	-0.476135	0.164545	0.343896	0.262372	0.329028	0.170613	-0.215115	0.206664	0.931298	-0.0956793	-0.143305	-0.405955	0.0478497	-0.107412	0.345717	0.842321	-0.193449	-0.38258	-0.371802	-0.0323651	0.0788554	0.0522636	0.28787	0.0985573	0.354188	-0.400088
CHP1	-0.0391937	-0.0496993	-0.387848	0.434187	-0.529455	-0.627652	-1.13152	-0.0465183	0.741679	0.298744	-0.0745923	0.35371	0.916878	-0.604482	0.499435	0.558492	0.538788	-0.116084	0.0830066	0.0976946	0.505308	-0.199906	0.580131	0.380525	0.0272826	0.137537	0.150708	0.0664014	0.641669	0.0772667	0.592506	-0.120686	-0.163895	-0.0474704	-1.58175	0.150838	0.450543	0.416147	0.427295	0.389643	0.129128	-0.470177	-0.362803	0.556405	0.49216	-0.285973	0.445501	-0.460323	-0.466204
CHPF2	0.498114	0.913618	0.127462	1.20871	-0.330095	-0.797951	-1.75016	-0.918258	-0.363241	-0.237967	0.713948	-0.200916	0.994241	-1.90139	-1.26058	0.209316	-0.228781	-0.145592	0.266546	0.704753	1.49945	0.408955	0.259001	0.241445	0.453104	0.692139	0.594267	-1.01386	0.509702	0.589616	-0.103874	-0.388233	-0.255208	1.05603	-1.28071	0.383637	0.248069	-0.0635211	0.337189	0.797071	-0.929369	0.044601	0.937033	1.37549	-0.421456	0.636082	0.333716	0.0389315	-1.41163
CHST11	0.229157	-0.357871	-0.275608	-0.264088	0.358134	0.482232	0.196469	0.757395	0.047704	0.257821	-0.206971	-0.514299	-0.984389	0.975822	-0.0265278	-0.955257	0.0956462	0.105119	-0.430523	-0.104107	-1.2543	-1.1933	-0.398308	-0.305677	-0.313172	0.321383	-0.393036	0.762256	-0.444652	-0.106603	-0.351297	0.548893	0.225025	0.37011	0.872869	0.141902	-0.678071	0.291627	0.366973	-1.22809	-0.108504	-0.340908	0.0157364	0.21624	0.892349	-2.15421	-0.163639	-0.536463	1.30017
CHSY1	0.622423	0.219975	-0.00606088	-0.296001	-0.59205	-0.618596	-1.10701	0.318234	-0.118211	0.0547606	0.244395	-0.454599	-0.579813	0.258935	-1.29846	-1.17949	-0.39119	-0.0849763	-0.595054	0.305965	0.021233	0.126587	-0.616773	-0.251778	-0.764307	0.602478	-1.40014	0.194821	0.810364	1.15098	-0.489364	0.293082	0.131463	-0.129197	0.327736	-1.20875	-2.05502	-1.0687	0.878406	-0.42193	-0.831585	0.729962	0.758868	0.467044	0.780256	0.0457762	-0.849036	0.128694	0.0657516
CHTOP	-0.545934	-0.72834	-0.633261	0.311797	-1.33643	-0.258717	-0.440896	-1.60999	1.02135	-0.349546	-0.0341764	-1.00106	1.68316	-1.37577	0.483262	0.925927	0.681306	-0.345036	0.554612	0.553635	0.214256	1.22148	0.585028	-0.101769	0.752846	0.785497	3.0752	0.460662	-0.448055	-0.782395	-0.295496	-0.269987	-0.450759	0.833659	-1.00121	-1.86812	0.710828	0.629034	-0.244294	0.11543	0.398039	-1.09085	-1.66547	1.01666	-1.67335	1.02482	0.45652	0.589603	-0.466948
CHUK	0.308203	-0.186845	-0.0616083	-0.345675	0.153595	-0.030366	-0.394546	0.675396	-0.438476	-0.371698	0.104101	-0.33551	-0.459641	0.0666516	-0.555047	-0.438586	-0.129492	-0.00517618	-0.166314	0.134895	0.008089	-0.508922	-0.520877	-0.10748	-0.500563	0.0216045	-0.423819	-0.269835	0.369222	0.496645	-0.537916	-0.0457251	0.0447883	-0.493639	0.464097	0.0533708	-0.617491	-0.343266	0.261041	-0.205448	-0.411385	0.339028	0.0244675	0.601452	0.159993	-0.127807	-0.0794847	0.124046	0.0795046
CIAO1	0.457009	0.382644	-0.0359242	-0.175229	-0.499484	-0.010738	-0.0565693	-0.432179	0.351623	-0.00966218	-0.0729039	0.102181	0.180079	-0.21714	-0.248529	-0.212006	0.00822192	0.223865	0.178365	0.235502	0.502554	0.443057	0.205974	0.164621	-0.31624	-0.400569	0.213264	-0.0916965	0.197367	0.113104	0.167109	0.0549387	-0.361234	0.657339	0.201308	0.709684	-0.28229	0.283767	0.516664	0.195857	-0.354659	0.335297	0.713604	0.521593	-0.174221	0.188094	0.359954	-0.297126	-0.113361
CIAO2A	0.195424	0.0860882	0.223942	-0.277416	-0.459573	-0.0565494	-0.067048	0.0471235	0.171407	-0.131506	0.204214	-0.19277	0.121401	-0.156045	-0.218985	-0.0387802	-0.107011	0.0666823	0.0723737	0.28934	0.476368	-0.0411398	0.175382	-0.0212215	-0.192986	0.0222745	0.616413	0.221491	0.222364	0.211312	-0.103199	-0.273637	0.100564	0.324996	-0.0180846	0.251873	0.189196	0.136648	0.0297456	0.356812	0.0574957	0.302591	0.270587	0.383157	-0.111142	0.256018	-0.551222	-0.122055	-0.221907
CIAPIN1	0.128459	0.237051	-0.333877	0.781727	-0.582852	-0.284958	-0.631415	-0.277151	0.352722	0.0742474	-0.170823	0.0988273	0.123764	0.0430067	-0.170381	0.0118526	0.444238	0.352336	0.114291	0.302453	0.0289519	0.247074	0.344659	-0.0363861	0.146546	-0.0490643	0.30234	0.441582	-0.331391	-0.188738	0.372943	0.447179	0.0458814	0.713863	0.0922696	-0.0990886	0.278351	0.568522	0.992848	-0.154651	-0.643444	-0.503413	0.23737	0.685266	0.364296	-1.31485	0.469967	-0.568905	0.21974
CIB1	-0.144545	0.0123845	0.60656	-0.427506	-0.0218562	-0.695969	-0.872516	0.516401	-0.290421	0.176413	-0.0231623	0.010977	0.570701	-0.669938	-0.56223	0.175834	0.0650569	-0.307499	0.382576	0.0357657	-0.012935	-0.0751815	0.368083	0.255351	-0.511509	0.0249159	-0.426863	-0.595126	0.568311	0.216857	-0.583362	-0.457031	-0.00630359	-0.478919	-0.844041	0.172252	-0.405088	-0.18498	0.0237784	0.272319	-0.458747	0.291308	-0.340974	0.4448	0.813306	-0.45112	0.100864	0.214912	0.176507
CISD1	0.742041	0.651195	0.028385	-0.335473	-0.51607	-0.394256	-0.326838	-0.277357	0.296073	-0.196588	0.407681	0.0194753	-0.459121	0.511248	-0.202822	-0.551918	0.26948	0.602158	-0.543124	0.14319	0.417471	-0.0083401	0.262651	-1.23451	-0.449275	0.106379	0.760505	0.309276	0.41842	0.509454	-0.745915	0.670633	0.484082	1.15716	0.294731	0.801549	-0.625912	0.376291	1.52361	-0.771468	-0.139901	-0.597357	0.126098	0.660692	0.263444	0.831303	0.658621	-0.307996	1.20575
CISD2	0.375147	-0.0679422	-0.018437	0.128066	0.0681607	0.345883	0.308913	0.20219	-0.329933	0.305411	-0.0378355	-0.415227	-0.417219	0.216024	-0.416519	-0.574468	-0.09362	0.186381	-0.33409	-0.276188	-0.647052	-0.661946	-0.373076	-0.371246	-0.423831	0.452767	0.755996	0.423783	0.0415078	0.188073	-0.74613	0.32241	-0.00925555	1.24832	0.453897	0.128641	-0.424143	-0.242343	0.00959862	-0.222091	-0.375587	-0.127848	-0.187754	0.306866	0.261665	-0.233735	-0.322794	-0.0577991	0.486703
CKAP4	-0.468245	-0.393383	0.275825	-0.0206702	0.367716	0.0448323	-0.180223	1.08472	-0.0766138	0.0734811	0.377705	-0.780354	-0.54069	0.0571187	-1.12095	-0.743273	0.0325134	-0.710816	-0.47559	-0.39519	-0.412653	-0.325405	-0.803813	-0.494321	0.0631612	0.873601	0.041213	0.960597	0.415066	0.691064	-0.358672	0.600156	0.706005	0.698733	1.37347	-0.101826	-0.951255	-0.32036	1.07811	-0.60237	-0.0804991	0.336214	-0.018783	0.395636	0.58036	-0.225897	-0.218819	-0.270068	0.396922
CKAP5	0.638323	0.368083	-0.182272	0.352232	-0.171365	0.254144	0.013651	0.213974	-0.164681	-0.376024	0.0556343	0.0186689	-0.321338	0.132822	-0.497726	-0.547094	-0.407628	0.472725	-0.15652	-0.129617	-0.100581	-0.555416	-0.56509	-0.0459575	-0.484236	0.114828	0.574959	0.0273555	0.125671	0.285547	-0.773109	0.0898383	0.0192568	0.347218	0.311132	0.323722	-0.276852	-0.308987	0.020853	-0.130585	-0.431182	0.277407	0.287443	0.363398	0.0780092	-0.0842053	-0.0359248	-0.10861	0.290305
CKLF	0.013593	0.389739	0.582115	-0.41849	0.00911516	0.134327	-0.14658	0.377069	-0.425941	0.0196113	0.315957	0.0365242	0.10896	-0.610438	-0.357602	0.416805	0.289684	0.615185	-0.0886918	0.37071	0.286327	0.369203	-0.00469536	-0.0377227	-1.54553	0.361754	0.0111026	-0.985578	0.178281	0.48096	-0.371049	0.175659	-0.42313	-1.31216	-0.027936	-0.3815	-0.216051	-0.740488	0.199108	0.0572695	-0.22466	-0.00682306	0.469942	0.230427	0.0420035	-0.297856	0.0257528	0.475598	0.00108402
CLASP1	0.365374	0.0563299	-0.216811	-0.161504	-0.185205	-0.170627	-0.484004	0.300855	-0.230213	-0.120571	-0.121489	-0.21388	-0.44708	0.449832	-0.933346	-0.927361	-0.301518	0.208829	-0.315698	0.17088	-0.19802	-0.668865	-0.14669	0.492224	-0.458383	0.601754	0.337378	0.0582398	0.201978	0.520299	-0.325655	0.297121	0.170424	0.00257485	0.575039	0.602282	-0.709674	0.00565712	0.557329	-0.27976	-0.174472	0.897045	0.485323	0.399225	0.252604	0.444032	0.273364	0.00180018	0.272336
CLASP2	1.14681	0.528781	-1.0304	0.258216	-0.681012	0.565152	-1.2714	0.476893	0.903698	-0.646629	-0.823535	0.718347	0.368308	0.186481	-1.13079	0.728076	0.262937	0.29708	0.308366	0.407377	0.166919	-0.0589781	0.718669	1.13007	0.533598	0.410695	-0.158787	0.269119	0.259202	0.734125	0.256962	0.0114368	0.136185	0.765739	0.147269	1.00631	1.05554	-0.124015	0.442	0.367478	-1.34707	-1.5051	0.0871227	1.13544	0.526317	0.424596	-0.376941	-0.215196	0.206521
CLC	0.657894	-0.280812	1.11011	0.303293	-0.312425	-0.494233	-1.01163	0.245447	0.335906	2.22121	0.732764	-1.02812	0.703062	-1.15477	-0.796524	-0.278898	0.839127	-0.903297	1.31699	0.43147	-1.01098	0.238088	0.0174849	-1.93731	0.156365	1.44433	0.245327	0.225223	0.595332	1.19817	-0.329173	-0.765577	1.6118	-0.0122043	1.33507	-0.398333	-1.71426	0.616305	-1.16322	0.652538	-1.73102	-0.161364	0.164269	0.566869	-0.364406	1.55703	-0.16442	0.667765	-1.27189
CLCC1	1.22896	-0.894669	0.876677	-1.62427	0.503809	-1.64513	0.270506	0.875052	0.644928	1.84733	-0.181455	2.97012	-2.10574	2.59166	2.285	0.769778	0.632558	-1.56817	-0.122748	1.14803	0.113316	-0.0508132	0.651494	1.52235	0.534716	-1.07608	-0.369839	1.43635	1.30667	0.519762	-0.573414	1.71564	-1.49277	-1.34968	-0.643456	2.50021	-1.38219	0.977011	-1.25614	-1.83613	0.650437	-1.93356	1.18444	-0.00643009	0.78697	-2.01788	0.436494	-1.19718	-1.11404
CLCN7	0.207836	-0.000903826	0.100738	-0.18745	-0.00349709	0.157644	-0.581454	0.038563	-0.19403	0.224062	0.0977211	-0.135373	-0.436514	-0.22669	-0.353534	-0.343002	-0.0510993	0.205806	-0.173661	-0.120294	-0.231333	-0.000367683	-0.0738028	-0.226382	-0.163688	0.312931	0.280593	0.166316	-0.0693988	0.114363	-0.537762	0.25591	0.418152	0.252795	0.862936	0.243569	0.235244	0.021122	0.173323	-0.170284	-0.463971	0.390652	0.114851	0.980931	0.320584	-0.375424	-0.768656	0.106558	0.174667
CLEC12A	0.620295	0.350371	0.0586354	0.0958743	-0.589876	-0.311329	0.516035	0.211249	0.085772	-0.265829	0.613758	0.161948	-0.470707	-0.257701	0.0416513	0.419966	-0.169082	0.237951	0.420955	-0.211157	-0.325655	-0.0735806	0.095906	0.0075718	0.121963	0.585187	0.195731	-0.117496	0.25088	0.566291	-0.210153	0.336264	0.00264015	-0.736841	0.483707	0.0733149	0.12545	-0.313422	-1.35111	-0.340551	-0.267879	0.0214234	0.160021	1.00627	-0.14284	-0.681493	0.271696	0.0134303	-0.258947
CLEC16A	-0.458871	-0.0187327	-0.0143256	0.0466501	-0.140604	-0.256231	-0.524415	0.0305058	-0.128978	-0.174806	0.270544	0.0519347	0.136682	-0.203845	0.300735	0.158311	0.306433	0.0713233	-0.101554	0.103791	0.0722794	0.250807	0.0221893	0.0959951	-0.514523	0.0411642	0.135128	0.0254385	0.0740031	0.0349757	0.276227	-0.0295683	0.22391	0.191627	-0.106971	-0.0116633	0.15956	-0.260515	0.0406308	0.496679	0.254063	-0.40254	-0.461973	0.332344	0.314363	-0.742077	-0.175719	-0.265392	-0.282483
CLEC3A	-0.218338	-0.078841	0.21991	-0.360871	-0.468779	-0.101224	-0.0512803	0.94025	-0.105821	0.189675	0.110921	-0.307279	0.00249426	0.740739	-0.0700411	-0.0930581	-0.70079	0.0834665	0.00476534	-0.650323	-0.079191	-0.173474	0.0793513	0.0676634	-0.625787	-0.0589666	-0.275452	-0.210981	0.0194866	0.663073	-0.447826	-0.0591615	0.487477	0.283921	0.608708	-0.406219	-0.53454	-0.489764	0.197923	-0.0989839	-0.692923	0.0156426	-0.0708467	0.0291993	-0.146549	-0.329489	0.16926	0.579872	0.478474
CLEC4D	0.151514	0.296134	0.0300126	0.162649	0.110498	-0.5041	0.269569	-0.0723444	-0.455806	-0.0260698	0.664896	-0.154972	0.157953	0.402938	-0.109421	0.314284	-0.609792	0.470666	-0.216671	0.466851	0.214115	-0.136147	0.312532	0.160689	-0.396533	-0.584695	-0.0704133	-0.847229	0.363258	-0.245173	-0.265232	0.0252355	-0.363332	-0.149081	-0.00899997	-0.0773342	0.377192	0.061275	0.738095	0.170139	0.448181	0.11713	0.0893811	0.650347	0.354741	0.0315217	0.427516	0.181852	0.2547
CLEC4E	0.545258	0.379955	-0.219208	0.0773495	-0.577055	-0.442123	0.136062	-0.148205	0.216488	0.0794323	0.541132	0.408661	0.414892	-0.00416555	-0.410219	-0.261142	0.231365	0.334685	0.000656577	0.797266	0.521743	0.181977	0.424976	-0.184361	0.329398	-0.266439	0.359213	-0.806956	0.388945	-0.41627	-0.442015	0.0884598	-0.753681	0.0389679	-0.323372	-0.40971	0.480591	0.196958	0.894497	-0.264564	0.386025	-1.83983	-0.155448	1.03916	0.0436357	-2.00222	0.677124	0.194412	-0.216922
CLEC5A	0.262732	0.67608	0.470061	0.236637	0.0319665	-0.412514	0.14877	0.00112579	0.13553	0.163857	0.411116	0.216363	0.0962566	-0.424361	0.238787	0.169957	-0.0652552	0.637336	0.269084	0.0452023	0.405567	0.722591	0.182188	0.278361	-0.708742	-0.162868	0.260374	-0.0908501	0.37408	-0.261763	-0.10645	0.254641	-0.49365	0.254171	-1.11877	-0.543432	-0.0887188	0.48804	-1.63061	0.0967093	0.131208	-0.252795	-0.213012	0.834342	0.0621572	-0.164892	0.374115	0.373862	-0.112222
CLIC1	0.190727	0.406717	0.218647	-0.00754439	-0.138271	-0.0809995	-0.388185	0.212645	-0.37496	-0.112524	0.255769	-0.0953795	-0.285378	0.00151356	-0.502678	-0.390561	0.00722706	0.166641	0.0406674	0.128035	-0.0596223	-0.256018	-0.0934715	-0.101281	-0.164727	0.208583	-0.519847	0.147057	0.314103	0.366669	-0.11257	-0.032682	0.0101799	0.12292	0.157371	0.0687648	-0.469146	-0.170714	0.265164	-0.228305	-0.278327	0.0739445	0.415184	0.489902	0.0520731	-0.0323403	0.13363	-0.063132	-0.0657779
CLIC4	1.48102	0.322169	-0.407004	0.964818	0.459207	-0.117647	-0.828719	0.383012	0.542633	-0.385731	-0.477009	0.0898039	-0.526451	-0.157675	-0.446253	-0.6935	-0.0537674	0.0660457	0.301327	0.276125	-0.181963	-0.553544	-0.432273	-0.636998	0.339028	0.530361	0.659822	0.286262	-0.0783898	-0.725744	-0.169128	0.215373	-0.157853	0.756145	0.25317	0.745246	-0.176755	0.263305	0.758844	-0.127747	-0.672185	-0.0265043	0.884471	1.1406	-0.107458	-0.906769	0.140954	-0.0295371	0.147823
CLINT1	-0.0081886	-0.0717191	-0.476846	0.987833	-0.431191	-0.0364567	0.444585	-0.424496	0.529831	0.191182	0.132961	0.0836532	1.04719	-0.923024	0.633107	0.622959	0.582042	-0.0552856	0.352651	0.0179382	0.429414	0.668461	0.150418	-0.693985	0.168968	0.460009	1.13388	-0.0149127	-0.170326	-0.0422023	0.785007	-0.149076	-0.220918	0.439907	-0.00823045	0.137649	0.685966	0.284317	0.934546	0.459272	0.717495	-0.539893	0.523472	1.25303	-0.0430333	-0.192048	0.424697	-0.500978	-1.20817
CLIP1	0.34664	0.17131	-0.529148	0.0709914	-0.0624721	0.211595	-0.441363	-0.257335	0.561968	0.184127	-0.0875504	0.434036	0.416358	-0.0156853	0.324534	0.33524	0.318769	-0.548221	0.307964	0.530289	0.539107	0.167202	0.341177	0.28565	0.281148	-0.0641034	0.378214	-0.225122	0.647369	0.406916	0.217641	0.0806745	0.0264547	-0.238266	-0.851839	0.189308	0.193613	0.207251	-0.105534	0.105667	0.454813	-0.0265817	0.44224	0.44078	-0.0820595	-0.315382	0.214838	-0.374497	-0.760677
CLMN	0.00978035	0.237645	0.149512	0.310876	-0.145179	0.0626815	-0.173225	0.137376	0.0615962	0.015291	0.343783	0.05492	0.196941	-0.129872	-0.0979705	0.0431022	0.280384	-0.0475447	0.167447	0.295885	0.279515	0.214001	0.143198	-0.000946101	0.0597483	-0.0419836	-0.57827	-0.0172146	0.204374	0.12453	0.229436	0.0470326	-0.0975816	-0.100408	0.0437863	0.0344836	0.0152192	-0.0578656	0.113388	0.127221	-0.171111	-0.266709	0.381561	0.175689	0.0306171	-0.239565	0.327335	-0.107574	-0.299065
CLN3	-0.98481	-0.333182	-0.0809891	-0.481493	-0.71346	0.134517	-0.0554951	0.224757	0.434962	0.175524	-0.56701	0.484647	0.258993	0.0547275	0.244615	0.501183	-0.171985	0.485572	0.25325	-0.289439	-0.0368869	-0.53912	-0.0794847	0.619328	1.04337	0.64478	0.195237	-0.271653	0.36451	0.684401	-0.435374	0.650053	0.197919	-0.679909	0.157995	1.28091	0.764996	0.0893244	0.921447	0.549944	0.647031	0.563251	-0.925297	-1.25185	-0.219289	0.405623	0.0300971	-0.353033	-0.415554
CLP1	0.118497	0.149851	-0.201229	-0.412185	-0.466514	0.0881688	-0.374559	0.130757	-0.345066	-0.476029	-0.0555791	-0.575993	-0.604944	0.179296	-0.821097	-0.519755	-0.076252	0.200443	-0.19107	-0.107313	-0.376763	-0.565578	-0.33608	-0.346555	0.123408	0.572701	0.651559	0.496413	0.0262748	0.207385	-0.54628	0.199749	0.334138	0.277974	0.889236	0.208257	-0.466491	-0.310373	0.383633	-0.394053	-0.391992	0.385763	0.395933	0.354952	-0.19227	-0.168214	-0.111196	0.0499549	0.418105
CLPB	-0.0306223	-0.104871	-0.398552	0.348315	-0.7467	-0.486258	-0.606315	-0.499203	0.578517	0.259346	-0.251254	0.598974	1.18552	-0.199844	0.245447	0.275441	0.157724	0.58604	0.723379	0.354726	0.416081	0.765146	0.393124	0.222117	0.291742	0.187904	0.932812	0.309108	0.149903	0.148705	0.454627	-0.0128782	-0.232204	0.40936	-0.395946	0.515779	0.728771	0.243984	-0.221063	0.381492	-0.117645	-0.281136	0.0716702	0.683553	-0.270624	0.908726	0.109018	-0.46826	-0.25612
CLPTM1	0.40876	-0.0347011	0.0641382	-0.420332	-0.0656288	0.192801	-0.234968	0.759057	-0.0739624	0.228931	-0.0268483	-0.357277	-0.446603	0.13696	-0.304286	-0.32463	-0.0608566	0.220134	-0.0418512	-0.124603	-0.703389	-0.0247784	-0.14392	-0.0883066	-0.32552	0.437848	0.56704	0.195989	0.304241	0.0683284	-0.565053	0.262131	0.0793474	0.536324	0.435854	0.404906	0.112997	0.315946	0.557984	-0.401882	-0.0959366	0.140796	0.0746511	0.243912	0.371773	-0.28802	0.0380472	-0.0162662	0.647831
CLTA	0.0308439	0.268255	-1.13388	1.18246	-0.661209	-0.28575	-0.714719	-1.25785	0.839991	0.0279485	-0.195465	0.704214	1.481	-0.864905	0.896647	1.14039	0.885768	0.212149	0.771592	0.636204	1.11309	1.21866	0.964529	0.647389	1.02094	0.24111	1.33901	-0.300602	-0.197675	-0.448225	0.959523	-0.513066	-0.492264	0.825521	-1.71207	0.534771	1.39749	1.21066	0.727839	0.967232	0.188736	-1.38418	0.57527	0.829716	-0.905504	-0.271441	0.743383	-0.573511	-1.08933
CLTB	0.039853	-0.0178087	-0.338482	0.744728	-0.306382	-0.102196	-0.559679	-0.468261	0.767993	-0.0439547	0.0635778	0.206509	0.0804118	-0.0809679	0.114623	0.262651	0.330483	0.0892203	-0.311041	0.0288557	-0.259685	0.457993	0.224617	0.0492211	0.466189	0.0468687	0.455181	0.312307	0.00386414	-0.0454124	0.382641	-0.152885	-0.24326	-0.175556	-0.585782	0.400214	0.469279	0.394218	0.639008	0.302132	0.141412	-0.350675	-0.0662529	0.512159	-0.46374	-1.03443	-0.100729	-0.273531	-0.274073
CLTC	0.110797	0.133901	0.499934	0.354909	-0.177671	0.226443	-0.300231	0.176594	0.11898	-0.234428	-0.0232154	0.00075306	0.0711645	-0.250229	-0.260872	-0.0688584	0.0745477	0.0878971	0.0994887	-0.0404643	0.117558	-0.142292	0.155757	0.0242779	-0.0150265	0.314479	-0.30495	0.238688	0.342638	0.0479914	0.0490615	-0.200658	0.213669	0.299401	0.52146	0.0412409	-0.245235	0.157733	0.476213	0.169858	-0.334658	0.516453	0.264695	-0.657831	-0.375143	0.0118204	0.14367	0.108966	-0.18545
CLU	-0.0142862	-0.536025	-1.50044	1.18173	0.793623	-0.300015	-0.149909	-1.8316	-0.59642	0.462217	0.293059	0.791732	0.423254	-0.372229	-0.357692	-0.0232664	-0.814828	-0.245646	-1.12646	-0.320961	-1.2824	-0.552596	-0.883378	0.120161	-1.52173	0.419399	1.12823	-0.137	-0.579272	-1.44551	-0.678995	-0.96384	-1.15203	-0.753353	-1.62788	-0.814548	-0.196865	1.78281	-0.834638	0.12188	-0.348093	-0.408502	-0.493428	0.504638	-1.34661	-2.01696	0.360055	-0.196683	-0.225262
CMAS	-0.372041	0.032428	0.158808	1.01672	-2.142	-0.611045	0.410368	0.0662535	0.603597	0.598696	0.309892	0.678307	0.488432	0.394547	0.96258	0.691397	0.805658	0.37654	0.753457	-0.439152	-0.0409321	0.903916	0.905716	0.338881	0.935524	0.306027	1.39871	0.705788	-0.6887	0.639023	0.846655	-0.0262859	-0.0391779	2.64413	0.307356	0.809905	0.474658	0.502713	1.06476	0.725676	-0.322329	-2.46582	-0.286703	0.0810432	0.23658	0.308669	0.32094	-0.755141	0.785716
CMIP	1.11639	1.31052	-1.69204	1.22964	-2.2962	-1.8673	-2.20181	-1.89604	2.52944	-1.02633	-1.06881	-1.2006	1.13891	-1.85108	0.278441	0.13225	1.37738	0.596528	0.498803	1.53204	0.430933	1.65273	0.240974	-1.76867	2.28105	0.278541	0.445216	0.36602	0.0961461	-0.0282221	0.488828	0.489031	-0.569597	1.14845	-0.460904	1.39745	2.3796	1.68858	1.10338	-0.203601	1.14964	-1.54161	0.771746	-0.227982	-1.4922	-0.17483	0.696548	-0.917189	-0.715028
CMPK1	0.0915439	0.524033	0.0327987	0.492631	-0.14536	-0.028107	-0.122604	-0.311895	0.188495	0.0189543	0.0877112	0.0889609	0.156722	-0.0229048	0.0117135	0.0811922	0.354125	0.429629	0.197893	0.288561	0.263636	0.145512	0.0263221	0.448648	0.132215	0.154311	0.275813	0.212249	-0.168363	-0.000198379	0.0848432	0.399869	0.0794079	0.0365489	-0.243017	0.4308	0.047213	0.17922	0.258896	0.283321	-0.113904	-0.127739	0.140619	0.01121	-0.0979855	0.400889	0.0745154	-0.256972	-0.152671
CMPK2	-1.0549	-0.304326	0.436852	-0.83642	0.903682	0.353771	-0.96232	0.189059	0.300769	0.0610143	0.501881	0.748786	-0.623882	-2.01368	-0.775927	1.10259	1.11698	0.203851	-1.21276	0.387875	0.0561517	-0.937834	-1.7754	-0.181649	1.26797	0.314686	0.305567	1.50369	0.10213	-0.0228035	0.169956	0.623111	-0.162983	2.65145	0.483935	-0.360794	2.33864	1.7498	0.689228	0.590437	0.578483	0.405536	0.472021	0.544436	-1.966	-2.07745	0.225772	-0.418167	0.165917
CMTM6	0.666922	0.101352	0.382549	0.321121	0.121409	0.0405975	0.097359	0.194632	0.0584759	0.0441886	0.0936959	-0.108195	-0.167195	-0.00435147	-0.339503	-0.477996	-0.0459499	0.240262	0.363777	0.186127	-0.285933	0.129516	-0.160261	0.101947	-0.269111	0.130995	0.229553	0.199091	0.194702	-0.329863	-0.409289	0.128879	-0.30981	0.033583	0.421053	0.533051	-0.194516	0.182008	-0.360863	-0.205063	-0.235391	0.269079	-0.0477177	0.370462	0.0412549	-0.0965772	0.397878	-0.251052	0.17255
CMTR1	-1.07529	0.754776	-0.0731001	0.301173	-1.05975	0.45382	-1.14601	-0.663747	-0.0347008	-0.896771	0.644619	-0.23647	-0.588248	-1.01709	-0.641995	-0.248211	0.507691	0.862611	-0.817839	0.826941	0.454216	-0.841752	-0.599832	-0.0928389	0.772785	1.42645	1.12382	1.48365	-1.08647	0.0607371	0.517796	0.385975	0.708387	2.17584	1.61361	-0.8827	0.819315	0.829327	0.753389	0.214677	-0.31539	-0.622799	0.669076	0.260859	-0.0580271	-0.258119	-0.497245	0.418782	0.99416
CNDP2	-0.224194	0.383501	-0.145202	0.274331	-0.124254	0.314755	-0.729885	0.205145	0.194517	-0.105484	0.190737	-0.00789929	0.0179112	-0.616627	-0.0134881	-0.0912373	0.55125	0.115039	0.103357	0.405939	0.428611	0.116807	0.404786	-0.400994	0.608064	-0.108405	-0.178509	0.786123	-0.282174	-0.421551	0.12973	-0.334809	0.545817	0.82639	0.402809	-0.0849319	0.1265	0.899634	1.23536	0.0358653	-0.539446	-0.0431335	-0.355374	0.314497	-0.624637	-0.0190878	0.622751	-0.0868084	0.167465
CNEP1R1	0.881763	-0.913545	0.146479	-0.0492527	0.123178	0.125034	-0.415461	-0.193644	0.082673	-1.58962	0.443071	-0.0562834	0.504272	-0.111317	0.41596	0.17498	0.59134	0.448756	0.406746	0.485848	0.091365	0.415069	0.536898	-0.727884	0.0584682	0.54414	1.05669	0.561526	0.714566	0.182123	-0.160498	0.303148	0.130238	0.955657	0.706396	0.23873	0.436042	0.644256	1.07409	0.198726	-0.087687	0.184759	0.275343	1.18577	0.116152	-0.183428	0.568844	0.0101553	-0.422511
CNIH4	0.126935	-0.331924	0.100784	-0.364749	0.172597	-0.012817	0.0722355	0.253357	0.53453	-0.447078	0.0315854	-0.109731	0.018516	0.032338	0.330836	-0.0660069	0.292759	0.285008	0.207575	0.237358	-0.164107	0.30646	0.247405	0.102445	0.26762	0.49066	-0.0708524	0.418322	0.283016	-0.0881948	0.234397	-0.147887	0.291643	0.168855	0.462232	0.690599	0.416097	0.25499	0.192727	0.107395	0.251538	0.318333	0.167924	0.6806	-0.165419	-0.392056	0.174251	-0.130091	0.056393
CNN2	-0.0428125	0.32185	-0.146689	0.804765	-0.157183	-0.920378	-0.294316	-1.22586	0.166635	-0.616916	-0.0568576	-0.245915	0.951488	-1.49687	-0.324232	0.255745	0.244013	0.135031	-0.576414	0.54229	0.439673	0.552395	0.293475	-0.316824	0.430488	-0.477337	-0.116561	-0.241725	-0.27076	-0.469502	0.332503	-0.308	-0.651661	-0.022226	-1.3501	0.543367	0.495891	0.0559466	0.85573	0.248056	-0.512419	0.475792	0.172408	-0.180425	-0.384866	-0.212238	-0.197985	0.143141	-0.70957
CNOT1	-0.42739	-0.123992	0.321258	-0.592745	-0.204135	0.273854	-0.598322	0.818945	-0.0447594	-0.0897411	0.110405	-0.117651	-0.513337	0.0625443	-1.14374	-0.153203	-0.214104	0.00648453	-0.497274	-0.267227	-0.269723	-0.672413	-0.299594	-0.295935	-0.0382077	0.588065	0.256706	0.0330148	0.390534	0.766071	-0.693867	0.125191	0.982545	0.449414	1.16751	0.507265	-0.691478	0.113523	1.09056	0.28809	-0.365656	0.964771	-0.154225	-0.0398022	0.104975	-0.0116824	0.0356814	0.27316	0.3732
CNOT10	-0.162202	-0.0149185	0.0257767	0.312363	-0.152569	0.241857	-1.65962	1.08045	0.754426	-1.93176	0.58799	0.842528	-0.626568	0.478871	-1.8569	0.0165041	0.131123	0.120695	0.361263	2.03119	-0.204421	0.584196	-0.079902	-1.99697	0.777589	0.565245	0.721314	0.491837	0.0525673	0.32674	-1.83708	0.677055	-0.305423	0.966557	0.807817	0.984434	0.918308	0.530141	1.16585	0.0367171	0.139955	-1.32944	0.558861	0.791561	0.152743	-0.303847	0.714583	0.26167	0.618195
CNOT11	-1.20903	-0.792025	-0.477732	-0.282053	-0.352002	-0.750592	0.0300784	-0.987102	-0.893235	-0.708964	-0.300247	-1.18924	0.180626	-0.713719	-0.606835	-0.211237	1.00208	-0.969678	-0.36208	-0.627347	-0.0377122	-0.342708	-0.0924769	-0.280253	-0.130881	1.5697	2.04852	2.40882	-0.517552	-0.572734	-0.525907	-1.16789	1.56973	1.11866	-0.492712	-0.924056	0.413814	-0.652932	1.82211	0.0243074	0.0725692	-1.09477	-0.235125	-0.896163	-1.61545	-0.83735	-0.450963	-0.0944512	1.03914
CNOT3	-0.777411	-0.741319	-1.29901	0.505377	-0.593631	-1.47656	-0.825949	1.41034	0.914354	0.359103	-1.47156	1.03988	1.2965	-1.10557	-0.965382	0.348229	0.172255	-0.209462	-0.598244	0.228719	0.660642	0.681685	0.758953	0.623573	0.283839	1.06565	1.37193	-1.50237	-1.33411	-1.45851	0.490676	-0.376068	0.946603	1.67802	1.72321	0.662253	0.997455	-0.235353	1.01501	0.445085	-0.311569	-0.866013	0.717355	0.099616	0.675616	1.10538	-0.151482	1.44766	-0.0629153
CNOT7	0.0813324	0.280343	-0.159694	-0.158055	-0.18711	0.797027	-0.644357	0.23245	0.200531	-0.235164	0.200213	-0.304802	0.279308	0.280962	-0.15628	0.010017	0.574309	0.11103	-0.278933	0.347316	-0.0650771	0.20342	-0.0997059	-0.0390586	-0.0843125	0.556263	0.666691	0.629414	0.278509	-0.0285074	-0.0559704	0.256283	0.128684	0.217287	0.36291	0.425264	-0.580898	-0.282412	0.643688	-0.311544	-1.29568	-0.253461	0.291594	-0.0979237	-0.336846	-0.695701	0.0122819	0.107869	0.143899
CNOT9	-0.114571	0.0437595	0.168533	-0.476387	-0.286748	0.542033	-0.808346	0.309737	-0.333317	-0.049857	-0.223267	-0.0725202	-0.287616	0.132325	-0.876529	-0.280651	-0.297059	-0.160049	-0.0987702	-0.13789	-0.0442015	-0.655245	-0.443491	-0.247068	0.380899	0.59361	0.931368	0.0782218	0.469613	0.286452	-1.22536	0.176723	0.611711	0.705906	0.641905	0.45361	-0.355071	0.069625	0.666473	0.0884554	0.135554	1.00432	-0.0870691	0.256271	-0.00147621	0.0759388	0.0750089	-0.123105	0.43612
CNP	0.49355	0.309773	-0.466345	-0.463708	0.348486	-0.188145	0.275169	0.138459	-0.277433	-0.227447	0.306757	0.00112532	-0.307468	0.372565	-0.123018	0.0574385	-0.340309	0.434967	-0.060729	-0.131808	-0.230675	-0.0443784	-0.176438	-0.0432938	0.109961	-0.472353	-0.182509	0.728899	0.308341	0.115833	0.0350368	0.151039	0.277302	0.43947	-0.460788	-0.295261	0.410246	0.419604	-0.528979	-0.350676	-0.235222	0.0723807	-0.110124	0.45809	0.0922885	-0.866452	0.139556	0.335096	0.0922988
CNPY2	-0.139553	-0.046152	-0.197274	-0.140142	-0.0983549	-0.576502	-0.78008	-0.00404996	0.269499	-0.253306	-0.160583	0.0457347	0.0640084	-0.0099085	-0.210737	0.0655229	0.208681	0.15795	0.075304	0.191622	-0.0570219	-0.0155891	-0.204233	-0.0706972	-0.0229093	0.0529826	0.91787	0.259706	-0.32937	-0.560497	-0.53632	-0.438599	-0.116769	0.443542	0.0592684	0.402502	0.44012	0.31846	0.0787572	-0.00555945	-0.213077	-0.400957	0.477634	0.640171	0.0451137	-0.47283	0.126787	-0.334317	0.0473676
CNPY3	-0.273686	-0.198106	-0.0504963	-0.159973	0.0309179	0.0162147	0.271775	0.220116	-0.366686	-0.177217	0.027467	-0.534247	-0.430145	0.0149602	-0.694413	-0.338273	-0.262047	-0.0163438	-0.455255	-0.10724	-0.495779	-0.247936	-0.151205	-0.382845	-0.359757	0.277255	0.753954	0.336906	0.101629	0.0105629	-0.570135	0.344478	-0.151293	-0.0136875	0.566729	-0.093649	-0.110301	-0.122308	0.400395	-0.420999	-0.220507	-0.418174	0.043952	0.439373	0.126608	-0.586301	-0.372084	0.107543	0.29105
CNTNAP5	0.645924	0.0994097	0.649821	0.0107449	0.224022	0.0302071	-1.07886	0.8522	-0.801883	0.17234	0.555982	-0.148419	-0.15935	0.295576	-0.569211	0.0169687	0.106935	-0.419132	-0.712372	0.0711893	0.0202298	-0.487818	0.312025	0.33615	0.047813	-0.00350952	-0.57488	0.247428	0.283554	0.686444	-0.0245369	-0.0356442	0.378815	0.294482	0.732374	-0.99722	-0.63428	-1.34511	0.412293	0.140163	-0.592094	0.181955	0.37028	0.038709	0.40936	-0.599001	0.0720252	0.296145	0.177747
CNTRL	1.10414	-0.00128478	0.882896	-0.957102	1.95784	-1.0955	2.36419	1.3259	-1.92367	0.734578	0.0889438	0.103997	0.01807	1.75168	1.03978	-1.47215	-0.963177	-0.425835	-1.38257	0.306284	-0.67608	-0.642697	0.260999	-1.41909	-0.825096	0.0818579	-0.20105	1.0601	-0.0829237	-0.00301671	0.0239768	-0.0151874	-0.34637	-0.202838	0.0810492	-0.58588	0.885605	0.847103	0.409295	0.615748	1.43194	-1.09655	-0.335938	0.455251	-0.882056	-1.8594	0.205576	-0.00645434	1.64837
COASY	-0.213261	0.00269754	0.322587	0.101633	-0.221552	0.0954817	-0.527745	0.435821	0.14746	-0.0523543	-0.0292632	0.129783	-0.236145	0.0198022	-1.09016	-0.463415	-0.118562	-0.0961088	-0.478341	-0.450691	-0.147957	-0.630179	-0.174924	-0.0264104	-0.126942	0.0742065	-0.390061	0.12522	0.2907	0.558981	-0.210399	0.965897	0.452135	-0.0495375	0.525898	0.012311	-0.302442	-0.119484	0.844677	0.182987	-0.178437	0.564772	0.35254	-0.665171	0.0801095	0.274376	-0.154443	0.106839	0.0915275
COG1	-0.806454	-0.33593	0.312232	-0.527209	-0.335052	0.598291	-0.716923	-0.164353	-0.593523	-0.555663	-0.0103268	0.640548	-0.284469	0.999289	-1.43112	-0.049234	0.272074	0.252297	-0.0972108	-0.765935	0.610379	-0.467088	0.168035	0.270382	0.772053	-0.184014	0.719437	0.0573113	0.531954	1.11623	0.14085	0.0154909	0.588922	0.797839	0.861142	-0.708291	-0.31673	-0.0324789	0.635225	0.281317	-1.44325	0.107429	-0.381993	-1.60521	0.541623	0.250689	0.0778978	0.0508371	0.346336
COG3	0.492571	-0.226324	-1.10886	0.804596	-0.73326	0.520242	-0.838498	0.457689	1.30371	0.44409	0.215389	0.83783	-1.00575	-0.332638	-1.39326	-1.2137	-0.826267	0.386287	-0.313258	0.338118	-1.30857	0.467977	1.16724	-0.837201	1.57675	0.710451	0.685526	1.33451	0.598112	0.366285	0.958269	1.53207	0.00325232	1.24875	0.995153	-1.02185	-0.888593	0.509561	1.21094	0.17208	-0.45188	0.938586	0.552446	-0.422223	-0.729659	-0.261076	1.57936	0.863455	1.38764
COIL	0.0726647	-1.39645	2.19941	-1.16608	0.535177	1.00607	-1.80604	0.683608	-1.82529	1.0027	-1.37278	-0.734437	-1.60162	1.76028	-1.45045	-1.72579	-1.14392	-0.847804	-1.17174	-0.889423	-1.14349	-1.19234	-1.40392	-0.841214	1.05001	1.94434	2.90022	1.17948	0.940173	1.49733	0.0528102	0.949614	2.10285	2.63018	2.78123	1.19689	-1.60452	-1.05454	2.06929	2.38929	0.306177	2.0221	0.567185	-0.966075	0.253145	1.88311	1.00678	0.748954	1.41535
COL7A1	-0.40404	0.220557	1.13382	0.000359689	0.117834	0.14192	-0.799744	0.410212	-0.282378	-0.137495	0.579455	-0.321586	-0.347161	0.0150439	-1.48144	-0.470443	-0.350907	-0.0651298	-0.492785	-0.41918	0.0291886	-0.654041	-0.300654	-0.486093	0.0307704	0.465633	-1.20102	0.372453	0.414787	0.128037	0.451683	0.145021	0.604803	-0.411846	0.908024	-1.0561	-1.10756	-0.721994	0.521726	0.000251539	-0.117226	0.799134	0.682256	-0.654167	-0.0497091	0.529555	0.027668	0.625357	-0.017245
COLGALT1	-0.112083	-0.174672	0.0731969	0.201821	-0.0424411	-0.217051	0.341159	0.276954	-0.35486	0.106049	-0.264891	-0.469769	-0.709263	0.20541	-0.868076	-0.807106	-0.199589	0.150218	-0.194648	-0.289006	-0.275082	-0.730848	0.102055	-0.038102	-0.945585	0.279899	-0.0381776	0.487203	-0.211027	-0.171204	-0.699175	-0.141652	0.251827	0.372992	1.10947	-0.128344	-0.562799	-0.354111	0.567877	-0.0684373	-0.882211	0.0985348	0.723666	0.0509187	0.529372	-0.266703	-0.168215	0.143507	0.666914
COMMD1	-0.156241	0.312254	0.327692	-0.460751	0.838792	-0.50199	0.646017	1.29884	-0.73156	-0.378965	-0.240812	0.776784	-0.729805	1.05996	0.750766	-0.563578	-1.46183	0.167288	-1.76468	-0.130027	-0.312707	-1.15935	0.159768	-1.00806	0.407189	-0.0404965	0.251607	-0.437702	-0.42836	-0.128284	-0.115405	0.0215455	0.167452	0.0943404	0.0176519	-0.94602	-0.0273011	0.330924	-0.946342	-0.213673	0.657769	-1.1551	-0.22623	0.911658	-1.58912	-0.167957	0.602292	0.516195	1.16264
COMMD10	0.116992	0.0305713	0.205159	0.385465	0.156932	-0.5361	-0.279346	-0.141463	0.524872	0.314972	-0.12846	0.374187	0.67462	-0.0040128	0.661044	0.309964	0.214869	0.120245	0.251837	0.130269	0.216079	0.645242	0.4295	0.437233	0.684695	0.0276613	-0.275743	0.428932	-0.0234047	-0.254761	0.370387	-0.129387	-0.607194	0.341279	-0.296345	0.160292	0.265208	0.352725	0.134538	0.0636813	0.0327255	-0.397067	0.324176	0.104101	-0.0520601	-0.0900511	0.40787	-0.52105	0.108441
COMMD2	0.0459598	0.152915	0.378278	-0.839535	0.477542	0.393497	-0.151084	0.28646	-0.408382	0.307119	0.10184	-0.390435	-0.691573	0.392468	-0.408548	-0.405755	-0.0898761	0.0311129	-0.383931	-0.159015	-0.133813	-0.601941	-0.307737	-0.448816	0.147013	0.44535	-0.751342	0.260422	-0.0141092	0.351457	-0.0196619	0.0253941	0.337045	-0.495274	0.52952	-0.670475	-0.665171	-0.456583	0.210412	-0.34563	-0.325891	0.307401	-0.0488841	0.0243794	0.510694	-0.19468	-0.143209	-0.0711096	0.347323
COMMD3	-0.0474565	0.247895	0.427747	-0.290789	0.000808968	-0.65083	-0.109363	0.420633	-0.0676024	0.146536	0.31658	0.486023	-0.149746	0.226137	-0.496372	-0.0880224	0.0681909	-0.128014	-0.213274	0.24864	0.209832	-0.306727	0.131608	-0.242882	0.0289679	0.216193	-0.505596	0.207686	0.654623	0.47282	0.181936	0.00526033	0.536718	0.464004	0.374393	-0.421861	-0.589755	-0.154918	0.532312	0.00371812	-0.384254	0.537907	-0.0114686	-0.207709	0.561752	-0.161572	0.201016	0.101636	0.01717
COMMD4	0.0610768	0.0803373	0.386465	-0.274266	0.065342	0.0374719	-0.0454133	0.332763	-0.145982	-0.000464101	0.394706	-0.280341	-0.770296	0.295366	-0.972521	-0.427583	-0.100785	0.365257	-0.348511	-0.503728	0.0241237	-0.626657	-0.256648	-0.295162	-0.261351	0.359755	-0.269275	0.269113	0.181988	0.439954	-0.175454	-0.0983629	0.348655	-0.299926	0.617636	-0.397774	-0.665869	-0.767954	0.0953222	-0.327188	-0.419563	0.349117	0.433206	-0.560741	0.274061	0.0255346	-0.244611	0.34761	0.259498
COMMD5	0.20296	0.334745	0.325888	0.14113	-0.137767	-0.214745	0.108474	0.495401	-0.538225	0.238173	0.468971	0.00136669	-0.610795	0.29598	0.285216	0.321417	-0.209456	0.237434	0.222242	0.235022	0.215665	-0.150807	-0.238086	-0.125953	-0.469462	0.235877	-0.184537	-0.416532	0.192748	0.410784	-0.3664	0.238861	-0.0280925	-0.163289	0.455444	-0.329257	-0.625077	0.00854752	0.0914786	0.503717	-0.138259	0.59563	0.333321	-0.22005	0.324038	-0.0647538	0.171411	-0.0743845	-0.220252
COMMD7	0.307617	0.200538	-0.135499	-0.650257	0.239602	0.14558	-0.174316	0.56433	-0.416395	0.0678415	0.349249	-0.0612281	-0.503625	0.605191	-0.409072	-0.695161	-0.168792	0.0393619	0.10256	0.0133569	-0.165387	-0.851911	-0.465889	-0.240816	-0.444927	0.530132	0.144681	0.0364283	0.244928	0.803975	-0.63802	0.357365	0.349013	-0.0373693	0.614201	0.186475	-0.442549	-0.120951	-0.190229	-0.389436	-0.195019	0.353995	0.360225	0.822826	0.267698	-1.16011	0.110647	0.186829	0.164017
COMMD8	0.104639	0.230231	0.237337	-0.400085	0.108295	-0.127493	-0.184743	0.406517	-0.0285697	0.183322	0.00294369	0.118941	-0.430904	0.510971	-0.0367749	-0.395417	0.0770372	0.428014	0.0923313	0.124978	0.127064	-0.184871	0.327156	0.0855404	-0.0127028	0.0996994	-0.323735	0.0573619	0.232527	0.453448	-0.287593	-0.0823714	0.458726	0.436004	0.347854	0.354016	-0.380872	-0.115633	-0.387743	-0.0691731	-0.226564	0.218058	0.0453175	0.245424	0.743407	0.0090967	-0.170639	-0.323226	0.432801
COMMD9	-0.0989058	0.144021	0.391464	-0.125075	-0.044057	0.30538	-0.311127	0.335522	0.300244	0.538152	-0.0956438	0.438387	-0.422911	0.109494	-0.188783	0.0603725	0.0533173	0.127095	-0.0623075	0.212747	0.146178	-0.0460104	0.2479	-0.0362034	0.344257	0.463571	-0.13949	0.0118409	0.407391	0.756486	0.216882	-0.591654	0.543788	0.266262	0.439103	0.0630802	-0.107893	-0.160038	0.295428	0.503714	0.365061	0.59821	-0.00015086	-1.16304	0.269653	0.136196	0.0526609	0.0435136	-0.567823
COMT	0.121191	-0.193424	-0.289629	0.129838	0.380144	-0.88191	-1.28125	-0.0554788	0.465398	-0.0966476	-0.160957	-0.0727195	0.393138	-0.109597	-0.663159	0.175248	0.297292	-0.555843	-0.335663	-0.0890777	-0.587248	0.177694	0.135307	-0.342516	0.107442	0.0872298	0.252242	0.154213	0.395982	0.601043	0.541561	0.126887	0.523665	0.220032	0.531594	-0.313372	-0.0163165	0.189325	0.941852	0.427926	-1.1365	0.333011	0.248727	-0.863189	0.25274	0.208641	-0.0414459	0.591607	-0.0934301
COPA	0.271359	-0.0089871	0.040974	-0.211282	-0.224816	0.0761484	-0.364444	0.0777132	-0.180412	-0.406014	0.0116236	-0.0860259	-0.274832	0.00640803	-0.270641	-0.342213	-0.0378463	0.432996	-0.100932	0.212843	-0.154237	-0.25323	-0.136202	-0.241155	-0.223974	0.153066	0.125783	0.153827	0.0702696	0.118239	-0.435628	-0.0766174	0.018381	0.248766	0.557864	0.162863	-0.0983893	-0.0555317	0.137524	-0.0763764	-0.33776	0.236373	0.287182	0.527555	-0.133515	-0.360254	-0.11857	0.0620264	0.178862
COPB1	0.473581	0.0708723	0.0481714	-0.108351	-0.358365	0.0832676	-0.296313	0.305708	-0.0939829	-0.431173	0.0699371	-0.1657	-0.166965	0.0855643	-0.519256	-0.388362	-0.0590655	0.440228	-0.0550883	0.0507135	-0.134343	-0.296496	-0.216534	-0.138897	-0.343848	0.262956	0.0914065	0.0891339	0.282919	0.10054	-0.50109	-0.0403351	0.111276	0.156451	0.584161	0.210602	-0.355487	0.0804185	0.173632	-0.183277	-0.322672	0.236581	0.505127	0.329598	-0.163966	-0.0867051	-0.107096	-0.0823027	0.130753
COPB2	0.285797	0.0111703	0.173639	-0.243266	-0.0276082	0.0891677	-0.45594	0.273563	-0.0507761	-0.279759	0.197426	0.118831	-0.336808	0.15374	-0.283276	-0.288764	-0.0232187	0.295563	-0.0310938	0.119551	-0.0422544	-0.194361	-0.0432995	-0.163741	-0.0850999	0.354127	0.276392	0.333724	0.372582	0.229543	-0.255801	-0.01629	0.0900557	0.245379	0.486818	0.259549	-0.181098	0.125808	0.525461	-0.227702	0.0348155	0.230105	0.0356651	0.698053	0.179667	-0.241019	-0.0996686	0.0560097	0.172604
COPE	0.150402	-0.167979	0.407528	-0.0822539	-0.24649	-0.0238775	-0.927913	0.263492	-0.124795	-0.11267	0.179809	-0.0583295	-0.324194	0.423998	-0.910422	-0.121382	-0.163966	0.213681	-0.111035	-0.0370928	0.442649	-0.182237	0.0484127	-0.577521	-0.0581123	0.520141	-0.276074	0.374359	0.332388	0.416018	-0.254207	-0.0760815	0.496913	0.692229	0.246261	-0.200449	-0.172943	0.0439836	0.846306	-0.120445	-0.559181	0.680557	0.362888	-0.292585	0.136545	-0.0292956	0.0866299	-0.269638	0.106993
COPG1	0.146288	-0.0619594	-0.072938	0.153959	-0.397758	0.232497	-0.444703	0.177563	-0.0515593	-0.189766	0.173444	-0.022605	-0.0887472	4.88e-05	-0.541367	-0.4379	0.0559502	0.603226	-0.137301	0.102232	-0.181806	-0.365127	0.0164708	-0.320117	-0.236972	0.052609	-0.142433	0.252866	0.0365563	-0.133915	-0.284374	0.0435397	0.248932	0.0566178	0.532813	0.177395	-0.433029	0.015037	0.768509	-0.10055	-0.223852	0.141365	0.371386	0.0926526	0.0123623	-0.173258	-0.169687	-0.011381	0.40274
COPG2	0.339969	0.266932	-0.0654056	-0.397746	0.0885372	-0.282675	-0.278463	0.301478	0.0431652	-0.362621	-0.0226202	0.219287	-0.387878	0.290633	-0.231763	-0.218797	0.0746837	-0.00128986	0.190182	0.0284918	0.0855353	0.0303809	0.103924	0.250394	0.0655448	0.128525	-0.19857	0.402482	0.277845	0.0287934	-0.250466	-0.382937	-0.33987	0.601854	0.654661	0.312131	0.124463	0.320861	-0.748676	-0.307389	-0.241366	0.496958	0.33661	0.551257	0.0905988	-0.203796	0.24884	0.0466635	0.0857283
COPS2	0.105907	0.126878	-0.213933	0.0919498	-0.0353217	0.194006	0.0167026	0.134797	-0.121801	-0.2079	0.26591	0.025898	-0.128934	0.123781	-0.14773	-0.00926332	-0.151802	0.347029	-0.152634	0.00750576	-0.199645	-0.1842	-0.22591	-0.154849	-0.163147	0.227688	0.389569	0.0747293	0.27241	0.334851	-0.253994	0.778064	0.295473	0.120177	0.23458	-0.0304271	-0.392349	0.0334668	0.263052	0.193557	-0.224641	0.192345	-0.0438548	-0.0620948	-0.185238	0.316855	0.0872547	-0.0807892	0.0992769
COPS3	0.08261	-0.0269193	0.337623	0.23745	-0.0654231	0.313773	-0.0970667	0.280207	0.166304	-0.263616	0.206302	0.140996	-0.075964	0.191902	-0.256027	-0.158295	-0.198362	0.0971522	-0.104419	0.208908	-0.202498	-0.202101	-0.176832	-0.0664441	-0.0764943	0.256342	0.281688	0.335565	0.45088	0.293951	-0.083226	0.877219	0.413496	-0.218244	0.500606	0.261005	-0.45098	0.133858	0.629984	-0.0144806	0.0373242	0.327135	-0.0562874	0.303305	-0.490851	0.290193	0.0882898	0.349167	-0.155013
COPS4	-0.127458	-0.0297437	-0.039273	0.306459	0.241483	0.111321	-0.373399	0.281989	-0.0661221	-0.182982	0.260892	0.00343457	0.0753433	0.0763931	0.0517469	-0.133562	-0.159735	0.164936	0.0402853	0.0216612	0.0654397	0.129554	0.0245698	0.0487647	-0.00523474	0.210615	-0.11933	0.440133	-0.0638676	0.237853	0.0172147	-0.0489104	0.279129	0.216495	0.342259	0.052025	-0.256393	0.0872711	0.130593	0.140856	0.0116048	0.0770188	-0.0511804	0.343672	-0.200466	-0.0588211	0.167776	0.0532876	0.0354154
COPS5	-0.0553807	0.0905332	0.14258	-0.127585	-0.0462028	0.075229	-0.34079	0.17224	-0.138739	-0.155729	0.0355603	-0.281476	-0.362463	0.159702	-0.981139	-0.35707	-0.217442	0.0731189	-0.295955	-0.0560405	-0.0906521	-0.508676	-0.470865	-0.0863603	-0.195969	0.0755752	-0.106373	0.251164	0.0422631	0.784919	-0.111755	0.329902	0.213307	0.0678166	0.305956	-0.0461147	-0.708066	-0.591353	0.384247	0.221746	-0.406348	0.250695	0.228103	-0.240713	0.0445978	0.30973	-0.160436	0.2158	0.231116
COPS6	-0.0429387	0.0859103	0.262158	0.40603	-0.236063	-0.121478	-0.616791	-0.0101902	0.191307	-0.263067	0.263312	0.0971154	0.148036	-0.440295	-0.34802	-0.0371985	0.215199	0.175083	0.226921	0.113957	0.268572	0.281813	0.142366	-0.0616492	0.0511985	0.187584	0.00329252	0.558756	-0.0135734	0.227257	0.303218	0.426504	0.357739	0.546144	0.559537	-0.347387	-0.299352	0.188643	0.512431	0.268213	-0.265789	0.171729	0.184756	0.0735199	-0.352906	0.483851	0.311701	0.0665911	-0.230609
COPS7A	0.26723	0.190516	0.673288	-1.3933	0.428032	0.292335	-0.566732	0.396145	0.0593168	-0.158319	0.450655	-0.283328	-0.909881	0.0294134	-1.28287	-1.39472	-0.257981	0.21555	0.417272	0.30794	-0.689981	-0.0485368	-1.12602	-0.320573	-1.16241	1.00678	-0.7399	0.34592	0.389161	0.551487	-0.217051	0.538277	0.127698	0.337305	0.690446	-0.868244	-0.841926	0.411774	0.981353	0.246818	-0.0722244	0.697474	0.393721	-0.317709	0.560177	0.130863	-0.547083	0.290539	0.679391
COPS7B	0.0907369	0.216281	0.0391443	0.049639	-0.317059	0.027423	-0.145703	0.300145	-0.323082	-0.00784893	0.265793	-0.2349	-0.214159	0.384521	-0.48992	-0.258696	-0.106669	0.000447401	-0.487056	-0.198443	-0.143383	-0.462878	-0.0913846	-0.552199	-0.0808898	-0.147361	0.0302896	0.306097	0.055016	0.518825	-0.245313	0.744482	0.24029	0.305643	0.356423	-0.597492	-0.729183	-0.250554	0.575331	0.0250814	-0.409146	0.201514	0.363163	0.0591014	0.105752	0.132451	-0.24618	0.395791	0.0967168
COPS8	0.323865	-0.059419	-0.0341475	-0.0670957	0.288015	0.104914	0.0424808	0.318625	-0.352408	0.154059	0.0648875	-1.4207	-1.44383	0.106247	-1.39841	-0.430201	-1.5833	0.517399	-0.453317	-0.522766	-1.05844	-0.572683	-0.826872	-1.31339	-0.0805514	-0.23178	-0.620326	0.384318	-0.198468	-1.72359	-0.980717	0.255114	0.187946	-0.69902	0.134534	-0.0639789	-1.59071	-0.647988	0.940976	-1.23272	-1.36685	-1.33667	0.149633	-1.11293	0.164363	0.989246	-0.47793	0.642243	0.642349
COPZ1	0.308505	-0.113931	0.147094	-0.513031	-0.213844	0.025119	0.117778	0.827469	-0.205071	0.0883361	0.0932175	-0.0406954	-0.777545	0.567102	-0.666654	-0.77515	0.0340112	0.246245	0.087114	0.0764727	-0.407621	-0.284266	-0.67112	-0.338405	-0.268107	0.15006	-0.0840967	0.283093	0.330147	-0.12984	-0.852218	0.480556	-0.173944	-0.0157101	0.44178	0.301269	-0.458822	-0.189115	-0.0901892	-0.712122	-0.27134	0.366432	-0.0965692	0.262403	0.262615	-0.0365463	0.0685724	-0.199777	0.501928
COQ7	0.30037	0.169531	0.192571	-0.215487	-0.0643532	0.0827224	0.0402259	0.28812	-0.723397	-0.30108	-0.0583145	-0.447633	-0.255912	0.0746158	-0.254782	-0.455916	-0.0259444	0.208447	0.0256172	0.36762	0.0856288	-0.103574	0.00994156	-0.193035	-0.939757	0.317425	0.386916	0.153901	-0.0316782	-0.340106	-0.598687	-0.413529	0.179391	-0.034087	0.833218	-0.167279	-0.460855	0.104737	0.275288	-0.214366	-0.0406731	-0.0403525	-0.0987314	0.941238	-0.3148	-0.462253	-0.0528827	0.167154	0.290337
COQ8A	0.592193	1.05706	0.940922	-0.949434	0.437866	0.718168	-1.51814	0.944415	-2.06037	0.880569	0.0679598	-1.6991	-1.67954	-1.15418	-0.0852879	-2.47286	0.616336	0.613118	1.26366	0.952252	0.450408	0.612786	-2.10786	-1.25968	0.444819	1.04748	0.13023	0.616078	1.09421	0.602511	0.291529	-1.62583	0.707318	-1.17962	1.70193	-1.21542	-1.56129	0.379735	0.704055	-1.38679	-2.52063	0.745292	0.12826	-1.75359	0.907935	-1.19438	-1.24839	0.369351	1.12182
COQ9	-1.1837	-0.271307	0.260719	-1.42416	0.360247	0.267036	-1.01511	1.41863	-1.1523	0.39812	0.361773	0.40751	-2.35609	1.27826	-0.44906	-1.13337	-1.25087	-0.019939	-0.895548	-0.637965	0.769577	-1.72453	-1.19466	-1.5054	0.0770722	-0.110684	0.364606	0.690158	-0.703024	0.0733117	0.104766	0.285544	0.857226	1.20448	1.69841	0.783337	-0.263498	-0.374606	1.0287	-1.38805	0.5666	-1.8369	0.651066	-1.3792	1.49231	-1.43915	1.1276	0.168687	1.03291
CORO1A	0.0420392	0.377861	0.231245	0.630696	-0.341828	-0.190577	-0.534762	0.0480499	0.600422	0.0996384	0.0714489	0.310041	0.507466	-0.447868	0.0951047	0.390211	0.718829	0.222235	0.519892	0.601906	0.525495	0.495095	0.525282	0.488681	0.412766	0.00783561	-0.61376	-0.0483124	0.20189	0.281688	0.556373	0.277686	-0.181531	0.192655	-0.197165	0.246645	0.173639	0.195972	0.208669	0.532728	-0.37067	0.233316	0.42548	0.284191	-0.022409	0.41145	0.669239	-0.390171	-0.595621
CORO1B	0.744784	0.457301	0.19875	0.679759	-0.118226	0.0667603	-0.69364	0.128774	0.199848	-0.160872	0.114582	0.0791689	-0.125736	-0.196917	-0.0577266	-0.201051	0.319369	0.315885	0.337465	0.321118	0.252041	0.0492723	-0.00390402	0.110721	0.232983	-0.286792	0.12514	0.273539	0.116578	0.147317	-0.0159093	0.517036	0.313051	0.556178	0.487419	0.332182	0.00536227	0.39121	0.250404	0.113964	-0.198036	0.312774	0.646174	0.548448	-0.0952333	-0.596272	0.738023	-0.470692	-0.432956
CORO1C	0.631624	0.550908	-0.128175	1.38532	-0.479806	-0.275896	-0.31496	-0.180512	-0.00568623	0.144211	0.137707	0.406388	0.577131	-0.874413	-0.00777134	0.178333	0.453352	0.116261	0.499723	0.226094	0.67824	0.323588	0.467657	0.196114	0.0511577	-0.0873062	-0.228665	-0.371165	0.00938339	0.123193	0.291007	0.205952	-0.35372	0.381621	-0.564204	0.0624402	0.0785145	0.150904	-0.110342	0.293736	-0.482944	-0.387921	0.390692	1.1429	-0.232884	0.235573	0.664421	-0.333546	-0.694662
CORO2A	-0.272553	-0.176123	0.644094	0.0750985	0.0788606	-0.257118	-0.273522	0.0257487	-1.67356	0.132121	0.231457	-0.13595	-0.217915	-0.536309	-1.16411	-0.141994	0.123669	-0.207255	-0.233973	-0.425411	-0.363968	-0.353958	0.223158	-0.137061	-0.179278	0.0984628	-0.438266	0.360373	0.200426	0.358488	-0.224537	0.21576	0.300447	-1.09989	0.63179	-0.360042	-0.703801	-0.128223	1.28159	0.276015	0.436472	0.600721	0.745639	-1.34051	-0.147098	0.692999	-0.815173	-0.0215229	0.148037
CORO7	0.211571	-0.0718641	0.280738	0.373773	-0.245482	-0.143758	-0.175218	0.233358	-0.360076	-0.221693	0.131368	-0.28426	0.0289814	-0.00994252	-0.274735	-0.296946	0.0332461	0.0107134	0.339606	0.293656	0.0858229	0.107023	0.0823417	-0.252802	-0.128504	-0.141774	-0.629942	-0.04647	0.153593	-0.0451529	-0.0334147	0.166112	-0.135538	-0.170292	-0.0540839	0.0146244	-0.416457	-0.206138	0.0715482	-0.220159	-0.366967	0.158153	0.415698	0.0824783	-0.0777682	-0.0558266	0.0526907	0.199718	-0.0109835
COTL1	0.206518	0.715896	0.187415	0.262933	-0.186687	-0.343551	-0.47104	-0.281405	0.0762608	0.582258	0.175007	0.0106901	0.47907	-0.397959	-0.15173	0.211173	0.293054	-0.281291	0.465123	0.415064	0.29583	0.418912	0.371672	0.201355	0.127131	0.0703515	-0.596499	0.0963336	0.251092	0.518574	0.413964	0.0822574	-0.0253454	-0.316578	-0.590602	0.157421	-0.248017	0.101737	0.360658	0.386295	-0.0711835	-0.403503	0.334474	0.020164	0.208758	0.453004	0.124825	-0.129117	-0.0650862
COX4I1	0.490159	0.0027612	0.0918376	-0.394492	-0.0661625	0.228391	0.0498279	0.663051	-0.156359	0.225458	-0.00812201	-0.353582	-0.273253	0.469025	-0.398353	-0.480646	-0.285041	0.259937	0.022435	-0.229558	-0.360363	-0.373056	-0.00479541	-0.240197	-0.482318	0.145655	0.496876	-0.094664	0.00188092	-0.220571	-0.966434	0.230175	-0.115357	0.834671	0.361865	0.443195	-0.629827	0.35135	0.0667074	-0.148963	-0.431098	0.099393	-0.0689299	0.445625	0.732589	0.143811	0.140304	-0.607552	1.12014
COX5A	0.0822955	0.27036	-0.103983	-0.122798	-0.223581	-0.603515	-0.945301	0.190748	0.0331232	-0.202495	-0.298385	-0.214737	0.0488467	-0.0354235	0.188582	-0.345718	0.164663	0.0152604	0.348094	0.500197	0.158739	0.226236	0.300993	-0.099251	-0.202868	-0.171629	0.105111	-0.145951	-0.599857	-0.864319	-0.491089	0.0208113	-0.594277	0.87046	-0.211575	0.260036	-0.160001	0.464891	0.169856	0.0847148	-0.922044	-0.221975	0.0635175	0.261975	0.397306	0.0951909	0.442595	-0.336193	0.704816
COX5B	-0.156276	-0.0166949	-0.033979	-0.312706	-0.0980637	-0.400845	0.117467	-0.356501	-0.0930916	-0.352105	-0.0908147	-0.643562	0.0202668	0.0525778	-0.58693	-0.147743	-0.451784	0.382403	0.130094	-0.0759626	-0.130283	-0.0106019	-0.268365	-0.496365	-0.295052	-0.407798	0.141758	-0.636406	-0.52745	-1.00107	-0.889276	-0.840358	-0.60869	0.121076	-0.60736	0.279622	-0.116207	0.112956	-0.107821	0.211832	-1.11965	0.488065	0.144681	-0.872478	0.12025	0.849277	-0.95419	0.328752	0.685114
COX6C	0.674637	0.490773	0.105711	-0.658955	0.0283282	0.181264	0.123837	0.849413	-0.22729	0.29991	-0.193366	-0.410882	-0.556128	0.801203	-0.301211	-0.718856	-0.427224	0.450929	0.289503	0.19355	-0.249864	-0.383213	-0.0740031	-0.183664	-0.51928	0.0616663	0.143636	-0.199334	0.194059	-0.159587	-1.07388	0.486375	-0.308564	0.69597	0.283168	0.764429	-0.699226	0.336054	-0.0598095	-0.498026	-0.633272	0.398053	0.0494421	0.599483	1.06169	-0.26574	0.29564	-0.602562	1.44562
COX7A2	-0.108991	0.219671	0.427425	0.262318	-1.56643	-1.67255	-1.9027	-0.673557	0.802212	0.0693035	-0.326457	1.30225	-0.393625	-1.94792	-1.22489	0.355551	-0.26307	0.836311	0.377735	0.353468	0.0247948	0.583166	-0.236613	-0.613794	-0.755976	0.445704	-0.0403721	-0.574427	-0.772456	-0.772105	-0.45142	-0.12703	-0.718695	0.768659	-0.890152	-0.0864182	-0.757007	0.00214881	-0.0244901	1.0355	-0.615885	-1.32083	0.547371	-0.686534	0.125617	2.14037	0.470345	0.23906	0.470403
COX7A2L	0.141712	0.160303	0.399208	-0.482132	0.0329295	0.0867391	0.214872	0.386541	-0.632355	-0.0664622	0.0939755	-0.565133	-0.768181	0.471674	-0.852241	-0.911828	-0.459829	0.445891	0.132474	-0.11931	-0.509852	-0.613227	-0.317283	-0.06278	-0.421095	0.181726	0.0408518	-0.204282	-0.317205	0.0720985	-1.24447	0.0325932	-0.129633	0.362401	0.589825	0.506328	-0.351499	-0.415352	-0.244798	-0.300612	-0.485799	0.390668	0.233678	0.0458816	0.433514	0.225404	-0.219955	-0.195783	0.607631
COX7C	0.704865	0.57789	0.039449	-0.687135	-0.129456	-0.0669651	-0.551763	0.6619	-0.513177	0.0646082	0.0571804	-0.60362	-0.94382	0.542613	-0.874601	-0.892171	-0.30576	0.438559	0.187497	0.0681287	-0.395547	-0.86985	-0.400051	-0.0742085	-0.744932	0.0334801	-0.0853423	-0.36393	-0.062607	-0.0165272	-1.59408	0.566531	-0.305719	0.259446	0.365037	0.748187	-0.796665	0.172055	-0.592524	-0.397463	-0.925021	0.532153	0.540223	0.107029	1.03755	-0.379946	-0.116578	-0.051715	1.10838
CP	0.0734319	-0.114327	-0.640601	0.150659	-0.439105	-1.09267	0.225232	-0.396515	0.740921	-0.430493	0.0575651	-0.434071	0.194954	-0.975652	-0.209421	-0.32935	-0.376972	-0.471356	-0.428844	0.189025	0.396337	-0.294215	-0.703796	-0.234826	-0.749206	0.341962	-0.292554	-0.500545	0.924564	-0.808256	-0.287537	-0.729451	-0.707933	-0.980466	-0.0193244	-0.467651	-0.377642	0.483606	-0.167326	0.198319	-0.220894	-0.342379	0.403882	-0.0893187	-0.0694985	0.0528711	0.274042	-0.152943	-0.520569
CPNE1	0.1404	0.438832	0.547494	-0.554134	0.404019	0.160985	-1.14411	0.734851	0.558835	0.323608	0.667835	-3.67756	0.45056	-0.568501	0.517447	-0.264381	0.682422	-2.04841	0.621484	-0.181545	0.496518	-0.424305	0.535044	-0.784457	0.361225	0.333247	-0.191819	-0.207095	0.433278	-0.502466	0.638999	0.75729	0.158256	0.400633	0.466284	-0.557763	0.292936	0.308973	0.71455	-0.402835	-0.325249	0.321868	-0.0965379	0.088861	-0.330028	-0.584536	0.717812	-0.470387	0.300756
CPNE2	0.446064	0.209538	0.134831	-0.27229	-0.537543	-0.132827	-0.165125	0.224775	-0.813321	-0.459758	0.262395	-0.145796	0.0693644	-0.32859	-0.31062	-0.170738	-0.199843	0.286269	-0.0105441	0.197491	0.574498	-0.131615	-0.0119335	-0.236437	-0.434667	-0.0828419	0.135209	0.26623	0.187585	0.141472	-0.118707	0.430933	-0.0124873	0.0601188	0.452707	-0.138552	-0.253999	-0.232612	0.628026	-0.0200401	-0.502315	0.459161	0.241014	-0.226458	-0.174118	0.36105	0.278642	0.26364	-0.500213
CPNE3	0.179106	0.393231	0.00838208	0.03287	-0.402648	-0.276869	-0.150031	0.0447074	-0.0266072	-0.144179	0.194744	0.0696477	0.113248	0.105232	-0.0457545	-0.0941511	0.104613	0.0886208	0.25973	0.483128	0.633776	0.164572	0.0950767	0.128443	0.246472	0.302421	-0.134295	0.168436	0.161902	0.0328811	-0.044656	0.190359	0.0141968	0.169437	0.401831	-0.0483084	0.129651	0.204068	0.890277	0.163383	-0.337592	0.120069	0.556563	0.443911	0.019049	0.748741	0.436587	-0.00926833	-0.573895
CPOX	-0.00128509	0.116822	-0.0925109	-0.308025	0.130187	0.264278	-0.414113	0.446156	-0.157413	-0.150237	-0.225666	-0.215418	-1.70902	-0.0814168	-0.299969	-1.06106	-0.40098	-0.309905	-0.417408	-0.317235	-0.331335	-0.579373	-0.450411	-0.367321	0.0198911	0.566245	0.579041	0.238782	0.0243067	0.300305	-0.601402	-0.110273	0.767464	3.24132	0.91912	0.765576	-0.570352	-1.00595	2.03519	0.296507	-0.709555	0.458796	0.186442	-0.0870644	0.237254	-0.410732	-0.0989774	0.347767	0.330307
CPPED1	0.0619748	0.293026	-0.0186331	-0.200016	-0.245081	0.00219892	0.00541894	0.638035	-0.498357	-0.30975	0.0409865	0.0691924	-0.374442	0.231458	-0.313399	-0.589574	-0.162215	-0.303482	0.101032	-0.799281	0.097339	0.0188029	-0.320295	0.00280602	-0.0499197	0.119268	-0.68183	-0.242097	0.041336	0.528366	-0.104486	-0.289081	-0.121692	-0.449593	0.00282617	0.014462	-0.307026	-0.567562	-0.469223	-0.260541	-0.170306	0.0966033	0.175416	0.392728	-0.0168753	-0.0407196	-0.331718	0.499557	-0.0723309
CPQ	0.108893	0.254608	0.144207	-0.274817	-0.264615	-0.31686	-0.029457	0.56281	-0.281872	0.37029	0.255241	-0.0768779	0.0276289	0.174376	-0.44642	-0.043322	0.118354	0.125034	0.236958	-0.0402856	0.248435	-0.0985124	0.0496853	0.073627	-0.0898703	0.137218	-0.457144	-0.85779	-0.0756221	-0.065725	-0.136647	-0.923882	0.344182	0.0475629	0.521579	-0.608026	-0.391358	-0.651016	-0.806278	0.0208369	-0.0330957	0.128741	0.0941188	0.100851	0.368325	0.174568	-0.360755	0.399179	0.324652
CPSF1	-0.0633159	0.114498	0.0816506	-0.075463	-0.239367	-0.286695	-0.564111	0.067936	-0.216899	-0.135102	0.0524197	-0.307641	-0.126009	-0.270406	-0.417071	-0.365391	-0.124483	0.161673	-0.222053	-0.0464512	-0.121068	-0.254881	-0.0643133	-0.279301	0.0886211	0.605359	0.58468	0.339014	0.355102	0.238711	-0.363358	0.121877	0.382807	0.717566	0.52085	0.0401152	-0.143808	0.0847729	0.863842	0.0118355	0.0184686	0.210826	0.121822	0.490356	-0.243237	-0.0911271	-0.0803932	-0.150503	0.209527
CPSF2	-1.39007	0.33349	0.929962	-0.0125841	0.641583	-0.304122	-1.20923	1.0991	0.0903373	-0.206259	-0.154465	-2.00128	-0.396031	1.20792	-1.98487	-0.519706	0.0694616	0.824425	-0.0674611	0.980839	-1.03458	-0.391637	-0.184887	0.455264	0.779106	0.72694	0.921221	0.200573	0.708169	1.07604	0.870127	0.340993	1.28819	0.732131	0.994006	0.655014	-1.80265	0.296662	1.44616	0.150123	-0.0785049	0.615033	-0.659106	-1.52965	-0.388322	-0.0108294	0.412181	0.655007	0.267002
CPSF3	0.0885189	-0.0141353	0.313037	-0.106838	-0.472422	-0.0766205	-0.599565	0.15203	-0.188157	-0.130404	0.0450401	-0.159573	-0.25544	0.00238875	-0.587981	-0.474583	0.0222763	0.138699	0.12269	0.280164	-0.0338673	-0.188798	-0.12819	-0.394461	-0.0570976	0.733985	0.743119	0.486221	0.207742	0.283765	-0.462594	-0.0661944	0.487988	0.723317	1.02341	0.238668	-0.38248	0.158733	0.686459	-0.0859787	-0.314945	0.271811	0.100222	0.508805	-0.145023	0.23935	0.353025	0.0293122	0.174407
CPSF6	-0.433162	-0.0498764	-0.00262967	0.410158	-0.996673	-0.20359	-1.31959	-0.525113	0.607507	-0.19903	-0.136435	0.268478	1.23227	-0.662045	0.248483	0.319928	0.523775	0.298842	0.23284	0.386042	0.336838	0.733966	0.568127	0.0700014	1.06581	0.836785	1.59449	0.84232	-0.196702	-0.0571379	0.533525	-0.36672	0.478329	1.23058	-0.126031	-0.0847219	0.647055	0.545964	1.27383	0.0927459	-0.388896	-0.647808	0.180222	0.00174874	-0.621774	0.526816	0.289769	-0.207324	-0.353517
CPT1A	0.424896	0.0238225	-0.104965	0.0870279	-0.271256	0.264491	-0.433575	0.0913886	-0.424976	-0.235635	-0.11432	-0.289151	-0.0591323	-0.0381972	-0.550485	-0.431101	-0.332011	0.294402	-0.377982	0.0330539	-0.441116	-0.532745	-0.157414	-0.422325	-0.620122	0.54276	0.949545	0.439571	-0.101233	-0.174999	-0.818101	-0.173556	0.296939	0.536916	1.18919	0.121715	-0.396035	-0.0534122	0.704669	-0.172854	-0.496321	-0.132559	-0.376391	0.308629	-0.140977	-0.729473	0.159573	0.273872	0.395118
CPT2	-0.131489	0.166267	0.479788	-0.200359	-0.269538	-0.070234	-0.636322	0.256071	-0.725191	-0.16445	0.112943	-0.167614	-0.517103	0.0235436	-0.590997	-0.029123	-0.500118	-0.278567	0.0222016	-0.0443025	-0.23648	-0.574579	-0.174244	-0.284641	-0.238789	0.302117	0.236565	0.426298	0.210131	0.20556	-0.440271	0.0505228	0.533099	0.0142116	1.29625	0.110619	-0.148725	-0.21124	0.376743	0.0851949	-0.326738	0.500885	0.228017	-0.305272	0.329904	-0.141391	-0.101849	0.484142	0.0685396
CR1	0.10713	0.627054	-0.339269	0.525419	-0.880105	-0.327966	-0.0599759	-0.271469	1.62443	0.349108	0.0515366	0.91773	0.848201	-0.376503	0.170272	1.13125	0.472864	-0.157906	0.591045	0.441612	1.52488	0.733284	0.60227	0.727895	0.0585355	-0.501548	-0.153406	-0.660646	0.996488	0.249493	0.137244	0.266262	-0.863849	-1.52188	-0.232595	1.01623	-0.184644	-0.646361	0.501997	1.00115	0.351486	0.117888	0.760395	0.728917	0.305111	0.348113	0.814758	-0.915766	-0.832798
CRACR2A	0.284241	0.046409	-0.810207	0.417531	-0.0326966	-0.596516	0.32761	-0.196247	0.194671	0.201276	-0.747672	0.292696	0.337741	-0.328691	0.61558	0.228095	0.440154	-0.283397	0.438892	0.105436	0.183924	0.749944	0.168248	0.116261	0.545128	-0.0630069	0.372961	0.208976	0.211233	-0.293519	0.546574	-0.0831579	-0.660865	0.593059	0.0393791	0.31929	0.617607	0.470802	-0.1663	-0.126436	0.439478	-0.89035	0.176043	0.95458	0.14958	-2.93787	0.185901	0.360445	-0.687795
CRAT	-0.0185671	0.00152177	0.8923	0.56989	-0.886311	-0.0187173	-0.0988798	0.806584	-2.0112	-1.97116	0.281426	-0.85531	-0.672598	-0.555703	-0.988228	-2.16993	0.808045	0.458664	-1.23296	-0.163211	-1.84936	-0.826937	-0.351686	-1.38855	-1.38135	0.560679	0.492902	-0.624271	0.158625	-0.0202762	0.835878	0.489129	0.753258	0.454891	1.64148	1.31618	-2.07084	1.32386	0.580517	0.726436	-0.473766	0.901913	0.47468	0.506705	0.833009	0.0977127	0.446377	0.11978	0.473186
CREB1	0.399997	-1.3755	0.400202	-0.0823497	-0.987608	-0.0890142	-0.815744	-1.21618	1.03995	-1.22536	0.74941	-1.00883	-0.526221	-0.39914	0.151817	-0.569204	0.666944	-0.2067	0.701865	0.149733	0.595894	1.09856	1.01391	-0.493488	1.25689	0.88862	2.14875	1.3097	0.276734	-0.391558	-0.0540172	-0.278277	0.369506	1.23622	-0.192026	-0.921999	1.10411	0.830078	1.10376	-0.650212	0.774098	-1.04992	-0.042176	1.03307	-0.364162	-0.120253	0.447664	-0.170235	-0.169831
CREBBP	-0.948392	0.282549	-0.0735847	0.856273	-1.15863	-0.191299	-0.323983	-1.21083	0.572784	-0.684086	-0.348978	0.644431	-0.644128	-0.72221	-0.559522	1.2681	0.770004	0.233487	-0.830602	0.724543	0.502936	1.15428	0.575577	-0.647715	0.925541	0.188234	0.865294	0.787828	0.308967	-0.467953	0.257583	0.204127	0.490092	0.453156	-0.229383	-0.94558	-1.10645	0.873709	1.05105	-0.601148	-0.193843	-0.941304	-0.764873	-0.0360755	0.0514122	0.709715	0.391123	-0.418311	-1.3149
CREBZF	0.0829523	0.261353	0.0413325	-0.0343019	-0.135971	-0.078995	-0.527212	0.0460432	0.0586997	-0.204414	0.155243	0.139204	-0.147823	-0.0014826	-0.483738	-0.240082	0.00779581	0.158614	0.0794931	0.345066	0.0220007	-0.00047767	0.093454	0.0479279	0.0104082	0.07442	-0.0816353	0.399961	0.098402	0.24703	0.0693661	0.14577	0.0890589	0.622598	0.304767	0.0306611	0.0251631	-0.0300091	0.43731	0.0531849	-0.360694	-0.0102249	0.474783	0.341202	-0.00113075	0.289242	0.00817027	-0.0463199	-0.0920017
CREG1	0.147193	-0.809618	1.1764	-0.364213	-0.906772	0.183939	0.564172	0.211187	-0.632321	1.69029	0.242417	-0.506581	-0.256481	-0.68989	-0.810316	-0.293035	-0.472996	0.423736	0.329127	-0.603545	-0.150028	-0.74844	-0.73253	-0.286691	-0.838211	1.02689	0.0682609	0.316788	-0.596943	0.0373671	-0.778142	0.184885	1.43471	-0.476184	0.557806	-0.510909	-1.86763	-0.101827	1.92252	0.130459	-0.227627	0.146271	-0.467761	-1.51846	-0.0115645	1.04888	0.0656059	0.744449	0.0945587
CRELD2	-1.03205	0.625699	0.454856	-0.41609	0.0361109	-0.661243	-0.233057	-1.68574	-1.28394	-0.964307	0.622692	-0.301132	-0.414392	0.508956	-2.14303	-1.07008	-0.304393	0.266123	-0.319645	-0.62368	0.322598	-0.596911	0.0695323	-1.16235	-0.0868614	-0.118437	1.13758	0.459461	-0.0188956	0.770261	-0.259221	0.216307	0.324961	0.542437	1.54183	-0.318296	-0.408279	-0.055267	0.129632	-0.105392	-0.716945	-0.922164	0.782646	0.163013	0.987921	0.0652294	0.43873	0.207755	0.84444
CRISP3	-0.0950792	0.609238	-0.998119	0.677733	-0.530263	-1.04685	-0.0860697	-0.52544	-0.526841	0.128835	0.294589	0.205474	0.507258	-0.252187	0.455187	0.561665	-0.185265	-0.0816947	0.406992	0.299694	0.214546	0.31218	0.682418	-0.043213	0.157952	-0.35311	-0.690038	-0.523183	-0.556146	-1.10433	0.272081	-0.187597	-1.0941	-0.876831	-1.20989	-0.606345	-0.237782	-0.293061	-0.628026	0.0702263	-0.266924	-0.473922	-0.019257	0.0898732	-0.158937	-0.0855037	-0.276697	-0.2185	-0.332389
CRISPLD2	-0.0977683	0.119121	0.235022	0.443984	0.104352	-0.376818	-0.0247189	-0.403045	-0.0622623	-0.076442	0.103102	0.731707	1.03719	-0.73776	0.113899	0.56657	0.608324	0.242218	0.319485	0.0776795	0.233746	0.460261	0.236921	0.342716	0.703661	-0.691188	-0.0978608	-0.14511	0.297946	-0.110462	0.559754	-0.393186	-0.254639	-1.01824	-0.22239	0.293274	0.0982736	-0.304848	-1.12472	0.31349	0.246146	0.481475	0.322815	0.782881	-0.426258	0.170397	0.232597	-0.264453	-0.47675
CRKL	-0.285386	-0.0577763	-0.474907	1.39319	-0.427502	-0.810596	-0.933397	-1.37861	0.512543	0.0100797	-0.0811696	0.00524251	0.753607	-0.782444	0.339471	0.568716	0.281994	-0.128745	-0.41939	-0.0654129	0.225662	0.382919	0.580167	-0.120958	0.124719	-0.122862	0.16367	0.217123	-0.457368	-0.086712	0.941891	-0.268943	-0.580642	0.592223	-1.02846	-0.988647	0.0686665	0.176333	1.34241	0.235263	-0.488541	-0.715116	-0.428964	-0.461097	-0.134907	0.0665866	-0.0249428	0.301392	0.020952
CRLF3	-0.224909	-0.232342	-0.0233803	0.575618	-0.267632	-0.298532	-0.570516	-0.261704	0.430544	-0.37088	0.0401739	0.31531	0.159576	-0.458149	-0.520794	0.176686	0.383825	-0.0686069	-0.163854	-0.0405126	0.255802	0.142049	0.315912	-0.303553	-0.0989043	-0.240201	-0.43592	0.0484228	0.239483	0.198468	0.390893	-0.0920583	0.0611007	-0.0526938	-0.54324	-0.501155	-0.353355	-0.0715318	0.64143	0.0241536	-0.505987	-0.10173	0.23275	-0.090471	-0.351221	0.0660294	-0.0208969	0.0782482	-0.305788
CRNKL1	-0.169751	-0.206878	0.181123	-0.0890982	0.261774	0.0771028	-0.251897	0.198931	-0.253612	-0.235373	0.198227	-0.280969	-0.25355	0.0403182	-0.38482	-0.29486	-0.0941236	-0.12898	0.0347423	-0.403427	0.100849	-0.54608	0.0606152	-0.176504	0.139394	0.367348	0.912384	0.291296	0.253918	0.615999	0.44235	-0.0321764	0.787952	0.427174	1.09492	-0.182303	-0.21938	0.0254214	0.175157	-0.30285	-0.146283	0.287618	-0.375159	0.300731	-0.0619055	0.0107887	-0.00289102	0.389023	0.104927
CROCC	0.0145899	-0.0971011	-1.53409	0.623876	-0.927309	-0.202706	-0.921095	-0.928019	0.149585	-0.383498	-0.188206	0.104456	0.705813	-0.364093	0.417938	0.0728049	0.653963	0.363392	-0.000351522	0.0453699	0.576707	0.716768	0.599582	-0.0815081	0.538985	0.433067	1.74165	0.623462	-0.0417492	-0.325411	0.480418	-0.342442	-0.370979	1.10253	-1.20043	-0.458984	0.858725	0.806648	1.46859	0.022124	0.500421	-1.14396	-0.418467	1.1705	-0.569758	-1.06078	0.154883	-0.682346	0.128927
CRYBG1	-0.130041	-0.213208	-0.30129	0.142472	-0.0192632	-0.269499	-0.229286	0.496973	-0.279808	-0.389419	-0.0692679	-0.125249	0.111976	-0.0174114	-0.131215	-0.0306023	-0.0017847	-0.0901693	-0.305655	0.194213	-0.336524	-0.0899314	-0.563748	-0.232696	-0.375561	0.404937	-0.0394476	0.166563	0.483853	0.0624618	-0.131737	-0.0182078	0.333293	0.247078	0.12549	-0.344487	-0.246934	0.122261	0.445799	0.00235358	-0.342589	-0.0190791	-0.0306789	0.773817	0.0921024	-0.701916	0.00870748	0.403843	0.341899
CRYL1	0.205927	0.781845	0.311861	-0.168854	0.178438	-0.0060104	-0.30237	0.307031	-0.250057	-0.197562	0.589868	0.223509	-0.492182	0.264603	-0.751453	-0.509537	-0.251216	0.0058788	0.125812	-0.40813	0.0449293	-0.590969	-0.277096	-0.00367163	0.312953	0.140487	0.262864	-0.0759212	0.00476983	0.487156	0.0568157	-0.228552	0.297914	0.341038	0.651989	0.038388	-0.594268	-0.467211	-0.78249	-0.0160285	-0.465773	0.0468501	0.439767	0.369756	0.123188	-0.774662	-0.172618	0.149179	0.166482
CRYZ	0.0849371	-0.454221	-0.322842	-0.659381	-0.146242	0.0402807	-0.0221758	0.425983	-0.0021322	0.176275	0.107245	-0.259173	-1.42755	0.397966	-0.595484	-0.524407	-0.131638	0.111351	-0.410302	-0.228353	-0.74246	-0.709856	-0.56876	-0.0485468	-0.685951	0.00779906	-0.680276	-0.0768757	0.0393805	-0.20108	-0.266084	-0.0154513	0.382236	-0.386772	1.49119	0.449108	-0.935894	-0.461766	-0.56645	0.353516	-0.466744	0.298273	0.509546	-0.353497	0.297235	-0.467529	-0.190435	-0.224907	1.22085
CRYZL1	-0.174696	0.385554	0.0719695	0.0995273	-0.27855	-0.31766	-0.736516	0.142919	-0.171724	-0.381251	0.355009	-0.237336	-0.0269538	-0.160402	-0.634793	-0.290615	-0.353246	-0.393753	-0.161542	-0.0287972	0.40705	-0.0567721	-0.212513	0.151113	-0.269557	0.27129	-0.517466	-0.0514898	0.117758	0.496025	-0.261321	-0.194475	0.558921	0.122015	0.626355	-0.387454	-0.420541	-0.197112	0.200615	0.10604	-0.802795	0.189156	0.469315	0.267318	0.0838053	0.415448	-0.0113271	0.206635	-0.410411
CS	0.397396	0.00776786	0.683805	-0.661698	-0.154823	-0.0691619	-0.0790589	0.4471	-0.55948	0.48034	0.0147339	-0.738399	-0.730733	0.234153	-0.862942	-0.888569	-0.131039	-0.0193347	-0.0228337	-0.251639	-0.677699	-0.578976	-0.379161	-0.298239	-0.589263	0.621188	-0.335607	0.0187224	0.220393	0.555521	-0.915326	0.112315	0.286283	0.16218	1.18706	0.199201	-1.037	-0.269169	0.641892	-0.470806	-0.451698	0.13001	0.155316	0.467192	0.336027	-0.192652	-0.0583961	0.00882424	0.492628
CSE1L	0.213274	0.109839	-0.0938951	0.293916	-0.257328	0.0456836	-0.0140056	0.371371	0.44494	0.0878312	-0.177599	0.360195	0.338111	-0.176373	0.512505	0.0993763	0.441039	0.272312	0.269189	0.40657	0.201991	0.295244	0.523111	0.306378	0.325671	0.48797	0.586438	0.372467	0.388208	-0.00787741	0.249687	-0.102312	0.10805	0.673671	0.463132	0.349035	0.239902	0.597355	0.457445	0.155702	-0.247835	-0.216709	0.313511	0.606114	-0.0567081	0.262219	0.461585	-0.400663	-0.209428
CSF2RA	0.0122922	-0.133652	-0.793452	0.0408626	-1.45854	-0.131989	0.154426	0.179388	-0.410191	-0.453644	0.153604	-0.271063	-0.313115	0.166865	-0.366208	-0.28495	0.183369	-0.259942	-0.0977543	-0.237425	-0.0827585	-0.0231611	0.335379	-0.226238	-0.00334972	0.148326	-0.102038	0.53522	-0.218773	0.0426941	0.024493	0.121938	-0.0259776	-0.414214	0.511511	-0.209429	-0.272998	-0.0259382	0.0895866	-0.273132	0.278985	-0.253153	0.140122	-0.836588	0.273246	-0.34621	-0.138487	-0.117567	-0.324298
CSGALNACT2	0.0130514	0.132184	-0.252683	-0.405808	-0.155619	-0.136662	0.0400229	0.696434	-0.203733	-0.110532	0.0321011	0.10584	-0.232343	0.509427	-0.604811	-0.230825	-0.312109	0.0426921	-0.263225	0.3063	-0.478329	-0.413668	-0.285569	-0.0646959	-0.138003	-0.50156	0.0448192	-0.431882	0.414344	0.575525	-0.289432	-0.0201914	0.118941	-0.50529	0.692631	-0.000211608	1.11925	-0.0531282	0.245556	0.415431	0.352215	0.632391	0.0208129	0.0772546	0.830372	-0.589972	-0.0572335	-0.0784434	-0.0243844
CSK	0.0345822	0.0979653	0.145926	0.194688	-0.023013	-0.208556	-0.822493	-0.210505	-0.0689505	-0.156049	-0.0662036	-0.0834837	-0.195647	-0.16152	-0.500647	-0.440461	0.123059	0.212376	-0.0545484	-0.00364313	0.0193267	-0.0604994	-0.137616	-0.193603	-0.220457	-0.0670853	-0.632395	0.000977199	-0.129164	0.202934	-0.111341	-0.23521	-0.132523	-0.128255	-0.40366	0.0372956	-0.562877	-0.28665	0.213622	-0.163411	-0.558154	0.129908	0.308381	-0.0110744	-0.196774	0.247844	-0.0668237	0.174089	0.280542
CSNK1A1	-0.0904793	-0.607251	-0.510081	0.272706	-0.206142	0.213204	-0.181216	-0.30243	-0.420993	-0.222747	0.311971	-0.675566	0.115276	0.123596	-0.727267	0.118579	-0.320652	0.028516	-0.358856	-0.053501	-0.476597	-0.194201	0.232931	-0.752777	-0.097337	0.356046	1.02624	0.623568	0.262999	0.0898485	-0.221085	0.521084	0.29255	0.505727	0.0679652	0.00489246	-0.441994	0.204992	0.61157	-0.152743	-0.225257	0.0772056	-0.151436	0.331776	-0.302611	0.227337	-0.0281995	0.154978	0.231461
CSNK1G2	0.0598282	-0.0618914	0.22122	0.168272	-0.142201	-0.213547	-0.436591	-0.14171	-0.580549	0.33279	0.459282	-0.455754	-0.958277	0.170678	-0.960361	0.106386	-0.995755	0.571666	0.557171	-0.113462	-0.207051	0.573065	0.13224	0.0239929	-0.956196	0.309542	0.212756	-0.101659	0.139367	0.400757	-0.0910782	0.381466	0.0568485	0.306566	0.505951	-0.385032	-0.376904	-0.000136668	0.395429	-0.164795	-0.488845	0.287052	-0.578436	0.686346	-0.440338	0.418664	0.568588	0.210341	-0.715778
CSNK2A1	-0.390969	0.916813	0.752641	0.750096	-1.61977	0.407243	0.0930218	0.878778	0.727302	0.968525	0.573778	0.558082	0.795801	-1.12845	0.786772	0.51216	0.84515	0.480737	0.701068	1.23753	1.11879	0.196915	1.52435	0.993269	-2.16598	0.409074	0.124446	0.810753	0.797703	1.57305	1.59803	-1.41464	0.925374	-0.165184	0.920327	-1.61956	0.4566	0.556927	0.906261	0.956987	-2.18401	-1.40684	-2.04855	-1.66088	1.60489	0.330412	1.18558	0.0836769	-1.49965
CSNK2A2	0.217549	-0.507187	0.0874673	0.0577977	-0.253001	-0.373967	-1.00485	0.0580399	-0.21944	0.0107243	-0.109267	-0.194235	-0.154503	0.0622346	-0.358827	-0.142839	0.0984503	0.192667	-0.0209297	0.00516296	-0.137098	-0.105715	-0.0502683	-0.406907	-0.137188	0.202128	0.193728	0.47686	0.140123	0.360758	0.0195506	0.158286	0.457364	0.422226	0.784136	0.116748	-0.191242	0.324838	0.346523	-0.234917	0.0510463	0.263679	-0.154034	0.697899	0.405517	0.0414158	0.271913	-0.74376	0.153316
CSNK2B	-0.255734	-0.31757	0.136264	0.446276	-0.673925	-1.2349	-1.09021	-0.585737	0.503831	0.266078	-0.197465	0.244883	0.819576	-0.952421	0.581908	0.454812	0.445562	0.110759	0.543148	0.0884579	0.3273	0.781927	0.803183	-0.0806853	0.268959	-0.123775	0.0741979	-0.433504	-0.651509	-0.653443	0.360112	-0.665971	-0.660945	0.272985	-0.829657	-0.149845	0.30626	0.605675	0.305644	0.349556	-1.69114	-0.519291	-0.312521	0.233614	-0.44188	-0.10984	0.354874	0.00354683	-0.269395
CSRP1	0.0526784	0.00518114	-0.0869506	1.67739	-0.0347828	0.143736	-0.165866	-0.962123	0.238173	-0.043163	-0.529106	0.293507	0.79502	-1.68098	0.113994	-0.0194834	0.351958	0.794283	0.385412	0.367595	0.23451	0.506379	0.205679	0.114172	-0.230687	-0.309839	0.224648	-0.577343	-0.935925	-0.368814	-0.3561	-0.571084	-0.500416	0.31827	-0.945978	0.478911	0.0770094	0.179942	0.566598	0.408531	-0.147212	-0.51563	0.136758	-0.165895	-0.727756	1.40148	-0.025874	0.155179	-0.461595
CST7	0.244007	0.203352	-1.0089	-0.375453	-0.804733	-0.941646	0.0846775	-0.385982	0.384345	-0.997075	-0.519996	0.338748	0.0462317	0.507195	-0.0452848	0.452569	0.170707	0.755898	0.666585	0.612765	1.31864	0.230992	-0.386882	0.51874	0.0574982	0.737928	2.87885	1.99705	-0.843109	-1.0315	-0.968565	-0.1658	0.310803	1.45895	0.915655	1.22908	-0.084748	1.39796	2.85927	0.707254	0.213677	-0.201949	2.11657	1.09496	0.980902	-0.00424652	-0.104383	-0.529575	-0.647862
CSTA	-0.45829	0.184709	-0.227966	0.190478	-0.497707	-0.142633	0.0220387	-0.523987	-0.26657	0.362011	-0.357433	-0.245918	0.0739135	-0.340186	-0.616186	-0.225767	0.0442095	-0.0770784	0.808787	-0.212491	0.867098	0.896808	-0.499419	-0.467533	0.00284552	0.221687	-0.721037	-0.03923	-0.0435329	-0.639132	-0.379772	-0.832563	-0.673353	-0.59046	-1.5851	-0.139339	0.48671	-0.51487	-0.561503	0.65661	-0.628958	-0.466322	0.279328	-0.70762	-1.07361	0.990229	0.299503	0.230465	-0.662927
CSTB	-1.36608	0.241864	-0.522832	0.642141	-0.737138	-0.160691	0.0878726	-0.838068	0.920269	-0.515619	-0.422517	0.322468	1.37197	-0.483368	-0.494346	0.296724	0.593846	0.808333	0.201789	0.269931	0.816501	0.99156	-0.129384	-0.38755	-0.348776	-0.678016	-0.697384	-0.99758	-0.515564	-0.294165	0.524114	0.208885	0.0831544	0.111687	-0.814101	0.356626	-0.343092	0.466587	0.0631072	0.280666	-0.535147	0.0531801	0.223171	-2.20248	-0.541423	2.34723	0.249309	0.329059	-0.293465
CSTF2	-0.384385	-1.20913	-1.21336	0.690345	-1.02932	-0.430645	-0.264116	-0.628038	0.871521	-0.940497	-1.21597	0.269475	-0.47293	-0.975979	-0.662633	0.572125	0.612896	-0.858724	-0.0071005	0.320397	-0.546408	0.669566	0.776442	0.643843	0.942576	0.786923	1.52817	0.95527	0.192181	-1.25382	0.424243	0.347318	-0.00117633	1.10489	-0.65943	-0.677903	1.38805	0.402687	1.80248	-0.935502	0.569274	-1.07666	0.504257	0.780133	-0.628033	-0.892962	-0.137148	-0.898284	0.451216
CSTF3	0.0650427	0.0468832	-0.0243749	-0.24845	0.0577029	0.0744462	-0.291004	0.370333	-0.383876	-0.342231	0.141845	-0.316258	-0.65002	0.19234	-0.0946499	-0.563397	-0.341395	0.0294062	-0.13737	-0.207827	-0.417019	-0.469894	-0.575527	-0.252429	0.0127722	0.361176	0.390836	0.434634	0.153264	0.120364	-0.241494	-0.231439	0.56103	0.256539	0.921779	0.100897	-0.470181	-0.0156458	0.412755	-0.367048	-0.08524	0.105361	0.373745	0.428998	-0.0700248	-0.457322	-0.141708	0.232316	0.188248
CTAGE3P	-0.0902053	0.670537	-0.596905	-0.682687	0.256879	-1.32447	0.227701	-0.631817	-3.47281	-1.33963	0.0662957	-0.973384	-1.64231	1.92757	0.371402	-1.31531	0.435859	0.194914	0.241733	-2.34851	0.00198486	0.0417367	-1.05301	-1.28994	0.548003	0.245494	-1.07397	0.164174	0.939753	0.258591	-0.358105	0.96883	-0.296633	0.146035	0.135011	-1.22888	0.0969769	0.843446	-2.39513	-0.839757	0.577299	0.521839	0.689292	2.03984	1.17161	-1.4548	0.75151	-0.0131455	1.07359
CTBP1	0.240809	-0.160167	0.343268	-0.208288	0.354477	0.211482	-0.318185	0.397555	-0.143699	-0.0323642	-0.158757	-0.151615	-1.09732	0.334756	-0.698711	-0.53282	-0.287966	0.186371	-0.227956	-0.0704859	-0.0681608	-0.989434	-0.142412	-0.546171	0.0186702	0.707554	-0.136279	0.668862	0.216458	0.490841	-0.37715	0.0446995	0.771596	0.0423463	1.08382	0.232026	-0.658697	-0.497274	1.03358	-0.203965	-0.642594	0.0874173	-0.295748	-0.00795626	0.0182579	0.0468581	-0.489159	-0.0905642	0.396253
CTBP2	0.107957	-0.275316	0.459123	-0.241428	-0.163114	0.0838378	-0.327843	0.426807	-0.535361	0.201258	0.271305	-0.348308	-0.56715	0.34716	-0.581943	-0.428918	-0.302494	0.0436791	-0.213401	-0.179843	-0.108586	-1.11317	-0.900273	-0.0882497	-0.167644	0.770266	0.413781	0.47528	0.0411218	0.314016	-0.275531	0.0415412	0.520797	-0.0647255	1.3089	-0.199643	-0.718555	-0.509575	0.558339	-0.299973	-0.100569	0.0737315	0.111733	-0.0955443	-0.6391	0.316139	0.311356	0.324748	0.00497734
CTBS	0.199496	0.451044	-0.0672377	0.813847	-0.13822	-0.0237882	0.313194	-0.0248592	0.290125	0.050427	0.172867	0.276366	0.598277	-0.194772	0.542518	0.320767	0.410161	0.272911	0.710976	0.456462	0.392115	0.737752	0.242229	0.43497	-0.178671	-0.178943	-0.82482	-0.240651	-0.0250347	-0.267489	0.477266	0.548605	-0.31077	-0.0108905	-0.364508	-0.22979	0.405115	0.42469	-0.310342	0.325903	0.224793	-0.120642	0.332341	0.543117	0.160776	-0.784084	0.581792	-0.572447	-0.379579
CTCF	0.0293372	0.224925	0.550291	0.746866	-1.25128	-0.322092	-1.91076	-1.59026	0.454847	0.391234	-1.58611	0.211791	1.58967	-1.38703	-1.45881	1.37091	0.612326	0.389573	0.551378	0.212826	0.986323	1.17621	1.92839	-1.62536	0.222533	0.219848	1.70037	-0.496885	0.816927	-0.365528	1.09424	-0.510315	-0.884258	2.12134	-1.32615	-0.307637	0.847945	0.662012	1.31863	0.687316	-0.19808	-1.08374	0.653329	1.83296	-1.563	1.06275	1.38812	0.0500984	0.838157
CTDP1	0.313383	0.222421	0.388034	-0.0725523	0.0220118	-0.100394	-0.0813513	0.143888	-0.159291	-0.102851	0.398269	-0.020906	-0.178359	0.388731	-0.387698	-0.205305	-0.21438	0.220892	-0.173209	-0.0865835	-0.0855523	-0.0466946	0.0958895	-0.0606768	-0.0541315	0.0317219	0.670802	-0.537633	-0.343809	0.320975	-0.185193	0.305681	0.221198	0.469255	0.271053	-0.172871	-0.355861	0.165653	0.671971	0.154252	-0.636241	-0.320719	0.280553	0.776418	-0.681434	0.426348	0.34672	0.523836	-0.0498724
CTDSP1	0.214651	0.157742	0.214842	-0.199263	0.192501	0.371452	0.0241093	0.359691	0.420784	0.252718	-0.0672908	0.190352	-0.0488007	0.212518	-0.271045	0.174226	0.0304243	0.0619642	-0.678331	-0.0902202	-0.384843	-0.480774	-0.101926	-0.0592513	-0.734163	0.103404	-0.0232895	0.213376	0.647524	0.563967	-0.0554425	0.643708	0.25011	-0.0411381	0.532299	-0.00789279	-0.0896343	-0.0517026	0.318498	-1.16107	0.478662	0.355978	0.115778	0.281233	0.361511	0.144134	-0.402411	-1.14401	0.0351668
CTNNBL1	-0.0920771	0.0117839	-0.227968	-0.142257	-0.235557	-0.105157	-0.887338	0.113049	0.0982441	-0.0208848	0.0141558	0.246191	0.37663	-0.309282	-0.248885	0.0943911	-0.263233	0.163583	-0.157968	0.12879	0.0541736	-0.0548392	0.149933	-0.401887	0.197509	0.727295	1.47114	0.507022	0.645217	0.461959	-0.0457587	-0.0746848	0.751623	0.686004	0.427043	0.482311	0.104753	0.337153	0.767609	0.266674	-0.206152	0.651014	-0.308321	0.307075	-0.308583	0.083968	0.291565	0.455134	0.0768742
CTPS1	-0.0403521	0.136556	0.314195	0.429273	-0.555257	0.354807	-0.275136	0.0461844	0.0480872	-0.395504	0.153973	0.136648	-0.340803	-0.19808	-0.349806	-0.0259772	-0.068926	0.333913	-0.323659	0.359733	0.475345	-0.291587	-0.217058	0.235763	0.12438	-0.154078	0.15491	0.0220597	0.1643	0.0685283	-0.0969683	0.977211	0.292591	0.379387	0.353828	-0.18913	0.245834	0.353598	0.194554	0.204687	-0.263776	0.270757	-0.0598308	0.0633527	-0.221183	0.684519	0.0301256	0.0652567	-0.291827
CTPS2	0.0085867	0.234932	0.0465453	0.113124	-0.115141	0.223756	0.115978	0.154294	-0.152988	-0.220564	0.217381	-0.0830321	-0.220901	0.240504	-0.391265	-0.330099	-0.301167	0.234512	-0.286929	-0.0731196	0.165534	-0.716967	-0.423533	-0.00299706	-0.0694905	-0.00258192	-0.186978	-0.038893	0.366832	0.698284	-0.137274	0.421091	0.406884	-0.0466151	0.650253	-0.16501	-0.243752	-0.452836	0.143653	0.263408	-0.234841	0.456348	-0.17547	0.0957259	-0.218822	-0.260882	-0.389281	0.285222	-0.325087
CTR9	0.171125	0.202767	0.321029	0.0109043	-0.000301172	0.342917	-1.41836	0.244474	0.25164	-0.136871	-0.0150265	-1.00689	-2.35213	0.43942	-1.9843	0.53751	0.68475	0.398311	-0.102299	0.255421	-0.695104	0.0271584	-0.586792	-1.72343	0.359744	0.545649	0.103121	0.649174	0.519913	0.39349	0.0205544	0.314004	0.391483	1.20597	1.42455	0.0997116	0.650969	0.32069	1.24733	-0.106454	-1.88217	0.437287	0.897197	0.920235	0.00596608	0.275418	0.469301	0.272973	0.131976
CTSA	-0.286738	0.217508	-0.456937	0.254264	-0.5042	-0.127206	-0.321626	0.443711	0.133633	0.585246	0.281274	0.0929418	0.692447	0.0415629	0.122883	0.591649	0.186032	0.543552	0.559599	0.329157	1.14642	0.252234	0.204024	-0.0505773	-0.326842	-0.0553897	0.250378	-0.313262	0.0262055	0.158304	-0.105281	-0.512119	0.16291	0.178673	0.498116	-0.370341	0.21236	0.145067	0.606692	1.00425	-0.176078	-0.0984034	-0.276575	0.0925169	0.232218	-0.381484	0.775063	-0.0138929	-0.337042
CTSB	0.110706	0.750357	-0.485317	-0.292636	0.0174629	0.080456	-1.11196	-0.796296	-0.0437044	-1.10037	-0.356284	1.02744	0.922751	-0.403313	0.225313	0.306647	0.165206	0.232279	0.315023	0.255735	0.187452	0.217106	0.679163	0.529515	0.290657	0.243071	-0.44496	0.352925	-0.411135	-0.595172	0.453999	-0.860871	-0.476562	1.00369	-0.663534	-0.595816	0.149855	0.64101	0.435922	0.10116	-0.639832	0.501692	0.0407883	0.422239	-1.09489	-0.601291	0.944081	-0.378159	-0.205774
CTSC	0.0826273	0.715751	-0.0843271	0.631094	-0.48135	-0.136782	-0.122311	-0.255283	-0.376908	-0.0167949	0.451494	0.379147	0.609243	-0.546342	0.214979	0.342727	0.556133	0.464656	0.313077	0.397186	0.472071	0.236565	0.297997	0.174711	0.315862	-0.193578	0.328038	0.447976	-0.154354	0.0672718	0.539976	-0.0253647	0.132961	0.321343	-0.335719	-0.791847	0.277519	0.228713	-0.118532	0.581282	-0.0725143	-0.0372271	0.238788	-0.142508	-0.325283	0.19923	0.406004	0.032517	-0.466478
CTSD	0.320216	-0.0215499	-0.0241613	-0.218168	-0.019323	-0.416396	-0.279642	-0.525732	0.689013	0.0227636	0.137727	-0.220641	-0.0567452	0.00189666	-0.983741	-0.0599447	0.311504	-0.450945	-0.413688	0.80793	-0.116761	-0.19899	-0.529025	0.120068	0.932606	0.983892	0.861304	0.781286	-1.01815	-0.770275	-0.121535	-0.514675	0.37006	0.370758	1.24351	0.578922	0.0792952	0.373431	1.59624	-0.419352	-0.676058	0.0706594	0.816469	0.212256	0.558988	1.00036	0.105151	0.439062	-0.190182
CTSG	0.152692	0.159511	-0.239192	0.33109	-0.637857	-0.265157	0.216394	-0.325302	1.10079	0.139595	0.313989	0.768496	1.18187	-0.599837	1.36816	1.04224	0.852723	0.563189	0.892492	0.672149	0.851507	1.14783	1.1136	0.548708	0.613472	0.608912	-0.0264871	-1.32542	0.04348	-0.295325	0.89949	-0.78915	0.264019	0.57791	-0.372592	0.330715	0.984198	0.883591	-1.881	0.816325	0.229323	-0.0823956	0.206875	0.819091	-0.607105	0.48841	0.95892	-0.456353	-1.07654
CTSH	0.120913	0.61833	-1.89618	0.584965	-0.301087	0.563188	0.288476	0.0167086	-0.539175	0.155146	0.445426	0.451661	0.516112	-0.171572	0.339628	0.388511	0.123765	0.0353943	0.244065	-0.698799	0.717779	0.413194	-0.0193838	0.487434	-0.0292429	-0.0288577	0.060933	-0.10059	0.131049	-0.443368	0.100851	0.205255	-0.516077	0.398112	-0.216313	0.311529	-1.2356	0.233697	0.846863	0.168497	0.181112	-0.0717766	-1.22004	0.120488	0.225553	1.75994	-0.251172	0.205723	0.213462
CTSS	0.0294694	0.267984	-0.575698	0.186924	-0.369656	-0.51557	-0.186531	-0.0221225	-0.340106	0.00908317	0.229067	-0.30076	-0.0542733	-0.396717	-0.514402	0.0617501	0.170472	-0.533693	0.0184822	0.297389	0.0107881	-0.0963585	-0.104653	-0.0537859	-0.181393	-0.0991487	-0.40533	-0.109654	-0.125286	-0.339045	0.584108	0.369757	-0.12043	-0.78131	-0.114853	-1.10838	-1.49639	-0.388432	0.86318	-0.550533	-0.518282	0.0915497	-0.123661	-0.0199749	0.25046	0.146155	-0.185517	0.262962	0.0393196
CTSZ	0.220609	0.651307	0.102359	0.350336	-0.0345853	-0.199206	0.186011	-0.0828961	0.133778	0.0196308	0.302323	0.550703	0.364147	-0.762229	0.250351	0.2554	0.318342	0.0961228	0.602006	0.280625	0.498429	0.34517	0.266048	0.329144	0.322021	0.415373	0.0928258	-0.215936	0.119503	-0.155821	0.374074	-0.303583	-0.164081	0.197789	0.265741	-0.00572058	0.175863	0.357351	-0.341307	0.532484	0.151937	0.0760522	0.0543586	0.747789	-0.14093	0.373737	0.41946	-0.249071	-0.315581
CUL1	-0.27285	-0.323524	0.0545767	0.204721	0.0129157	0.0978886	0.0922528	0.0482654	-0.238205	-0.644281	-0.290673	0.0684803	-0.360955	0.707028	0.014583	0.193991	0.325983	0.0398606	-0.0969455	0.265825	-0.0559368	-0.292853	0.189905	-0.245657	0.120681	0.271663	0.992697	0.0809511	0.199138	0.399681	0.171468	1.21247	-0.133564	0.381047	0.156769	0.140737	0.303396	0.377516	0.306222	-0.0372168	0.0579715	0.457135	-0.335624	-0.555257	0.370115	0.245875	-0.268484	0.0117032	0.119722
CUL2	0.312145	0.0208225	-0.201715	0.101026	-0.363716	0.185762	-0.426087	0.192123	-0.000998847	-0.177964	0.0148968	0.0508339	-0.138126	0.181153	-0.137155	-0.264938	0.110233	0.182546	0.152023	0.239891	-0.0321795	-0.0583413	0.0817684	-0.143169	0.0386761	0.129544	0.649609	0.352149	0.143735	-0.031931	-0.0290295	0.828961	0.0416648	0.308707	0.162821	-0.0302859	0.006959	0.414086	0.376396	-0.322249	-0.112919	-0.28916	0.0635054	0.266791	-0.132869	0.134461	0.242016	-0.141999	0.0885968
CUL3	0.172982	0.0938231	0.12053	6.37e-05	-0.0791955	-0.045447	-0.413149	0.308436	-0.314815	-0.34823	0.198663	-0.348519	-0.539218	0.476555	-0.170842	-0.644755	-0.0805591	0.182987	-0.108769	0.262896	-0.0231683	-0.261128	-0.259079	-0.240312	-0.417352	0.0649291	-0.265377	0.0355985	0.252085	0.156471	-0.312007	0.695594	0.176266	-0.129876	0.558109	-0.137773	-0.717468	0.0658927	0.160459	-0.122564	-0.143518	0.0678833	0.164648	0.474619	0.180149	0.0117706	0.044775	0.134152	0.154324
CUL4A	-0.202843	-0.000647283	-0.348267	-0.622295	-0.329208	0.180189	-0.320852	-0.0686554	0.213774	0.203032	-0.602228	0.477194	-0.0351114	-0.00142733	0.113685	0.262067	-0.220553	-0.0915521	-0.388747	0.0278851	-0.00943148	-0.639416	-0.425432	0.224193	0.0211923	0.510091	0.992864	-0.086013	0.0449772	0.242957	-0.095088	0.718631	0.876408	0.437179	0.550218	0.0391576	-0.0796691	0.362993	0.741185	0.297404	-0.0246659	-0.478436	0.0930453	-0.142324	-0.219184	0.132025	-0.226409	0.22626	0.274342
CUL4B	-0.0773496	0.168227	0.0110259	0.0767036	-0.0536838	0.092722	-0.180788	0.225539	-0.0890802	-0.21307	0.204394	0.0964199	-0.0557251	0.24006	-0.176271	-0.198989	0.00639153	0.208527	-0.0562481	0.133632	-0.0887807	-0.152099	0.0274217	-0.00546172	-0.149635	-0.0315874	-0.000585475	0.192963	0.10643	0.196007	-0.0930485	0.111181	0.248672	0.290581	0.395853	-0.155917	-0.103692	0.192612	0.285566	-0.151566	-0.203273	0.0354944	0.172909	0.668944	0.180709	-0.486294	0.227969	-0.0913766	0.091295
CUL5	0.136835	0.148134	0.0867465	0.00696491	0.175083	0.108153	0.132368	0.475648	-0.311436	0.0465399	0.226645	-0.484846	-0.71926	0.352326	-0.450184	-0.385806	-0.147409	0.193466	-0.301598	0.157161	-0.262294	-0.545424	-0.256664	-0.306548	-0.309338	0.0304428	-0.321447	0.328635	-0.0244669	0.362486	-0.407592	0.670308	0.297766	0.0810495	0.557208	-0.283041	-0.654584	-0.186521	0.0400925	-0.240815	-0.272692	-0.121409	0.145201	0.0999837	0.145251	-0.120496	-0.118311	-0.0251197	0.389941
CUTA	-0.242822	0.487839	-0.280114	-0.399147	-0.172703	-0.35253	-0.487001	0.413432	0.12693	-0.243073	-0.147066	0.289717	-0.462065	0.818301	-0.726448	-0.748081	-0.0699694	0.152583	-0.0132189	-0.240879	0.0237205	-0.49926	-0.144887	0.048406	-0.370866	-0.220654	-0.348833	-0.374447	0.0757807	0.457484	-0.948132	0.285335	-0.218357	0.320616	0.31457	0.318764	-0.488209	-0.0860972	-0.620043	0.0622095	-0.862652	0.987367	0.333424	-0.356203	0.423071	0.381432	-0.0918835	-0.170484	0.499139
CUTC	0.0744393	0.226005	0.139672	0.30099	-0.30079	0.132218	-0.179044	-0.0834911	0.158944	-0.199842	-0.153314	0.286261	-0.331522	-0.22496	-0.430033	-0.422243	-0.0557021	0.464852	-0.0919387	-0.112975	-0.186949	-0.0724342	0.168996	-0.1641	-0.0589728	0.0682259	-0.491744	-0.203477	-0.304411	0.0638579	0.0371739	-0.144808	0.0891991	-0.0769376	0.0727912	0.265407	-0.519579	0.332021	0.636184	0.138612	-0.0809555	-0.287054	0.232144	-0.393736	-0.100564	0.029344	-0.4754	-0.0801897	0.361013
CWC22	-0.273482	-0.353004	-0.43962	0.0833488	-2.67387	-0.0315029	-0.189062	0.0358083	0.494065	0.699709	-0.344124	-0.121151	0.269822	-0.576914	0.39235	0.121739	0.163853	0.535584	0.0777229	-0.0350859	0.588666	0.449561	0.664686	0.406543	1.23998	0.501363	1.7988	0.227508	0.11082	0.974291	0.770321	0.164332	0.896552	0.610181	0.800339	0.122125	1.2191	-0.101692	0.985303	0.386152	0.341555	0.839606	0.304559	-1.18019	-3.16709	0.893955	-0.00521021	0.453484	-0.325049
CWC27	0.161073	0.580399	-1.61614	0.743872	-1.40299	-0.403021	-1.41829	-1.03105	0.544441	-0.499367	0.10369	1.16414	0.642144	0.112975	0.550284	0.347528	0.290043	0.267481	0.472945	0.537572	0.47411	0.994905	-0.00791307	0.537824	0.977219	0.349113	1.19542	-0.0470183	-0.357129	-0.1101	1.00444	0.385813	0.182514	1.06538	-0.271488	0.525666	0.951899	0.985855	1.59298	0.927508	0.592336	0.346052	0.712708	-1.90687	-0.162559	0.909349	0.444721	-1.21417	-0.254005
CWF19L1	0.142692	0.0727987	0.179485	-0.416591	-0.15091	-0.143848	-0.371771	0.0109002	-0.146992	-0.120074	0.14788	-0.0107481	-0.313417	0.152548	-0.181556	-0.431796	-0.0248923	-0.0927482	0.143293	0.0998325	-0.0706176	-0.00184836	-0.111651	-0.215356	0.0684591	0.503535	0.272542	0.515962	-0.0367624	-0.0301741	-0.111592	0.0782509	0.392824	0.465581	0.895874	0.0367341	-0.244076	0.0655115	0.792655	-0.157614	-0.142434	0.0628804	0.575551	0.0600057	0.197658	-0.387403	-0.0309264	0.054357	0.117707
CXCR1	0.0525801	0.00428256	-0.274284	-0.233384	-0.0668126	-0.343226	0.193401	0.524939	-0.0837648	0.310125	0.425939	-0.671305	-0.0646823	0.433303	0.0612717	0.247261	0.317392	-0.0431362	0.280479	0.26869	0.0804848	0.523154	-0.23923	-0.624728	-0.600351	-0.360817	-0.668566	-0.382949	0.976814	-0.0805996	-0.37725	0.449204	-0.841738	-0.589132	-0.70912	0.29788	0.0801032	0.585242	-0.398397	0.0417612	0.0900246	0.605651	-0.712731	1.09076	0.638558	-0.142997	0.369728	0.295991	0.261066
CXCR2	0.678146	0.366037	0.121515	-0.337118	-0.0598275	-0.196281	-0.200364	0.0547034	0.0564192	-0.199584	0.335113	-0.0724773	0.296188	0.015319	-0.230532	-0.115839	-0.0839814	0.0732969	-0.0560572	0.252828	0.108372	0.135263	0.305367	-0.149744	-0.871854	-0.338619	-0.532595	-0.458313	0.695499	0.701979	-0.187349	0.0938528	-0.507898	-0.699594	-0.557815	-0.149983	-0.360346	-0.40998	-0.0517818	0.12252	0.127812	0.191013	-0.328031	0.76287	0.22648	-0.0840292	-0.0820549	0.0970258	-0.104781
CXCR4	0.63536	-0.502289	0.656083	-1.10249	-0.125833	-1.22852	-0.133758	0.198307	0.927611	-0.242671	0.635701	-1.95918	-0.903449	-0.127458	-0.261456	-0.165466	-0.609397	0.220302	-0.342271	0.320474	-0.639949	0.267317	-0.165567	-0.0206438	0.857115	0.843304	0.661561	0.9057	0.94479	0.231544	0.293757	0.799997	0.370055	-0.403698	0.979566	0.468782	0.224972	0.504295	-0.261909	-0.441202	-0.0502139	0.792564	-0.52812	1.48791	0.429809	-2.47317	0.0927193	0.282685	-0.362391
CXorf38	0.0914348	-0.0198174	0.307662	0.251202	-0.185917	0.0618315	-0.330724	0.183925	0.472138	-0.145809	0.10615	-0.0443387	-0.0958252	-0.159809	-0.308436	-0.0500546	-0.0157029	0.330886	0.00297258	0.236799	0.251926	-0.0227104	0.276457	0.171429	-0.244766	0.205708	-0.115822	0.122044	0.345462	0.0885192	-0.140663	-0.180932	-0.235437	0.138818	-0.0528031	0.224833	-0.279062	0.205164	0.433003	0.231308	-0.724926	0.219239	0.607757	0.434644	-0.226807	0.742666	0.155403	-0.0817957	-0.0635107
CYB561D2	-0.0939414	-0.0665112	0.249529	0.0993959	-0.0072349	0.161925	-0.232242	0.215065	0.080968	-0.139097	-0.0562904	-0.217155	-0.102225	-0.193276	-0.151357	-0.55692	0.0331646	0.168728	0.0967102	-0.115723	-0.164315	0.00302986	0.0189876	-0.0282227	-0.0876108	0.217052	0.175484	0.156314	0.181117	-0.208096	-0.370208	0.208638	0.0900805	0.194191	0.652507	0.271277	-0.164045	0.106665	0.178108	-0.0772906	-0.369625	0.161577	0.46851	0.561897	0.0451173	-0.355947	0.271505	-0.155165	0.268521
CYB5B	0.339431	0.61903	0.157438	-0.4045	-0.810138	-0.127475	-0.981426	-0.715919	-0.0670087	0.480182	0.160471	0.217701	-0.0320004	-1.23488	-0.636325	-0.712825	-0.139761	-0.0648262	0.135575	-0.304042	0.572733	0.144179	0.331333	-1.0956	-0.363308	0.590043	0.748353	0.0864104	0.375708	0.365471	0.412709	0.045801	0.680885	0.630513	0.63207	0.201491	-0.199372	0.425604	0.773163	0.0408337	-0.282364	0.0909817	0.937645	1.15023	0.507618	0.770384	0.175477	-0.0175044	0.148105
CYB5R1	0.382446	0.0104305	-0.00914779	0.0838748	-0.0953901	0.140774	-0.23997	0.115122	-0.101316	-0.00615129	-0.0281464	-0.293911	-0.491493	0.0560199	-0.296325	-0.516244	-0.36637	0.12987	0.0672085	0.217454	-0.234955	-0.260059	-0.0589191	-0.158089	-0.523525	0.0415947	0.116591	0.0634513	0.17174	0.195093	-0.49939	-0.0666793	0.669443	0.0659316	0.502552	0.255467	-0.273153	0.0480847	-0.378879	-0.251273	-0.645066	-0.0140838	0.0660319	0.534853	0.295753	-0.699184	0.250126	0.166634	0.486667
CYB5R2	0.471086	-0.22402	-0.612152	0.0158537	0.165621	0.536008	0.089648	0.531949	0.000196876	-0.509575	-0.155926	0.0988115	-0.746227	0.41056	0.473363	-0.513178	0.497385	0.350204	-0.185886	0.21545	0.29309	-0.213186	-0.0816879	-0.352963	0.152764	-0.1542	-0.400036	0.422607	-0.224316	-0.290158	0.43701	0.255463	-0.364359	-0.48195	0.216582	0.135193	0.0816337	0.440537	-0.387473	-0.724564	0.610252	0.318517	0.204346	0.689867	0.26826	-1.65638	0.328897	-0.00250166	0.437962
CYB5R3	0.782604	-0.0533535	-0.0875969	0.489497	-0.144264	0.307058	0.00508619	0.292632	-0.09628	-0.0919097	-0.00885034	-0.384576	-0.475191	0.0867232	-0.10387	-0.621762	-0.023838	0.0168079	-0.106012	0.106102	-0.620834	-0.252719	0.0477426	-0.240061	-0.326982	0.272475	-0.0263296	0.504113	0.276044	0.132623	-0.305385	-0.128416	-0.0471678	0.211384	0.573168	0.121727	-0.379604	-0.0185267	-0.171751	-0.495323	-0.343455	-0.113603	-0.138743	0.512392	0.360667	-0.77379	0.232593	0.109215	0.679965
CYB5R4	0.0326674	0.0373077	-0.163657	-0.34737	-0.157025	-0.0669548	-0.557556	0.559445	0.336309	0.114694	-0.0545175	0.11576	-0.27133	-0.0626011	-0.511969	-0.271433	0.178879	-0.256028	0.0206755	0.319629	0.0908973	-0.202568	-0.0655885	0.607834	-0.297753	-0.153477	-0.424435	-0.0708424	0.478943	0.416235	-0.229722	0.364108	0.151702	-0.502555	0.201361	-0.0336165	-0.484385	-0.0774383	0.276897	0.111112	-0.310018	0.253775	0.231947	-0.499626	0.176275	0.730051	0.275199	-0.181325	-0.266239
[truncated: 3,219 more rows]
[truncated: 64 more columns]

## Sheet: HSPC
Protein	PID25	PID26	PID27	PID28	PID29	PID30	PID31	PID32	PID33	PID34	PID36	PID37	PID38	PID39	PID41	PID42	PID43	PID44	PID46	PID115	PID116	PID118	PID119	PID120	PID122	PID123	PID125	PID126	PID130	PID131	PID132	PID133	PID135
[truncated: 4,083 more rows]

## Sheet: T-cell
Protein	PID25	PID27	PID28	PID29	PID30	PID31	PID32	PID33	PID34	PID36	PID37	PID38	PID39	PID40	PID41	PID42	PID43	PID44	PID114	PID115	PID116	PID117	PID118	PID119	PID120	PID121	PID122	PID123	PID124	PID125	PID126	PID128	PID129	PID130	PID132	PID133	PID135
[truncated: 4,482 more rows]

[truncated: 3 more sheets: Granulocyte_noResiduals, CMK_CellLines, K562_CellLines]
