# Supplementary material for: Proteogenetic drug response profiling elucidates targetable vulnerabilities of myelofibrosis
Source: Nat Commun. 2023 Oct 12;14:6414. doi: 10.1038/s41467-023-42101-z (PMC10570306; doi:10.1038/s41467-023-42101-z)
Supplement: Supplementary file 8 — Source Data [file 41467_2023_42101_MOESM8_ESM.xlsx]

## Sheet: 1A
CellType	CALRm_Intensity		Comparison	Exact_pvalue
WT	6517.51		CALR-MUT_CALR-WT	<2.2E-16
WT	5804.81		CALR-MUT_CALR-KO	<2.2E-16
WT	4181.24
WT	4101.77
WT	5484.46
WT	2887.29
WT	7272.91
WT	6774.85
WT	7163.57
WT	4628.32
WT	3031.47
WT	4897.78
WT	4485.76
WT	4881.26
WT	4166.2
WT	6281.41
WT	7145.61
WT	8204.56
WT	4388.04
WT	4325.56
WT	6424.4
WT	7661.86
WT	3344.6
WT	7160.47
WT	5338.14
WT	4362.31
WT	6729.52
WT	4348.6
WT	4052.83
WT	4013.62
WT	6351.44
WT	3434.66
WT	4154.76
WT	5590.5
WT	6434.85
WT	5507.95
WT	4040.65
WT	4200.42
WT	5316.25
WT	3660.76
WT	5532.34
WT	3931.85
WT	5189.92
WT	4489.06
WT	5097.02
WT	5353.49
WT	4187.54
WT	9000.88
WT	3573.69
WT	3069.31
WT	6035.85
WT	6335.71
WT	4677
WT	3415.03
WT	5381.96
WT	3696.68
WT	5951.23
WT	4557.81
WT	6060.73
WT	7448.28
WT	3515
WT	6181.52
WT	3549.22
WT	4319.95
WT	3801.61
WT	5100.79
WT	3148.21
WT	5340.01
WT	7036.54
WT	3319.43
WT	4736.31
WT	4961.54
WT	3288.22
WT	1836.3
WT	4123.52
WT	8470.59
WT	6034.38
WT	6626.57
WT	6234.34
WT	3409.23
WT	3838.15
WT	4325.79
WT	5116.58
WT	3346.16
WT	3775.33
WT	3404.29
WT	4643.43
WT	6327.05
WT	5987.97
WT	6447.15
WT	4810.66
WT	4133.69
WT	5151.19
WT	6207.37
WT	4607.35
WT	8238.53
WT	4265.27
WT	4666.79
WT	4608.16
WT	4517.3
WT	3983.63
WT	3215.72
WT	6383.63
WT	7595.68
WT	5438.88
WT	5118.08
WT	4339.32
WT	4339.12
WT	6492.78
WT	8929.96
WT	6795.63
WT	4942.33
WT	3954.2
WT	6966.47
WT	8117.49
WT	4391.47
WT	3828.56
WT	5492.66
WT	7225.24
WT	3636.29
WT	6265.9
WT	4489.47
WT	4619.44
WT	4045
WT	4967.67
WT	2663.86
WT	4097.41
WT	4949.93
WT	6045.26
WT	3786.31
WT	5426.67
WT	4902.13
WT	9109.03
WT	6231.13
WT	4415.61
WT	7148.72
WT	5053.58
WT	4309.57
WT	3949.7
WT	3588.15
WT	3719.33
WT	4766.78
WT	5220.5
WT	5155.19
WT	5914.23
WT	5859.21
WT	4517.76
WT	5064.28
WT	5715
WT	6651.9
WT	4272.24
WT	4381.93
WT	3029.89
WT	7755.26
WT	2299.89
WT	3868.2
WT	5713.69
WT	8653.37
WT	7215.35
WT	6084.87
WT	4931.45
WT	4690.82
WT	4074.57
WT	7727.52
WT	5224.63
WT	5180
WT	5813.48
WT	4265.89
WT	4372.48
WT	3798.29
WT	4676.73
WT	6919.89
WT	5630.64
WT	6175.29
WT	5080.04
WT	7168.88
WT	7527.02
WT	5757.18
WT	5007.77
WT	7118.99
WT	6018.53
WT	5181.27
WT	6323.39
WT	5005.11
WT	5895.48
WT	3424.48
WT	5372.4
WT	6490.57
WT	6110.65
WT	5617.1
WT	8265.29
WT	4405.2
WT	5574
WT	5584.63
WT	7171.72
WT	3685.03
WT	5032.76
WT	10260.1
WT	6364.7
WT	2778.78
WT	2559.8
WT	1877.61
WT	5162.64
WT	3856.7
WT	3355.02
WT	6042.98
WT	8109.92
WT	6340.71
WT	5514.31
WT	3083.08
WT	3828.65
WT	5685.45
WT	4216.34
WT	2343.75
WT	2335.13
WT	8865.44
WT	5568.97
WT	4412.13
WT	2996.65
WT	7203
WT	4957.42
WT	4833.79
WT	4288.09
WT	3859.9
WT	3836.37
WT	3492.4
WT	4142.23
WT	9796.55
WT	3867.4
WT	6658.78
WT	3790.39
WT	4505.3
WT	4769.36
WT	2924.12
WT	6378.21
WT	5675.12
WT	2434.21
WT	3495.44
WT	5384.46
WT	5659.29
WT	4835.29
WT	4212.25
WT	8718.89
WT	7682.12
WT	3364.97
WT	3966.6
WT	4615.31
WT	4880.89
WT	4700.73
WT	4229.85
WT	4901.58
WT	4705.95
WT	3733.23
WT	5307.93
WT	5903.89
WT	3396.91
WT	5952.23
WT	4491.08
WT	5074.44
WT	8921.35
WT	6676.86
WT	4004.33
WT	5580.24
WT	3973.05
WT	5248.4
WT	4052.7
WT	6708.15
WT	4920.85
WT	4237.33
WT	9232.49
WT	6773.71
WT	8025.29
WT	3654.39
WT	6632.88
WT	4047.24
WT	3746.04
WT	7163.93
WT	3805.19
WT	3441.55
WT	4594.13
WT	6037.12
WT	5548.5
WT	3100.45
WT	4788.91
WT	4745.2
WT	5330.94
WT	5221.34
WT	2847.18
WT	6006.08
WT	3133.44
WT	5433.95
WT	4912.11
WT	3575.8
WT	5037.53
WT	3566.74
WT	4281.06
WT	11756
WT	5374.92
WT	5107.76
WT	4241.94
WT	5123.23
WT	5538.15
WT	3587.46
WT	4655.25
WT	6597.31
WT	6512.21
WT	5597.41
WT	8158.42
WT	5122.58
WT	4558.84
WT	4837.03
WT	4202.7
WT	5649.76
WT	5958.31
WT	5113.7
WT	4444.3
WT	6126.39
WT	7991.97
WT	4316.31
WT	6529.57
WT	3194.97
WT	3530.25
WT	5074.97
WT	3116.39
WT	4690.79
WT	6473.84
WT	5399.23
WT	6458.19
WT	5141.89
WT	4051.31
WT	6332.69
WT	5987.28
WT	4157.68
WT	5265.67
WT	3687.6
WT	4899.47
WT	8729.12
WT	3467.05
WT	4961.17
WT	3692.81
WT	7951.99
WT	5408.73
WT	6241.72
WT	3381.16
WT	3824.78
WT	3456.91
WT	8333.04
WT	5058.92
WT	4815.87
WT	3594.77
WT	4871.72
WT	6443.64
WT	4082.93
WT	5129.78
WT	5499.03
WT	2491.73
WT	4202.56
WT	3765.12
WT	6317.95
WT	5780.86
WT	5690.06
WT	5191.55
WT	5305.13
WT	7490.06
WT	7284.42
WT	2912.17
WT	3367.59
WT	6795.08
WT	3234.16
WT	4353.03
WT	3177.41
WT	5001.31
WT	3060.4
WT	4506.73
WT	5649.76
WT	5981.32
WT	3786.03
WT	7765.57
WT	7535.02
WT	4690.3
WT	6067.22
WT	3924.67
WT	8677.01
WT	5447.17
WT	5971.21
WT	9479.49
WT	5148.21
WT	4206.08
WT	7807.74
WT	4761.6
WT	4022.36
WT	3235.15
WT	7049.04
WT	2988.7
WT	4076.13
WT	2653.15
WT	4056.63
WT	5054.41
WT	11081.1
WT	8180.38
WT	5073.39
WT	8047.28
WT	6546.34
WT	7696.27
WT	2274.53
WT	3323.39
WT	5407.54
WT	4779.34
WT	6381.58
WT	6087.15
WT	4599.76
WT	3934.41
WT	5075.46
WT	3295.79
WT	5112.34
WT	3881.75
WT	4418.55
WT	4796.27
WT	3147.64
WT	4142.46
WT	9154.53
WT	5850.75
WT	6179.96
WT	5035.22
WT	3627.85
WT	5497.56
WT	6996.63
WT	11771
WT	5180.34
WT	7538.83
WT	3426.98
WT	6096.4
WT	4019.73
WT	4027.6
WT	4752.68
WT	5098.97
WT	7069.58
WT	4451.7
WT	4348.4
WT	4477.86
WT	3476.39
WT	3216.12
WT	6638.91
WT	7413.2
WT	6653.55
WT	5115.48
WT	4583.43
WT	6362.13
WT	3854.23
WT	7343.4
WT	6314.79
WT	4789.91
WT	4132.58
WT	4187.7
WT	6477.46
WT	3333.88
WT	4046.71
WT	4933.23
WT	4207.67
WT	5630.7
WT	3586.33
WT	1727.43
WT	4275.06
WT	6191.39
WT	4310.34
WT	4248.99
WT	4751.43
WT	6000.57
WT	7825.3
WT	3915.5
WT	3597.7
WT	5145.79
WT	6450.39
WT	4001.54
WT	3376.77
WT	3852.28
WT	7922.15
WT	5323.79
WT	5414.71
WT	6291.12
WT	6446.75
WT	4568.23
WT	4017.2
WT	5048.02
WT	4961.81
WT	4789.29
WT	6865.34
WT	3782.12
WT	3970.58
WT	5564.51
WT	9690.26
WT	6159.04
WT	9617.31
WT	6199.36
WT	6797.1
WT	4486.99
WT	5269.65
WT	6024.7
WT	4186.23
WT	3637.11
WT	3507.47
WT	3152.23
WT	6428.65
WT	3924.13
WT	5267.48
WT	6040.45
WT	4958.52
WT	6727.71
WT	6752.92
WT	3234.55
WT	5028.45
WT	6815.68
WT	5071.39
WT	5700.41
WT	5856.48
WT	5777.74
WT	3116.93
WT	7143.19
WT	5168.6
WT	2872.88
WT	2586.73
WT	5785
WT	3233.83
WT	5119.09
WT	4878.01
WT	5870.23
WT	3852.48
WT	3561.58
WT	4793.6
WT	3802.76
WT	2433.25
WT	4991.25
WT	4050.74
WT	6538.74
WT	4508.17
WT	7724.77
WT	5975.52
WT	5461.78
WT	5125.94
WT	4969.01
WT	7143.61
WT	7727.37
WT	5135.6
WT	6020.25
WT	5963.14
WT	5292.3
WT	6578.84
WT	6546.76
WT	3635.67
WT	3686.71
WT	4879.02
WT	7340.71
WT	3929.34
WT	5893.57
WT	3406.62
WT	3164.48
WT	4567.87
WT	3680.27
WT	4494.27
WT	4502.56
WT	4240.24
WT	4806.12
WT	3660.56
WT	5214.97
WT	6335.18
WT	4069.35
WT	3879.04
WT	3961.26
WT	3638.64
WT	5372.35
WT	5651.26
WT	4998.24
WT	6068.84
WT	4773.9
WT	3960.41
WT	4181.45
WT	8103.7
WT	2992.65
WT	4472.16
WT	2865.4
WT	4610.3
WT	4720.2
WT	6654.21
WT	4348.79
WT	4975.59
WT	5957.06
WT	4585.81
WT	4666.33
WT	5080.71
WT	3687.38
WT	5118.73
WT	2671.47
WT	3812.21
WT	4729.4
WT	7987.15
WT	3987.48
WT	3927.57
WT	3060.84
WT	5205.93
WT	4171.27
WT	6950.1
WT	4285.87
WT	5719.51
WT	6859.4
WT	4065.66
WT	4441.21
WT	5470.25
WT	3820.49
WT	10353.4
WT	4482.32
WT	9021.12
WT	6304.64
WT	4558.8
WT	4851.98
WT	3608.48
WT	6760.23
WT	5050.85
WT	6110.85
WT	6030.26
WT	3662.83
WT	4050.93
WT	3183.06
WT	4375.2
WT	8170.04
WT	5399.21
WT	4015.08
WT	6798.26
WT	6982.63
WT	3876.45
WT	4009.54
WT	5650.63
WT	3781.97
WT	5506.37
WT	4616.79
WT	1717.57
WT	5183.09
WT	4998.87
WT	7478.57
WT	6599.11
WT	5663.33
WT	4343.56
WT	3275.99
WT	4848.12
WT	7387.87
WT	4992.6
WT	3888.77
WT	3990.87
WT	5649.18
WT	5201.28
WT	4161.33
WT	4594.73
WT	6635.55
WT	5699.06
WT	4581.17
WT	4469.82
WT	6236.07
WT	5185.68
WT	7328.55
WT	6522.16
WT	5059.14
WT	6048.08
WT	8782.38
WT	8471.88
WT	3335.38
WT	3462.7
WT	6526.42
WT	7758.46
WT	7131.72
WT	4228.23
WT	8479.1
WT	4044.85
WT	7588.27
WT	5963.38
WT	4491.66
WT	8305.23
WT	5628.03
WT	4970.81
WT	5369.24
WT	3374.61
WT	3651.44
WT	4456.34
WT	6755.7
WT	5820.02
WT	4358.24
WT	5298.83
WT	3922.27
WT	4625.53
WT	5821.13
WT	6237.7
WT	4437.04
WT	9192.34
WT	4469.67
WT	5092.39
WT	7525.44
WT	3472
WT	8400.85
WT	4539.36
WT	4854.76
WT	4164.51
WT	7409.26
WT	5586.3
WT	8948.06
WT	3523.51
WT	4416.73
WT	4168.14
WT	6095.05
WT	7950.43
WT	3204.29
WT	3367.27
WT	4160.22
WT	3857.15
WT	3482.99
WT	7358.17
WT	3687.31
WT	6389.36
WT	5859.16
WT	7185.58
WT	4804.22
WT	5394.23
WT	3936.97
WT	5519.36
WT	5468.01
WT	4234.39
WT	4868.1
WT	5458.35
WT	8657.1
WT	5088.36
WT	4625.11
WT	6353.31
WT	3416.67
WT	6451.56
WT	4587.05
WT	5311.38
WT	7744.01
WT	10079.1
WT	4780.37
WT	3142.85
WT	3399.77
WT	2789.51
WT	4797.29
WT	4011.78
WT	4474.17
WT	7612.53
WT	3705.73
WT	9400.49
WT	4324.49
WT	6489.47
WT	4594.67
WT	4816.51
WT	2543.38
WT	5232.01
WT	6808.56
WT	7095.11
WT	4475.87
WT	3469.97
WT	5266.64
WT	7414.64
WT	4475.46
WT	4550.69
WT	4550.06
WT	3666.87
WT	4189.84
WT	3686.6
WT	3903
WT	7483.13
WT	3546.35
WT	3384.75
WT	4788.52
WT	4126.29
WT	4568.22
WT	3971.37
WT	6161.7
WT	4876.52
WT	3024.24
WT	2889.67
WT	4805.85
WT	3881.65
WT	2181.81
WT	6668.54
WT	7266.07
WT	3297.04
WT	8204.78
WT	7191.52
WT	6325.05
WT	6909.78
WT	4965.32
WT	5482.5
WT	8963.74
WT	4065.41
WT	8133.11
WT	3410.69
WT	4885.81
WT	5828.02
WT	5264.56
WT	7219.65
WT	5981.82
WT	8237.9
WT	9466.42
WT	3899.06
WT	3131.86
WT	3486.8
WT	3701.49
WT	3848.87
WT	4098.6
WT	3767.72
WT	3487.35
WT	7047.98
WT	7770.26
WT	4431.01
WT	3185.45
WT	7679.05
WT	5899.36
WT	6304.56
WT	4913.03
WT	4713.69
WT	6485.59
WT	4541.97
WT	5272.07
WT	3769.91
WT	5886.95
WT	3671.7
WT	4802.24
WT	2361.01
WT	4039.36
WT	3956.04
WT	3482.04
WT	8637.72
WT	5030.01
WT	4258.32
WT	9671.64
WT	5243.22
WT	4791.3
WT	5143.48
WT	5484.63
WT	4245.15
WT	3254.74
WT	6541.92
WT	4756.02
WT	4971.88
WT	4884.96
WT	4146.54
WT	7101.96
WT	7529.29
WT	3088.47
WT	4465.62
WT	4902.87
WT	5606.07
WT	4842.08
WT	5062.79
WT	4926.35
WT	5366.29
WT	5577.58
WT	3380.96
WT	5166.32
WT	4391.2
WT	4348.79
WT	4247.56
WT	4673.99
WT	5570.84
WT	5129.75
WT	3539.33
WT	3338.71
WT	3895.21
WT	4335.34
WT	6166.56
WT	7862.65
WT	6740.18
WT	4226.8
WT	2856.4
WT	5428.16
WT	3094.91
WT	8663.85
WT	3011.19
WT	6037.97
WT	6262.79
WT	8169.6
WT	5208.41
WT	5041.58
WT	9701.48
WT	6322.59
WT	4578.97
WT	4609.14
WT	4281.32
WT	2828.86
WT	3870.1
WT	11869.2
WT	7344.64
WT	4525.19
WT	6440.08
WT	5771.62
WT	3963.3
WT	4595.87
WT	8310.15
WT	4343.75
WT	4565.15
WT	4787.23
WT	7244.12
WT	6003.69
WT	4529.1
WT	4456.52
WT	4745.53
WT	3878.94
WT	5975.77
WT	7619.16
WT	8075.2
WT	6565.29
WT	7771.93
WT	3895.56
WT	8322.04
WT	8141.18
WT	3702.65
WT	2818.39
WT	4274.34
WT	6657.41
WT	7389.44
WT	5886.37
WT	6801.15
WT	9876.01
WT	7718.35
WT	5210.44
WT	7108.76
WT	4207.41
WT	3152.81
WT	4582.78
WT	7371.05
WT	3660.81
WT	6743.35
WT	4699.2
WT	5103.53
WT	5253.43
WT	8203.78
WT	3291.17
WT	5132.19
WT	4061.92
WT	4503.67
WT	7359.22
WT	5381
WT	8564.47
WT	5332.41
WT	4172.94
WT	3813.41
WT	4776.06
WT	3636.08
WT	4425.94
WT	5432.71
WT	3762.28
WT	7750.94
WT	8525.59
WT	3670.34
WT	5342.76
WT	4023.31
WT	4790.95
WT	3618.04
WT	6110.37
WT	5373.56
WT	5368.35
WT	8226.17
WT	4373.84
WT	3966.51
WT	4826.87
WT	3656.21
WT	4440.43
WT	4595.89
WT	4769.15
WT	7231.75
WT	3875.56
WT	5200.65
WT	4553.78
WT	5971.01
WT	3490.32
WT	3837.29
WT	6347.86
WT	5256.13
WT	9197.34
WT	5501.54
WT	5309.48
WT	4284.35
WT	4924.58
WT	6433.68
WT	3644.78
WT	8801.01
WT	6427.58
WT	8459.93
WT	4969.18
WT	9257.48
WT	3999.87
WT	5656.9
WT	4084.98
WT	5845.25
WT	3810.73
WT	6406.54
WT	4428.85
WT	8045.25
WT	4499.45
WT	5450.37
WT	5392.35
WT	7479.61
WT	6297.4
WT	5770.88
WT	2810.56
WT	3029.93
WT	4005.27
WT	4272.24
WT	8263.42
WT	6304.7
WT	5726.13
WT	4661.69
WT	6689.96
WT	3973.91
WT	6668.38
WT	5879.7
WT	6176.25
WT	7990.62
WT	5233.1
WT	7495.04
WT	4631.13
WT	5479.65
WT	7060.61
WT	7308.59
WT	5822.42
WT	6134.45
WT	4508.36
WT	6210.76
WT	6570.48
WT	6933.74
WT	4697.97
WT	4321.14
WT	4186.58
WT	6396.75
WT	6354.39
WT	5289.45
WT	3344.07
WT	7275.35
WT	8357.07
WT	4956.83
WT	4163.76
WT	3838.03
WT	2766.49
WT	5642.34
WT	6065.65
WT	3312.27
WT	3699.25
WT	4731.78
WT	9181.27
WT	6586
WT	3345.35
WT	5799.95
WT	8657.39
WT	4258.58
WT	4230.31
WT	3580.25
WT	8408.64
WT	5272.89
WT	5708.62
WT	5312.23
WT	6921.99
WT	6269.1
WT	3894.97
WT	4261.27
WT	7164.81
WT	4381.19
WT	4978.61
WT	4756.86
WT	6399.63
WT	4528.64
WT	3978.37
WT	4009.28
WT	5428.82
WT	7907.05
WT	3433.87
WT	3289.46
WT	5297.9
WT	5576.86
WT	3409.48
WT	5192.11
WT	7882.91
WT	4461.29
WT	3680.06
WT	8858.49
WT	6646.86
WT	4137.14
WT	5611.18
WT	4577.91
WT	7179.45
WT	7285.54
WT	5442.38
WT	5666.63
WT	6018.73
WT	3648.36
WT	6504.94
WT	4939.52
WT	7857.71
WT	4474.05
WT	6091.02
WT	3833.7
WT	7388.02
WT	5492.1
WT	3946.05
WT	7158.09
WT	8514.43
WT	2170.69
WT	6020.47
WT	8529.34
WT	8347.83
WT	3671.36
WT	9865.11
WT	3853.46
WT	3647.08
WT	6196.95
WT	6549.48
WT	4233.96
WT	4205.07
WT	4195.8
WT	4105.52
WT	9315.22
WT	8161.72
WT	10050.9
WT	4548.04
WT	4080.8
WT	4012.12
WT	7102.55
WT	4567.18
WT	4277.66
WT	4665.94
WT	4627.85
WT	4564.92
WT	4458.86
WT	3336.58
WT	4210.37
WT	3674.88
WT	7071.43
WT	4226.17
WT	6436.83
WT	5226.27
WT	7206.87
WT	7016.15
WT	5732.32
WT	4773.89
WT	4759.77
WT	3703.03
WT	4133.58
WT	7565.81
WT	3312.54
WT	8024.29
WT	5992.8
WT	7541.42
WT	4906
WT	5153.4
WT	4737.37
WT	3810.89
WT	8348.08
WT	7240.22
WT	3289.57
WT	3670.47
WT	6439.45
WT	5251.85
WT	6231.36
WT	4835.54
WT	6462.18
WT	6721.21
WT	7242.35
WT	8101.09
WT	4165.7
WT	5578.22
WT	6509.38
WT	7272.64
WT	3566.06
WT	3996.76
WT	4733.17
WT	3182.28
WT	6676.09
WT	6477.93
WT	5171.47
WT	5194.27
WT	5349.66
WT	6934.79
WT	6013.71
WT	5186.04
WT	8336.58
WT	4734.97
WT	7258.08
WT	6989.6
WT	4585.76
WT	4532.58
WT	6599.08
WT	5183.47
WT	4148.82
WT	2885.8
WT	8117.81
WT	4135.57
WT	6898.23
WT	4470.31
WT	5032.13
WT	5949.02
WT	5351.83
WT	6453.52
WT	7543.72
WT	5011.98
WT	4045.58
WT	4572.04
WT	9704.05
WT	5806.85
WT	5504.89
WT	5618.91
WT	3760.78
WT	3342.32
WT	5122.38
WT	2448.67
WT	5344.7
WT	4809.18
WT	5261.58
WT	5385.11
WT	5662.97
WT	8931.51
WT	5838.43
WT	3586.59
WT	5361.3
WT	7077.24
WT	4407.6
WT	3718.54
WT	6814.44
WT	4241.18
WT	7822.72
WT	2707.88
WT	5563.87
WT	4469.46
WT	4870.56
WT	6255.25
WT	4348.16
WT	9012.88
WT	4564.34
WT	10735
WT	6268.52
WT	4500.84
WT	4427.63
WT	5132.55
WT	4005.74
WT	3296.11
WT	4070.8
WT	6560.55
WT	3978.66
WT	6737.47
WT	6276.87
WT	6887.35
WT	4508.66
WT	5982.61
WT	6128.55
WT	3620.31
WT	3839.68
WT	7116.74
WT	8782.37
WT	8546.29
WT	5130.34
WT	6504.85
WT	3403.99
WT	4909.64
WT	5640.86
WT	4852.37
WT	4937.24
WT	7293.45
WT	5884.75
WT	9538.52
WT	3703.36
WT	4428.83
WT	5850.61
WT	4837.94
WT	2585.72
WT	5433.55
WT	4534.54
WT	4214.68
WT	4334.97
WT	6517.08
WT	3827.36
WT	4250.8
WT	2360.6
WT	3692.99
WT	4209.65
WT	2856.34
WT	4556.79
WT	3804.25
WT	5095.77
WT	3321.26
WT	4041.73
WT	5937.23
WT	5447.07
WT	3528.72
WT	7391.1
WT	2130.47
WT	6140.56
WT	4005.8
WT	4439.58
WT	4479.91
WT	6018.08
WT	3218.01
WT	7077.76
WT	3990.54
WT	5852.08
WT	3539.03
WT	7315.43
WT	5740.47
WT	3550.74
WT	6198.03
WT	3911.53
WT	5143.84
WT	7061.24
WT	3299.67
WT	3318.4
WT	5602.4
WT	4550.94
WT	2885.19
WT	8141.09
WT	4227.42
WT	4759.99
WT	3514.3
WT	3225.9
WT	6817.46
WT	5798.72
WT	4700.77
WT	3974.25
WT	5295.26
WT	4750.5
WT	3563.62
WT	2124.02
WT	4249.28
WT	4308.02
WT	7440.86
WT	6771.69
WT	3228.82
WT	5522.49
WT	8286.07
WT	4122.09
WT	5368.01
WT	5643.59
WT	6543.72
WT	5738.07
WT	5027.31
WT	4222.71
WT	6660.22
WT	4783.65
WT	5234.56
WT	4368.25
WT	4723.16
WT	6358.71
WT	6424.16
WT	5179.88
WT	2895.95
WT	3739.07
WT	4848.58
WT	5475.68
WT	6711.75
WT	8811.85
WT	5091.12
WT	4453.4
WT	5922.52
WT	5799.1
WT	7281.54
WT	4224.7
WT	5312.44
WT	3746.22
WT	4136.32
WT	5539.68
WT	5288.41
WT	6667.37
WT	4934.88
WT	5043.52
WT	4375.61
WT	5690.31
WT	4558.54
WT	5191.22
WT	3580.13
WT	4699.9
WT	4641.69
WT	7257.91
WT	6275.82
WT	4421.05
WT	4205.95
WT	5088.26
WT	4937.19
WT	4710.23
WT	7475.36
WT	6672.73
WT	5725.08
WT	4413.21
WT	5615.09
WT	9217.45
WT	5338.19
WT	7158.68
WT	7768.9
WT	6209.63
WT	6039.24
WT	6073.4
WT	4772.95
WT	6411.92
WT	5409.15
WT	4461.53
WT	7591.83
WT	6805.88
WT	4364.97
WT	3710.2
WT	5299.36
WT	7154.86
WT	2405.29
WT	5390.92
WT	8322.1
WT	6255.99
WT	8574.78
WT	3173.61
WT	2111.8
WT	6258.68
WT	5971.05
WT	3992.49
WT	4645.59
WT	6804.35
WT	4115.3
WT	5855.65
WT	4777.81
WT	3348.82
WT	4345.54
WT	3556.59
WT	6081.72
WT	4173.45
WT	7004.81
WT	6993.68
WT	7212.1
WT	4581.22
WT	3904.47
WT	4677.39
WT	10264.3
WT	6163.12
WT	7943.9
WT	7132.94
WT	6391.37
WT	4742.84
WT	3843.8
WT	2840.53
WT	3994.75
WT	8613.64
WT	4531.26
WT	11079.2
WT	5307.9
WT	6822.4
WT	7391.35
WT	9512.15
WT	3977.97
WT	3896.85
WT	4458.35
WT	3412.78
WT	5479.95
WT	4593.69
WT	4035.73
WT	5823.02
WT	6232.13
WT	5829.56
WT	4859.36
WT	4234.61
WT	5832.6
WT	5512.65
WT	3330.88
WT	4708.41
WT	6460.4
WT	4679.4
WT	4405.59
WT	5133.53
WT	4610.47
WT	6482.92
WT	7477.96
WT	6000.07
WT	4999.29
WT	3262.94
WT	4005.81
WT	6257.91
WT	6603.74
WT	4658.03
WT	3095.05
WT	5054.04
WT	2895.69
WT	3973.06
WT	3712.74
WT	5659.72
WT	4934.91
WT	3354.41
WT	9215.96
WT	5373.75
WT	2804.42
WT	4251
WT	3089.37
WT	4847.29
WT	4896.83
WT	4619.77
WT	4291.64
WT	6662.35
WT	4663.53
WT	7207.35
WT	4828.16
WT	4443.78
WT	2815.01
WT	4165.02
WT	7066.98
WT	8582.47
WT	4702.51
WT	5518.19
WT	6615.27
WT	8052.85
WT	8074.31
WT	6239.71
WT	6570.57
WT	4607.13
WT	7649.65
WT	5491.07
WT	5846.08
WT	8397.93
WT	6394.05
WT	3684.51
WT	4047.07
WT	6107.27
WT	3066.1
WT	4988.47
WT	6984.95
WT	4777.77
WT	5997.03
WT	4235.87
WT	2380.33
WT	3577.4
WT	5382.37
WT	4040.17
WT	5901.43
WT	6179.09
WT	6359
WT	6334.87
WT	4620.58
WT	3381.43
WT	6916.57
WT	3048.4
WT	3437.29
WT	6827.16
WT	8389.87
WT	5414.17
WT	3538.15
WT	7254.27
WT	2056.3
WT	7670.18
WT	4400.63
WT	5229.81
WT	4075.26
WT	5584.69
WT	6127.19
WT	4622.57
WT	9816.86
WT	4365.13
WT	3556.32
WT	5504.18
WT	6968.37
WT	4621.42
WT	6466.17
WT	5387.34
WT	6345.23
WT	3668.04
WT	4346.51
WT	5683.38
WT	6875.02
WT	5535.63
WT	4307.32
WT	7006.07
WT	2924.12
WT	6880.46
WT	3873.28
WT	3082.64
WT	5186.78
WT	7903.3
WT	4371.46
WT	3562.79
WT	9514.43
WT	3360.63
WT	7406.27
WT	3479.41
WT	6525.51
WT	3742.63
WT	4703.3
WT	3692.35
WT	8403.43
WT	4225.91
WT	7467.72
WT	4066.27
WT	3684.66
WT	3215.36
WT	4719.82
WT	4373.59
WT	4644.98
WT	4077.17
WT	4142.09
WT	3746.09
WT	4123.96
WT	3374.44
WT	6812.63
WT	7018.5
WT	6943.55
WT	7135.97
WT	6973.25
WT	9398.48
WT	4872.98
WT	4320.92
WT	3797.35
WT	8469.04
WT	8252.23
WT	3938.36
WT	6063.64
WT	3705.16
WT	3389.55
WT	4449.62
WT	7838.78
WT	5209.63
WT	4169.41
WT	3695.97
WT	3621.38
WT	3727.66
WT	6149.8
WT	2520.61
WT	4591.21
WT	4132.1
WT	3999.4
WT	7746.51
WT	8326.93
WT	4268.24
WT	5422.23
WT	4256.72
WT	5396.1
WT	7215.58
WT	6199.63
WT	3387.2
WT	3387.38
WT	5727.35
WT	4363.2
WT	5675.35
WT	3712.8
WT	3366.5
WT	6104.71
WT	5025.63
WT	6455.48
WT	5619.39
WT	4556.01
WT	3758.16
WT	5349.53
WT	6778.55
WT	6402.5
WT	4233.14
WT	9234.44
WT	6000.38
WT	3955.96
WT	8136.04
WT	4547.87
WT	5162.29
WT	3702.37
WT	4686.68
WT	3451.4
WT	5491.2
WT	4442.85
WT	7934.93
WT	6234.35
WT	3456.64
WT	7126.4
WT	3831.28
WT	5865.88
WT	4536.3
WT	4932.78
WT	7108.53
WT	6504.88
WT	4746.29
WT	4597.14
WT	5183.72
WT	8501.2
WT	4667.93
WT	3685.9
WT	4634.99
WT	4290.77
WT	7016.07
WT	5862.24
WT	4278.94
WT	6774
WT	4727.5
WT	3902.31
WT	5744.53
WT	4755.73
WT	5013.09
WT	4013.43
WT	7955.13
WT	4676.54
WT	6343.6
WT	7832.58
WT	4715.14
WT	4504.74
WT	3748.66
WT	4342.36
WT	5317.57
WT	8683.41
WT	2670.66
WT	5892.74
WT	4033.56
WT	4032.61
WT	3692.13
WT	3914.18
WT	9015.16
WT	4467.07
WT	4473.52
WT	6556.37
WT	6084.22
WT	6460.23
WT	2949.22
WT	3691.28
WT	6333.7
WT	4013.75
WT	4996.79
WT	4622.48
WT	8132.17
WT	4413.2
WT	2975.13
WT	5761.57
WT	5344.4
WT	6821.13
WT	2751.1
WT	3383.04
WT	4157.78
WT	9206.95
WT	3693.03
WT	7798.64
WT	6030.66
WT	4555.69
WT	6778.9
WT	5777.13
WT	4770.53
WT	6489.13
WT	5938.24
WT	5399.78
WT	6787.62
WT	4188.25
WT	3947.44
WT	5262.33
WT	5570.76
WT	4916.65
WT	7887.22
WT	7592.1
WT	4448.83
WT	5046.12
WT	5199.92
WT	5063.27
WT	5958.76
WT	4499.78
WT	4926.74
WT	3810.25
WT	3836.8
WT	2402.89
WT	3959.27
WT	3879.86
WT	5645.16
WT	3966.41
WT	3966.5
WT	5145.25
WT	10004
WT	3818.8
WT	4727.54
WT	7475
WT	4244.8
WT	2935.89
WT	4539.29
WT	5427.71
WT	4873.59
WT	2724.13
WT	2130.88
WT	4440.66
WT	4096.89
WT	5247.99
WT	4293.08
WT	3815.52
WT	4770.58
WT	4645.58
WT	4032.34
WT	7982.21
WT	6218.86
WT	4218.11
WT	6337.52
WT	4256.7
WT	6849.15
WT	4250.42
WT	2355.08
WT	8590.93
WT	9502.33
WT	5702.45
WT	4849.23
WT	10105.6
WT	6145.23
WT	3976.01
WT	10755.5
WT	5603.38
WT	6365.57
WT	6753.48
WT	3466.95
WT	5138.47
WT	8247.73
WT	3751.41
WT	5249.55
WT	7107.81
WT	5243.01
WT	5650.63
WT	6595.59
WT	6030.89
WT	5077.29
WT	4750.54
WT	6854.39
WT	4017.07
WT	6436.9
WT	4144.77
WT	5030.77
WT	5090.53
WT	5516.53
WT	4316.57
WT	5462.14
WT	3288.79
WT	8835.09
WT	7450.69
WT	6979.14
WT	5320.61
WT	4638.65
WT	4782.43
WT	4246.36
WT	3127.8
WT	7464.77
WT	6081.36
WT	9997.77
WT	6070.89
WT	4730.66
WT	4884.66
WT	4502.99
WT	4586.6
WT	2997.99
WT	5184.08
WT	7451.62
WT	4844.44
WT	10942
WT	4343.57
WT	7344.85
WT	3790.11
WT	6189.55
WT	4106.18
WT	4655.04
WT	8841.14
WT	3100.24
WT	5382.87
WT	7845.67
WT	4811.86
WT	4097.18
WT	8122.42
WT	4174.03
WT	3522.89
WT	3498.66
WT	5389.19
WT	6517.85
WT	4746.14
WT	5832.27
WT	4226.04
WT	4109.38
WT	4001.26
WT	3255.38
WT	3454.65
WT	5054.64
WT	4859.33
WT	4866.51
WT	4778.08
WT	5106.92
WT	7550.54
WT	4694.31
WT	5948.27
WT	4620.14
WT	2954.11
WT	3791.12
WT	3758.86
WT	7802.66
WT	4813.78
WT	3052.48
WT	5991.71
WT	4147.54
WT	5770.59
WT	3014.58
WT	3976.8
WT	8284.45
WT	3582.79
WT	6468.97
WT	5931.93
WT	5586.5
WT	7046.54
WT	3471.67
WT	6428.45
WT	3050.91
WT	6485.03
WT	4742.03
WT	3688.21
WT	5254.24
WT	5930.18
WT	3515.22
WT	5625.14
WT	3910.83
WT	3738
WT	4278.16
WT	6259.72
WT	5039.82
WT	6961.58
WT	4720.07
WT	5108.98
WT	4604.06
WT	5043.4
WT	3280.72
WT	4377.19
WT	5384.89
WT	4068.85
WT	3704.57
WT	3241.16
WT	10237.5
WT	6061.61
WT	4513.63
WT	5019.11
WT	4595.92
WT	4284.26
WT	5189.78
WT	7736
WT	5782.08
WT	3875.03
WT	6129.71
WT	3585.54
WT	6741.4
WT	4481.59
WT	6072.52
WT	6765.03
WT	3968.53
WT	5801.09
WT	4324.84
WT	4242.97
WT	5720.48
WT	3441.73
WT	7782.74
WT	6303.02
WT	4788.1
WT	5152.47
WT	5899.62
WT	4361.05
WT	3636.43
WT	8600.76
WT	4244.11
WT	7553.19
WT	8351.27
WT	3323.4
WT	9804.27
WT	6354.9
WT	4228.88
WT	8499.03
WT	5169.6
WT	4005.27
WT	4145.01
WT	5224.47
WT	4991.1
WT	6361.79
WT	4734.3
WT	7461.44
WT	5150.19
WT	4320.2
WT	4458.41
WT	4797.79
WT	5643.77
WT	6332.68
WT	7099.05
WT	4975.77
WT	4200.14
WT	3210.74
WT	4812.99
WT	2244.33
WT	5093.96
WT	4062.52
WT	4327.77
WT	5768.57
WT	4794.4
WT	4128.61
WT	6659.66
WT	4512.12
WT	2615.12
WT	4677.21
WT	3534.25
WT	2804.36
WT	5655.51
WT	3928.75
WT	6648.35
WT	4452.58
WT	5479.31
WT	6286
WT	3390.16
WT	7433.35
WT	4953.42
WT	2390.3
WT	3887.24
WT	8166.03
WT	3766.68
WT	7205.46
WT	6293.91
[truncated: 286,332+ more rows]

## Sheet: 1B
Patient_ID	CALRm_Intensities	VAF	Percentage_CALRm+
PID28	0.0649769	100	21%
PID28	0.268142	100	21%
PID28	0.220015	100	21%
PID28	0.0864369	100	21%
PID28	0.314552	100	21%
PID28	0.061724	100	21%
PID28	0.177071	100	21%
PID28	0.259782	100	21%
PID28	0.322056	100	21%
PID28	0.141269	100	21%
PID28	0.150744	100	21%
PID28	0.00359488	100	21%
PID28	0.241248	100	21%
PID28	0.372269	100	21%
PID28	0.0288611	100	21%
PID28	0.377237	100	21%
PID28	0.209462	100	21%
PID28	0.406877	100	21%
PID28	0.364793	100	21%
PID28	0.0273455	100	21%
PID28	0.291783	100	21%
PID28	0.0955087	100	21%
PID28	0.354143	100	21%
PID28	0.0861706	100	21%
PID28	0.329417	100	21%
PID28	0.415228	100	21%
PID28	0.104498	100	21%
PID28	0.187649	100	21%
PID28	0.0754924	100	21%
PID28	0.0941492	100	21%
PID28	0.128758	100	21%
PID28	0.417308	100	21%
PID28	0.0928314	100	21%
PID28	0.146939	100	21%
PID28	0.362605	100	21%
PID28	0.235978	100	21%
PID28	0.0473349	100	21%
PID28	0.17703	100	21%
PID28	0.0657029	100	21%
PID28	0.556269	100	21%
PID28	0.443781	100	21%
PID28	0.0944253	100	21%
PID28	0.134376	100	21%
PID28	0.130886	100	21%
PID28	0.282423	100	21%
PID28	0.351195	100	21%
PID28	0.136903	100	21%
PID28	0.347628	100	21%
PID28	0.132153	100	21%
PID28	0.457921	100	21%
PID28	0.0130209	100	21%
PID28	0.0749228	100	21%
PID28	0.120495	100	21%
PID28	0.0752788	100	21%
PID28	0.409537	100	21%
PID28	0.111277	100	21%
PID28	0.193433	100	21%
PID28	0.155157	100	21%
PID28	0.117059	100	21%
PID28	0.0448443	100	21%
PID28	0.116854	100	21%
PID28	0.174094	100	21%
PID28	0.060415	100	21%
PID28	0.173085	100	21%
PID28	0.0714148	100	21%
PID28	0.0718506	100	21%
PID28	0.137344	100	21%
PID28	0.130017	100	21%
PID28	-0.0025935	100	21%
PID28	0.117197	100	21%
PID28	0.176725	100	21%
PID28	0.0222395	100	21%
PID28	0.176294	100	21%
PID28	0.303735	100	21%
PID28	0.0857702	100	21%
PID28	0.124486	100	21%
PID28	0.0863054	100	21%
PID28	0.116691	100	21%
PID28	0.129601	100	21%
PID28	0.306882	100	21%
PID28	0.105511	100	21%
PID28	0.11256	100	21%
PID28	0.363947	100	21%
PID28	0.0263328	100	21%
PID28	0.0761712	100	21%
PID28	0.0192241	100	21%
PID28	0.0594675	100	21%
PID28	-0.018682	100	21%
PID28	0.153826	100	21%
PID28	0.0602962	100	21%
PID28	0.0431946	100	21%
PID28	0.0355066	100	21%
PID28	0.0430796	100	21%
PID28	0.111722	100	21%
PID28	0.26451	100	21%
PID28	0.0755074	100	21%
PID28	0.00311724	100	21%
PID28	0.202491	100	21%
PID28	0.0413004	100	21%
PID28	0.0581217	100	21%
PID28	0.084749	100	21%
PID28	0.106511	100	21%
PID28	0.0916872	100	21%
PID28	-0.0145945	100	21%
PID28	0.212721	100	21%
PID28	0.0822371	100	21%
PID28	0.0471651	100	21%
PID28	0.0215787	100	21%
PID28	0.129093	100	21%
PID28	0.0212859	100	21%
PID28	0.374921	100	21%
PID28	0.100246	100	21%
PID28	0.226416	100	21%
PID28	0.0435032	100	21%
PID28	0.0900254	100	21%
PID28	0.115771	100	21%
PID28	0.133291	100	21%
PID28	0.121422	100	21%
PID28	0.0972712	100	21%
PID28	0.0629223	100	21%
PID28	0.0889779	100	21%
PID28	0.286596	100	21%
PID28	0.0266553	100	21%
PID28	0.0860358	100	21%
PID28	0.0614402	100	21%
PID28	0.135267	100	21%
PID28	0.225657	100	21%
PID28	0.25282	100	21%
PID28	0.222089	100	21%
PID28	0.0546512	100	21%
PID28	0.165073	100	21%
PID28	0.00760123	100	21%
PID28	0.0495835	100	21%
PID28	0.0513154	100	21%
PID28	0.461881	100	21%
PID28	0.0847951	100	21%
PID28	-0.00313271	100	21%
PID28	0.15356	100	21%
PID28	0.0300182	100	21%
PID28	0.00651806	100	21%
PID28	0.263342	100	21%
PID28	-0.0102316	100	21%
PID28	0.130712	100	21%
PID28	0.0132407	100	21%
PID28	0.115186	100	21%
PID28	0.384201	100	21%
PID28	0.0524364	100	21%
PID28	0.125952	100	21%
PID28	0.14659	100	21%
PID28	0.0669895	100	21%
PID28	0.0945361	100	21%
PID28	0.0492247	100	21%
PID28	0.135811	100	21%
PID28	0.183052	100	21%
PID28	0.0693445	100	21%
PID28	0.007867	100	21%
PID28	0.0272555	100	21%
PID28	0.0783215	100	21%
PID28	0.0452187	100	21%
PID28	0.430618	100	21%
PID28	0.0599066	100	21%
PID28	0.258054	100	21%
PID28	0.0628358	100	21%
PID28	0.0329193	100	21%
PID28	0.132174	100	21%
PID28	0.167523	100	21%
PID28	0.1024	100	21%
PID28	0.136071	100	21%
PID28	0.195672	100	21%
PID28	0.0485743	100	21%
PID28	0.253673	100	21%
PID28	0.101789	100	21%
PID28	0.103369	100	21%
PID28	0.149354	100	21%
PID28	0.42807	100	21%
PID28	0.108555	100	21%
PID28	0.105039	100	21%
PID28	0.114457	100	21%
PID28	0.153601	100	21%
PID28	0.394999	100	21%
PID28	0.159167	100	21%
PID28	0.0214228	100	21%
PID28	0.0338988	100	21%
PID28	0.0363825	100	21%
PID28	0.0257067	100	21%
PID28	0.0433509	100	21%
PID28	0.0224938	100	21%
PID28	0.0952621	100	21%
PID28	0.0296261	100	21%
PID28	0.378493	100	21%
PID28	0.136225	100	21%
PID28	0.514561	100	21%
PID28	0.0503372	100	21%
PID28	-0.00572016	100	21%
PID28	0.118515	100	21%
PID28	0.289225	100	21%
PID28	0.297799	100	21%
PID28	0.109518	100	21%
PID28	0.0183968	100	21%
PID28	0.0717996	100	21%
PID28	0.0698904	100	21%
PID28	0.0452863	100	21%
PID28	0.212242	100	21%
PID28	-0.0149535	100	21%
PID28	0.360391	100	21%
PID28	0.00263562	100	21%
PID28	0.212712	100	21%
PID28	0.0258301	100	21%
PID28	0.155835	100	21%
PID28	0.0489108	100	21%
PID28	0.0895265	100	21%
PID28	0.297121	100	21%
PID28	0.0271883	100	21%
PID28	0.188231	100	21%
PID28	0.121803	100	21%
PID28	0.144992	100	21%
PID28	-0.0022715	100	21%
PID28	0.100314	100	21%
PID28	0.189039	100	21%
PID28	0.186409	100	21%
PID28	0.397791	100	21%
PID28	0.53314	100	21%
PID28	0.320102	100	21%
PID28	0.410128	100	21%
PID28	0.133014	100	21%
PID28	0.0949911	100	21%
PID28	0.0896086	100	21%
PID28	0.325673	100	21%
PID28	0.379586	100	21%
PID28	0.0233556	100	21%
PID28	0.232356	100	21%
PID28	0.185794	100	21%
PID28	0.120036	100	21%
PID28	0.0865784	100	21%
PID28	0.136424	100	21%
PID28	0.18161	100	21%
PID28	0.0641927	100	21%
PID28	0.05906	100	21%
PID28	0.303249	100	21%
PID28	0.00487746	100	21%
PID28	0.129416	100	21%
PID28	0.0597678	100	21%
PID28	0.0320347	100	21%
PID28	0.277775	100	21%
PID28	0.158417	100	21%
PID28	0.154097	100	21%
PID28	0.186909	100	21%
PID28	0.341494	100	21%
PID28	0.453173	100	21%
PID28	0.237114	100	21%
PID28	0.290542	100	21%
PID28	0.102323	100	21%
PID28	0.0934638	100	21%
PID28	0.331345	100	21%
PID28	0.0495521	100	21%
PID28	0.238163	100	21%
PID28	0.162838	100	21%
PID28	0.12408	100	21%
PID28	0.157181	100	21%
PID28	0.412859	100	21%
PID28	0.0629642	100	21%
PID28	0.167157	100	21%
PID28	0.34013	100	21%
PID28	0.166146	100	21%
PID28	0.17916	100	21%
PID28	0.105737	100	21%
PID28	0.151229	100	21%
PID28	0.141754	100	21%
PID28	0.0627079	100	21%
PID28	0.109004	100	21%
PID28	0.357339	100	21%
PID28	0.0919131	100	21%
PID28	0.0594005	100	21%
PID28	0.467344	100	21%
PID28	0.31659	100	21%
PID28	0.128961	100	21%
PID28	-0.0272269	100	21%
PID28	0.0480408	100	21%
PID28	0.00332872	100	21%
PID28	-0.00929318	100	21%
PID28	0.103637	100	21%
PID28	0.147262	100	21%
PID28	0.0524347	100	21%
PID28	0.149629	100	21%
PID28	0.378168	100	21%
PID28	0.223579	100	21%
PID28	0.502834	100	21%
PID28	0.305742	100	21%
PID28	0.306601	100	21%
PID28	0.273783	100	21%
PID28	0.379356	100	21%
PID28	0.235352	100	21%
PID28	0.215655	100	21%
PID28	0.0700082	100	21%
PID28	0.0782375	100	21%
PID28	0.107922	100	21%
PID28	0.0679172	100	21%
PID28	0.110893	100	21%
PID28	0.237614	100	21%
PID28	0.0896633	100	21%
PID28	0.0523488	100	21%
PID28	0.169968	100	21%
PID28	0.0489215	100	21%
PID28	0.0670802	100	21%
PID28	0.0894774	100	21%
PID28	-0.00641523	100	21%
PID28	0.078952	100	21%
PID28	0.56312	100	21%
PID28	0.273359	100	21%
PID28	0.0521318	100	21%
PID28	0.0709071	100	21%
PID28	0.0894638	100	21%
PID28	0.0996261	100	21%
PID28	0.133083	100	21%
PID28	0.247434	100	21%
PID28	0.528849	100	21%
PID28	0.262559	100	21%
PID28	0.0339338	100	21%
PID28	0.354653	100	21%
PID28	0.0282971	100	21%
PID28	0.0592695	100	21%
PID28	0.0406306	100	21%
PID28	0.0917865	100	21%
PID28	0.167971	100	21%
PID28	0.0376425	100	21%
PID28	0.117139	100	21%
PID28	0.120863	100	21%
PID28	0.254027	100	21%
PID28	0.104306	100	21%
PID28	0.0287871	100	21%
PID28	0.117317	100	21%
PID28	0.275394	100	21%
PID28	0.0709493	100	21%
PID28	0.0558178	100	21%
PID28	0.300118	100	21%
PID28	0.00664398	100	21%
PID28	0.126401	100	21%
PID28	0.0558394	100	21%
PID28	0.119087	100	21%
PID28	0.138125	100	21%
PID28	0.0986524	100	21%
PID28	0.105248	100	21%
PID28	0.105549	100	21%
PID28	0.149538	100	21%
PID28	0.100114	100	21%
PID28	0.0850565	100	21%
PID28	0.115641	100	21%
PID28	0.105361	100	21%
PID28	0.109208	100	21%
PID28	0.0745562	100	21%
PID28	0.223175	100	21%
PID28	0.229357	100	21%
PID28	0.450862	100	21%
PID28	0.098644	100	21%
PID28	0.0287393	100	21%
PID28	0.271968	100	21%
PID28	0.137214	100	21%
PID28	0.267225	100	21%
PID28	0.325831	100	21%
PID28	0.0460646	100	21%
PID28	0.294524	100	21%
PID28	0.127247	100	21%
PID28	0.135947	100	21%
PID28	0.234977	100	21%
PID28	0.0518353	100	21%
PID28	0.152518	100	21%
PID28	0.0727164	100	21%
PID28	0.280397	100	21%
PID28	0.367395	100	21%
PID28	0.0319392	100	21%
PID28	0.37965	100	21%
PID28	0.257666	100	21%
PID28	0.271502	100	21%
PID28	0.248511	100	21%
PID28	0.452402	100	21%
PID28	0.115287	100	21%
PID28	0.0659674	100	21%
PID28	0.106022	100	21%
PID28	0.305104	100	21%
PID28	0.299558	100	21%
PID28	0.283484	100	21%
PID28	0.297199	100	21%
PID28	0.0304252	100	21%
PID28	0.113938	100	21%
PID28	0.0275879	100	21%
PID28	0.240253	100	21%
PID28	0.111111	100	21%
PID28	0.355255	100	21%
PID28	0.20274	100	21%
PID28	0.0336092	100	21%
PID28	0.344179	100	21%
PID28	0.334429	100	21%
PID28	0.418452	100	21%
PID28	0.140517	100	21%
PID28	0.367296	100	21%
PID28	0.295128	100	21%
PID28	0.384802	100	21%
PID28	0.131412	100	21%
PID28	0.0913225	100	21%
PID28	0.201731	100	21%
PID28	0.218476	100	21%
PID28	0.203752	100	21%
PID28	0.0596341	100	21%
PID28	0.334297	100	21%
PID28	0.0265527	100	21%
PID28	0.0478728	100	21%
PID28	0.229063	100	21%
PID28	0.056088	100	21%
PID28	0.138695	100	21%
PID28	0.107557	100	21%
PID28	0.182646	100	21%
PID28	0.0968395	100	21%
PID28	0.0891679	100	21%
PID28	0.175815	100	21%
PID28	0.109558	100	21%
PID28	0.135945	100	21%
PID28	0.0889608	100	21%
PID28	0.279506	100	21%
PID28	-0.0136372	100	21%
PID28	0.252333	100	21%
PID28	0.0361815	100	21%
PID28	0.030063	100	21%
PID28	0.125171	100	21%
PID28	0.0428017	100	21%
PID28	0.319078	100	21%
PID28	0.222309	100	21%
PID28	0.105491	100	21%
PID28	0.319288	100	21%
PID28	0.215802	100	21%
PID28	0.0256841	100	21%
PID28	0.195589	100	21%
PID28	0.0509521	100	21%
PID28	0.365633	100	21%
PID28	0.0585457	100	21%
PID28	0.0107748	100	21%
PID28	-0.0154802	100	21%
PID28	0.231527	100	21%
PID28	0.0478079	100	21%
PID28	-0.0291718	100	21%
PID28	0.114325	100	21%
PID28	-0.0224974	100	21%
PID28	0.00246098	100	21%
PID28	0.105319	100	21%
PID28	0.059648	100	21%
PID28	0.223775	100	21%
PID28	0.146648	100	21%
PID28	0.177778	100	21%
PID28	0.222615	100	21%
PID28	0.06259	100	21%
PID28	0.0534436	100	21%
PID28	0.117579	100	21%
PID28	0.0558044	100	21%
PID28	0.0850752	100	21%
PID28	0.0326174	100	21%
PID28	0.132243	100	21%
PID28	0.0880737	100	21%
PID28	0.212615	100	21%
PID28	0.0821109	100	21%
PID28	0.357897	100	21%
PID28	-0.0247163	100	21%
PID28	0.300715	100	21%
PID28	0.0768207	100	21%
PID28	0.0801331	100	21%
PID28	0.0806256	100	21%
PID28	0.0384863	100	21%
PID28	-0.00936304	100	21%
PID28	0.0635439	100	21%
PID28	0.191404	100	21%
PID28	0.0522464	100	21%
PID28	0.0916838	100	21%
PID28	0.0110186	100	21%
PID28	0.197995	100	21%
PID28	0.101154	100	21%
PID28	0.154501	100	21%
PID28	0.0177429	100	21%
PID28	0.0327107	100	21%
PID28	0.0663229	100	21%
PID28	0.133508	100	21%
PID28	0.0729331	100	21%
PID28	0.245776	100	21%
PID28	0.0643688	100	21%
PID28	0.180677	100	21%
PID28	-0.0247828	100	21%
PID28	-0.0246974	100	21%
PID28	0.343669	100	21%
PID28	0.0119374	100	21%
PID28	0.226802	100	21%
PID28	0.0360426	100	21%
PID28	0.231654	100	21%
PID28	0.097428	100	21%
PID28	0.011183	100	21%
PID28	0.0274875	100	21%
PID28	0.141867	100	21%
PID28	0.29249	100	21%
PID28	0.0667159	100	21%
PID28	0.235171	100	21%
PID28	0.0672728	100	21%
PID28	0.0602174	100	21%
PID28	-0.0359981	100	21%
PID28	0.0834898	100	21%
PID28	0.175412	100	21%
PID28	-0.00495132	100	21%
PID28	0.123477	100	21%
PID28	0.0247373	100	21%
PID28	0.0260786	100	21%
PID28	0.0762672	100	21%
PID28	0.0540684	100	21%
PID28	0.00681958	100	21%
PID28	0.254235	100	21%
PID28	0.0654241	100	21%
PID28	0.0751766	100	21%
PID28	0.0256489	100	21%
PID28	0.0373378	100	21%
PID28	0.0810183	100	21%
PID28	0.0401433	100	21%
PID28	0.00387848	100	21%
PID28	0.0187624	100	21%
PID28	-0.0326747	100	21%
PID28	0.114624	100	21%
PID28	0.0654874	100	21%
PID28	0.0662958	100	21%
PID28	0.0977245	100	21%
PID28	0.279377	100	21%
PID28	0.0598008	100	21%
PID28	0.233201	100	21%
PID28	0.338925	100	21%
PID28	0.114238	100	21%
PID28	0.105939	100	21%
PID28	0.097381	100	21%
PID28	0.207119	100	21%
PID28	0.0598296	100	21%
PID28	0.098082	100	21%
PID28	0.019983	100	21%
PID28	0.125498	100	21%
PID28	0.125577	100	21%
PID28	0.0581265	100	21%
PID28	0.182725	100	21%
PID28	0.0968795	100	21%
PID28	0.064318	100	21%
PID28	0.0570103	100	21%
PID28	0.16227	100	21%
PID28	-0.0244685	100	21%
PID28	-0.0209492	100	21%
PID28	0.0112448	100	21%
PID28	0.0553337	100	21%
PID28	0.261725	100	21%
PID28	0.101785	100	21%
PID28	0.143924	100	21%
PID28	0.0971884	100	21%
PID28	0.0861863	100	21%
PID28	0.00530712	100	21%
PID28	0.078047	100	21%
PID28	0.0521532	100	21%
PID28	0.0658962	100	21%
PID28	0.0969718	100	21%
PID28	0.0259998	100	21%
PID28	0.0680912	100	21%
PID28	0.133311	100	21%
PID28	0.0263356	100	21%
PID28	-0.0177158	100	21%
PID28	0.0168664	100	21%
PID28	0.112728	100	21%
PID28	0.0642265	100	21%
PID28	0.0644722	100	21%
PID28	0.0471312	100	21%
PID28	0.0230892	100	21%
PID28	0.0197827	100	21%
PID28	0.0377906	100	21%
PID28	0.0946403	100	21%
PID28	0.0235647	100	21%
PID28	0.0274744	100	21%
PID28	0.0192383	100	21%
PID28	0.0601071	100	21%
PID28	0.0595307	100	21%
PID28	0.0619285	100	21%
PID28	0.11657	100	21%
PID28	0.0917031	100	21%
PID28	0.00868699	100	21%
PID28	0.182828	100	21%
PID28	-0.0095628	100	21%
PID28	0.0004652	100	21%
PID28	0.144734	100	21%
PID28	-0.0405024	100	21%
PID28	0.107951	100	21%
PID28	0.105001	100	21%
PID28	0.0551829	100	21%
PID28	0.160247	100	21%
PID28	0.120354	100	21%
PID28	0.0657343	100	21%
PID28	0.101338	100	21%
PID28	0.0706811	100	21%
PID28	0.0754352	100	21%
PID28	0.050268	100	21%
PID28	0.0224564	100	21%
PID28	-0.0437057	100	21%
PID28	0.0750288	100	21%
PID28	0.0612014	100	21%
PID28	0.0576445	100	21%
PID28	0.107692	100	21%
PID28	0.0604451	100	21%
PID28	0.147534	100	21%
PID28	0.0303333	100	21%
PID28	0.0522167	100	21%
PID28	0.0689473	100	21%
PID28	0.0206693	100	21%
PID28	0.0617711	100	21%
PID28	0.0482639	100	21%
PID28	0.0880009	100	21%
PID28	0.069342	100	21%
PID28	0.0802985	100	21%
PID28	0.0673198	100	21%
PID28	0.0898529	100	21%
PID28	0.133899	100	21%
PID28	0.086907	100	21%
PID28	0.0324306	100	21%
PID28	-0.0148518	100	21%
PID28	-0.00346206	100	21%
PID28	0.0654858	100	21%
PID28	0.0636106	100	21%
PID28	0.318677	100	21%
PID28	0.100353	100	21%
PID28	0.0631398	100	21%
PID28	0.0648254	100	21%
PID28	0.0899316	100	21%
PID28	0.130165	100	21%
PID28	0.0623212	100	21%
PID28	0.0374636	100	21%
PID28	0.089011	100	21%
PID28	0.091129	100	21%
PID28	0.147241	100	21%
PID28	0.065054	100	21%
PID28	0.242017	100	21%
PID28	0.0684596	100	21%
PID28	0.0893326	100	21%
PID28	0.0628004	100	21%
PID28	0.169329	100	21%
PID28	0.0945033	100	21%
PID28	0.0941253	100	21%
PID28	0.364146	100	21%
PID28	0.0916399	100	21%
PID28	0.10075	100	21%
PID28	0.118346	100	21%
PID28	0.119019	100	21%
PID28	0.0736633	100	21%
PID28	0.0968202	100	21%
PID28	0.0985253	100	21%
PID28	-0.00343355	100	21%
PID28	0.162488	100	21%
PID28	0.130376	100	21%
PID28	0.293803	100	21%
PID28	0.0685114	100	21%
PID28	0.0374355	100	21%
PID28	0.0904329	100	21%
PID28	0.1761	100	21%
PID28	0.0566043	100	21%
PID28	0.118029	100	21%
PID28	0.0625163	100	21%
PID28	0.0697713	100	21%
PID28	0.0576645	100	21%
PID28	0.114004	100	21%
PID28	0.316306	100	21%
PID28	0.100373	100	21%
PID28	-0.00819372	100	21%
PID28	0.101465	100	21%
PID28	0.097432	100	21%
PID28	0.100503	100	21%
PID28	0.0990835	100	21%
PID28	0.33492	100	21%
PID28	-0.0213025	100	21%
PID28	0.0416574	100	21%
PID28	0.104928	100	21%
PID28	0.0655106	100	21%
PID28	0.0908054	100	21%
PID28	0.232607	100	21%
PID28	0.415911	100	21%
PID28	0.0561885	100	21%
PID28	0.119215	100	21%
PID28	0.164147	100	21%
PID28	0.261901	100	21%
PID28	0.0973488	100	21%
PID28	0.121541	100	21%
PID28	0.138516	100	21%
PID28	0.313094	100	21%
PID28	0.206396	100	21%
PID28	0.328635	100	21%
PID28	0.180629	100	21%
PID28	0.0281532	100	21%
PID28	0.282902	100	21%
PID28	0.0911534	100	21%
PID28	0.194479	100	21%
PID28	0.0543084	100	21%
PID28	0.374936	100	21%
PID28	0.0725201	100	21%
PID28	0.0287875	100	21%
PID28	0.0143772	100	21%
PID28	0.142385	100	21%
PID28	-0.00252499	100	21%
PID28	0.0349093	100	21%
PID28	0.186709	100	21%
PID28	0.107724	100	21%
PID28	0.0326592	100	21%
PID28	0.0726869	100	21%
PID28	0.0171569	100	21%
PID28	0.0735536	100	21%
PID28	0.0462509	100	21%
PID28	0.0210847	100	21%
PID28	0.0459097	100	21%
PID28	0.152145	100	21%
PID28	0.0878616	100	21%
PID28	0.0612958	100	21%
PID28	0.142581	100	21%
PID28	0.327072	100	21%
PID28	0.0369264	100	21%
PID28	0.10831	100	21%
PID28	0.0965906	100	21%
PID28	0.241876	100	21%
PID28	0.00630813	100	21%
PID28	0.434836	100	21%
PID28	0.119715	100	21%
PID28	0.139884	100	21%
PID28	0.427171	100	21%
PID28	0.328478	100	21%
PID28	0.0350169	100	21%
PID28	0.378367	100	21%
PID28	0.303102	100	21%
PID28	0.323659	100	21%
PID28	0.0763311	100	21%
PID28	0.0681537	100	21%
PID28	0.0399434	100	21%
PID28	0.014164	100	21%
PID28	0.290117	100	21%
PID28	0.122748	100	21%
PID28	0.0942635	100	21%
PID28	0.355346	100	21%
PID28	0.135699	100	21%
PID28	0.0571537	100	21%
PID28	0.195067	100	21%
PID28	0.0274304	100	21%
PID28	0.359384	100	21%
PID28	0.105942	100	21%
PID28	0.0614023	100	21%
PID28	0.450464	100	21%
PID28	0.187685	100	21%
PID28	0.0135435	100	21%
PID28	0.128094	100	21%
PID28	0.103222	100	21%
PID28	0.0987164	100	21%
PID28	0.0904533	100	21%
PID28	0.419036	100	21%
PID28	0.229584	100	21%
PID28	0.327462	100	21%
PID28	0.0769222	100	21%
PID28	0.109854	100	21%
PID28	0.217974	100	21%
PID28	0.0207335	100	21%
PID28	0.156861	100	21%
PID28	-0.00162725	100	21%
PID28	0.105882	100	21%
PID28	0.0832686	100	21%
PID28	0.142545	100	21%
PID28	0.36203	100	21%
PID28	0.0643626	100	21%
PID28	0.121644	100	21%
PID28	0.177974	100	21%
PID28	-0.0386648	100	21%
PID28	0.117605	100	21%
PID28	0.0502096	100	21%
PID28	0.0798643	100	21%
PID28	0.104549	100	21%
PID28	0.209849	100	21%
PID28	0.0877765	100	21%
PID28	0.025165	100	21%
PID28	0.0528543	100	21%
PID28	0.148518	100	21%
PID28	0.14085	100	21%
PID28	0.0142587	100	21%
PID28	0.0195946	100	21%
PID28	-0.0245037	100	21%
PID28	0.272596	100	21%
PID28	-0.0438402	100	21%
PID28	0.0423696	100	21%
PID28	-0.0119187	100	21%
PID28	0.118078	100	21%
PID28	0.417867	100	21%
PID28	0.0614277	100	21%
PID28	0.0169659	100	21%
PID28	0.0946952	100	21%
PID28	0.0452271	100	21%
PID28	0.260759	100	21%
PID28	0.630152	100	21%
PID28	0.0994261	100	21%
PID28	0.11697	100	21%
PID28	0.0285986	100	21%
PID28	0.0494622	100	21%
PID28	0.0438811	100	21%
PID28	0.123769	100	21%
PID28	0.0231125	100	21%
PID28	0.276485	100	21%
PID28	0.195518	100	21%
PID28	0.0748275	100	21%
PID28	0.0995422	100	21%
PID28	0.0577079	100	21%
PID28	0.125705	100	21%
PID28	0.0862515	100	21%
PID28	-0.0172101	100	21%
PID28	0.0450864	100	21%
PID28	0.258028	100	21%
PID28	0.0298494	100	21%
PID28	0.0396801	100	21%
PID28	0.0516458	100	21%
PID28	0.0497493	100	21%
PID28	0.101547	100	21%
PID28	0.00231382	100	21%
PID28	0.026981	100	21%
PID28	-0.0509766	100	21%
PID28	0.0510481	100	21%
PID28	0.055762	100	21%
PID28	0.0947166	100	21%
PID28	0.0341407	100	21%
PID28	0.0384969	100	21%
PID28	0.0289149	100	21%
PID28	0.0860462	100	21%
PID28	0.248103	100	21%
PID28	0.274044	100	21%
PID28	0.0960938	100	21%
PID28	0.0900058	100	21%
PID28	0.0434493	100	21%
PID28	0.0407935	100	21%
PID28	0.0813044	100	21%
PID28	0.245907	100	21%
PID28	0.0843185	100	21%
PID28	0.077094	100	21%
PID28	-0.0539753	100	21%
PID28	0.0624138	100	21%
PID28	0.233864	100	21%
PID28	0.0388764	100	21%
PID28	0.107077	100	21%
PID28	0.0473574	100	21%
PID28	0.0208442	100	21%
PID28	0.100919	100	21%
PID28	0.0610856	100	21%
PID28	-0.0144238	100	21%
PID28	0.0658536	100	21%
PID28	0.013718	100	21%
PID28	0.0210794	100	21%
PID28	0.274103	100	21%
PID28	0.0692985	100	21%
PID28	0.0829348	100	21%
PID28	0.138596	100	21%
PID28	0.049425	100	21%
PID28	0.315491	100	21%
PID28	0.217421	100	21%
PID28	0.00377065	100	21%
PID28	0.152991	100	21%
PID28	0.173203	100	21%
PID28	-0.0768351	100	21%
PID28	0.0359896	100	21%
PID28	0.0395278	100	21%
PID28	0.0912388	100	21%
PID28	0.0050136	100	21%
PID28	0.0443982	100	21%
PID28	-0.0257845	100	21%
PID28	0.102692	100	21%
PID28	0.104238	100	21%
PID28	-0.0419649	100	21%
PID28	0.0692487	100	21%
PID28	0.0278084	100	21%
PID28	0.197805	100	21%
PID28	-0.0207651	100	21%
PID28	0.0175184	100	21%
PID28	0.0413446	100	21%
PID28	0.0570806	100	21%
PID28	0.0250171	100	21%
PID28	0.128091	100	21%
PID28	0.0681726	100	21%
PID28	0.231464	100	21%
PID28	0.01438	100	21%
PID28	0.208843	100	21%
PID28	-0.0326541	100	21%
PID28	0.124492	100	21%
PID28	0.360702	100	21%
PID28	0.406168	100	21%
PID28	0.152963	100	21%
PID28	0.109945	100	21%
PID28	0.258267	100	21%
PID28	-0.0109723	100	21%
PID28	0.0355373	100	21%
PID28	0.362044	100	21%
PID28	0.00516372	100	21%
PID28	0.00314511	100	21%
PID28	0.104045	100	21%
PID28	0.105226	100	21%
PID28	0.13127	100	21%
PID28	-0.0660562	100	21%
PID28	-0.0201328	100	21%
PID28	0.0710797	100	21%
PID28	0.0424473	100	21%
PID28	0.13961	100	21%
PID28	0.0780111	100	21%
PID28	0.0609127	100	21%
PID28	0.0123771	100	21%
PID28	0.111508	100	21%
PID28	0.145098	100	21%
PID28	0.126144	100	21%
PID28	0.101083	100	21%
PID28	0.40345	100	21%
PID28	0.0511306	100	21%
PID28	0.247823	100	21%
PID28	0.0159674	100	21%
PID28	0.0927158	100	21%
PID28	0.0277528	100	21%
PID28	0.156628	100	21%
PID28	0.148299	100	21%
PID28	0.13031	100	21%
PID28	0.375751	100	21%
PID28	0.0723337	100	21%
PID28	0.109639	100	21%
PID28	0.0802989	100	21%
PID28	0.0747966	100	21%
PID28	0.00894493	100	21%
PID28	0.163527	100	21%
PID28	0.0364878	100	21%
PID28	0.0310719	100	21%
PID28	0.14102	100	21%
PID28	0.111598	100	21%
PID28	0.0941046	100	21%
PID28	0.10349	100	21%
PID28	0.0837725	100	21%
PID28	0.142479	100	21%
PID28	0.13679	100	21%
PID28	0.0160473	100	21%
PID28	0.0226502	100	21%
PID28	0.282025	100	21%
PID28	0.067099	100	21%
PID28	0.103563	100	21%
PID28	0.306823	100	21%
PID28	0.0773843	100	21%
PID28	0.358054	100	21%
PID28	-0.00177663	100	21%
PID28	-0.000610941	100	21%
PID28	0.0331387	100	21%
PID28	0.524544	100	21%
PID28	0.102673	100	21%
PID28	0.263065	100	21%
PID28	0.136344	100	21%
PID28	0.089895	100	21%
PID28	0.0226054	100	21%
PID28	0.222899	100	21%
PID28	0.0188823	100	21%
PID28	-0.0234823	100	21%
PID28	0.068149	100	21%
PID28	0.131727	100	21%
PID28	0.0640798	100	21%
PID28	0.141813	100	21%
PID28	0.0261981	100	21%
PID28	0.0411109	100	21%
PID28	0.0233757	100	21%
PID28	0.546506	100	21%
PID28	0.0323288	100	21%
PID28	0.106037	100	21%
PID28	0.210666	100	21%
PID28	0.116242	100	21%
PID28	0.161459	100	21%
PID28	0.051124	100	21%
PID28	0.111835	100	21%
PID28	0.0204583	100	21%
PID28	0.0511524	100	21%
PID28	0.177644	100	21%
PID28	0.215754	100	21%
PID28	0.115203	100	21%
PID28	0.0770117	100	21%
PID28	0.0951207	100	21%
PID28	0.105724	100	21%
PID28	0.208801	100	21%
PID28	0.103355	100	21%
PID28	0.0709401	100	21%
PID28	0.133994	100	21%
PID28	0.147132	100	21%
PID28	0.146266	100	21%
PID28	0.069456	100	21%
PID28	0.0969837	100	21%
PID28	-0.0137673	100	21%
PID28	0.0649753	100	21%
PID28	0.0773591	100	21%
PID28	0.132598	100	21%
PID28	0.362224	100	21%
PID28	-0.000413458	100	21%
PID28	0.163287	100	21%
PID28	0.399747	100	21%
PID28	0.118822	100	21%
PID28	0.115743	100	21%
PID28	0.469354	100	21%
PID28	0.386724	100	21%
PID28	0.0761677	100	21%
PID28	0.0801992	100	21%
PID28	0.0281125	100	21%
PID28	0.151013	100	21%
PID28	0.127484	100	21%
PID28	0.155099	100	21%
PID28	0.0341134	100	21%
PID28	0.115758	100	21%
PID28	0.156031	100	21%
PID28	0.0336949	100	21%
PID28	0.0672835	100	21%
PID28	0.0943823	100	21%
PID28	0.0651356	100	21%
PID28	0.0975018	100	21%
PID28	0.442917	100	21%
PID28	0.0959892	100	21%
PID28	0.175981	100	21%
PID28	0.0779253	100	21%
PID28	0.164174	100	21%
PID28	0.0163289	100	21%
PID28	0.118857	100	21%
PID28	0.303166	100	21%
PID28	0.420792	100	21%
PID28	0.163284	100	21%
PID28	0.123454	100	21%
PID28	0.0552552	100	21%
PID28	0.045399	100	21%
PID28	0.114126	100	21%
PID28	0.038421	100	21%
PID28	0.0748187	100	21%
PID28	0.0799485	100	21%
PID28	0.0304563	100	21%
PID28	0.169174	100	21%
PID28	0.450618	100	21%
PID28	0.159234	100	21%
PID28	0.0221061	100	21%
PID28	0.114338	100	21%
PID28	0.118383	100	21%
PID28	0.127863	100	21%
PID28	0.0282635	100	21%
PID28	0.124183	100	21%
PID28	0.158701	100	21%
PID28	0.116188	100	21%
PID28	0.0175977	100	21%
PID28	0.0280877	100	21%
PID28	0.234834	100	21%
PID28	0.157271	100	21%
PID28	0.100085	100	21%
PID28	0.0506486	100	21%
PID28	0.0241949	100	21%
PID28	0.287349	100	21%
PID28	0.142136	100	21%
PID28	0.0686875	100	21%
PID28	0.0916004	100	21%
PID28	0.147773	100	21%
PID28	0.103163	100	21%
PID28	0.0173834	100	21%
PID28	0.130487	100	21%
PID28	0.34097	100	21%
PID28	0.378738	100	21%
PID28	0.0824389	100	21%
PID28	0.0369028	100	21%
PID28	0.115499	100	21%
PID28	0.0188182	100	21%
PID28	0.329472	100	21%
PID28	0.141709	100	21%
PID28	0.131066	100	21%
PID28	0.430013	100	21%
PID28	0.128765	100	21%
PID28	0.069117	100	21%
PID28	0.0877867	100	21%
PID28	0.104456	100	21%
PID28	0.0712845	100	21%
PID28	0.300018	100	21%
PID28	0.0050432	100	21%
PID28	-0.0194175	100	21%
PID28	0.176138	100	21%
PID28	0.142334	100	21%
PID28	0.11202	100	21%
PID28	0.0419876	100	21%
PID28	0.28803	100	21%
PID28	0.168242	100	21%
PID28	0.19576	100	21%
PID28	0.197319	100	21%
PID28	0.176111	100	21%
PID28	0.282462	100	21%
PID28	0.323839	100	21%
PID28	0.0942833	100	21%
PID28	0.279406	100	21%
PID28	0.123337	100	21%
PID28	0.173799	100	21%
PID28	0.0946552	100	21%
PID28	0.0920187	100	21%
PID28	0.0956277	100	21%
PID28	0.140536	100	21%
PID28	0.0301288	100	21%
PID28	0.0880945	100	21%
PID28	0.0271026	100	21%
PID28	0.0894989	100	21%
PID28	0.101272	100	21%
PID28	0.153887	100	21%
PID28	0.165279	100	21%
PID28	0.170453	100	21%
PID28	0.0630475	100	21%
PID28	0.331227	100	21%
PID28	0.0528317	100	21%
PID28	0.0581386	100	21%
PID28	0.270475	100	21%
PID28	0.220167	100	21%
PID28	0.0154317	100	21%
PID28	0.102204	100	21%
PID28	0.253614	100	21%
PID28	0.0313135	100	21%
PID28	0.104926	100	21%
PID28	0.0898152	100	21%
PID28	0.0350708	100	21%
PID28	-0.0235114	100	21%
PID28	0.0933476	100	21%
PID28	0.018094	100	21%
PID28	0.0259007	100	21%
PID28	0.108004	100	21%
PID28	0.0248993	100	21%
PID28	0.267601	100	21%
PID28	0.0955801	100	21%
PID28	0.146263	100	21%
PID28	0.126764	100	21%
PID28	0.338973	100	21%
PID28	0.104066	100	21%
PID28	0.16263	100	21%
PID28	0.190102	100	21%
PID28	0.104877	100	21%
PID28	0.170584	100	21%
PID28	0.12022	100	21%
PID28	0.0457863	100	21%
PID28	0.0381749	100	21%
PID28	0.146537	100	21%
PID28	0.132839	100	21%
PID28	0.157461	100	21%
PID28	0.0942542	100	21%
PID28	0.148997	100	21%
PID28	0.0620072	100	21%
PID28	0.12249	100	21%
PID28	0.0191033	100	21%
PID28	0.0433445	100	21%
PID28	0.146107	100	21%
PID28	0.166782	100	21%
PID28	0.119096	100	21%
PID28	0.140246	100	21%
PID28	-0.0125935	100	21%
PID28	0.135107	100	21%
PID28	0.0927219	100	21%
PID28	0.122204	100	21%
PID28	0.0189922	100	21%
PID28	0.0702922	100	21%
PID28	0.159249	100	21%
PID28	0.0513814	100	21%
PID28	0.134627	100	21%
PID28	0.0788215	100	21%
PID28	0.00596656	100	21%
PID28	0.15171	100	21%
PID28	0.00822054	100	21%
PID28	0.108927	100	21%
PID28	0.139448	100	21%
PID28	0.242436	100	21%
PID28	0.0463082	100	21%
PID28	0.0671218	100	21%
PID28	0.522763	100	21%
PID28	0.0615817	100	21%
PID28	0.0434592	100	21%
PID28	0.358774	100	21%
PID28	0.127512	100	21%
PID28	0.176947	100	21%
PID28	0.0142767	100	21%
PID28	0.362978	100	21%
PID28	0.057132	100	21%
PID28	0.00654216	100	21%
PID28	0.331247	100	21%
PID28	0.160791	100	21%
PID28	0.347808	100	21%
PID28	0.0568996	100	21%
PID28	0.0822854	100	21%
PID28	0.267801	100	21%
PID28	0.0928142	100	21%
PID28	0.129538	100	21%
PID28	0.242121	100	21%
PID28	0.394907	100	21%
PID28	0.0335238	100	21%
PID28	0.121445	100	21%
PID28	0.0234896	100	21%
PID28	0.0925423	100	21%
PID28	0.0501292	100	21%
PID28	0.0398155	100	21%
PID28	0.317184	100	21%
PID28	0.240187	100	21%
PID28	0.12292	100	21%
PID28	0.375235	100	21%
PID28	0.0783553	100	21%
PID28	0.198946	100	21%
PID28	0.22528	100	21%
PID28	0.219863	100	21%
PID28	0.0398044	100	21%
PID28	0.0995557	100	21%
PID28	0.257299	100	21%
PID28	0.134188	100	21%
PID28	0.0282854	100	21%
PID28	0.109392	100	21%
PID28	0.00780896	100	21%
PID28	0.0994167	100	21%
PID28	-0.0178248	100	21%
PID28	-0.00699793	100	21%
PID28	0.138872	100	21%
PID28	0.157456	100	21%
PID28	0.103063	100	21%
PID28	0.17819	100	21%
PID28	0.0475259	100	21%
PID28	0.235179	100	21%
PID28	0.151379	100	21%
PID28	0.166718	100	21%
PID28	0.486056	100	21%
PID28	0.112688	100	21%
PID28	0.0300306	100	21%
PID28	0.272816	100	21%
PID28	0.322428	100	21%
PID28	0.136172	100	21%
PID28	0.101866	100	21%
PID28	0.104081	100	21%
PID28	0.120742	100	21%
PID28	0.128038	100	21%
PID28	0.0798783	100	21%
PID28	0.0532482	100	21%
PID28	0.233067	100	21%
PID28	0.13109	100	21%
PID28	0.117192	100	21%
PID28	0.139667	100	21%
PID28	0.103347	100	21%
PID28	0.0668273	100	21%
PID28	0.105757	100	21%
PID28	0.165633	100	21%
PID28	0.119852	100	21%
PID28	0.285577	100	21%
PID28	0.175749	100	21%
PID28	0.0877106	100	21%
PID28	0.361918	100	21%
PID28	0.116547	100	21%
PID28	0.410706	100	21%
PID28	0.129384	100	21%
PID28	0.290727	100	21%
PID28	0.123705	100	21%
PID28	0.0352651	100	21%
PID28	0.331141	100	21%
PID28	0.120166	100	21%
PID28	0.0458461	100	21%
PID28	0.239997	100	21%
PID28	0.317738	100	21%
PID28	0.282576	100	21%
PID28	0.253645	100	21%
PID28	0.0510272	100	21%
PID28	0.0596063	100	21%
PID28	0.149347	100	21%
PID28	0.331776	100	21%
PID28	0.0834697	100	21%
PID28	0.0696405	100	21%
PID28	0.133899	100	21%
PID28	0.0836771	100	21%
PID28	0.1068	100	21%
PID28	0.104981	100	21%
PID28	0.0594803	100	21%
PID28	0.124725	100	21%
PID28	0.0147108	100	21%
PID28	0.142537	100	21%
PID28	0.18019	100	21%
PID28	0.0913581	100	21%
PID28	0.0606922	100	21%
PID28	0.163378	100	21%
PID28	0.166108	100	21%
PID28	0.16054	100	21%
PID28	0.168799	100	21%
PID28	0.0597292	100	21%
PID28	0.0558923	100	21%
PID28	0.146793	100	21%
PID28	0.0489666	100	21%
PID28	0.168882	100	21%
PID28	0.104887	100	21%
PID28	0.134143	100	21%
PID28	0.0255104	100	21%
PID28	0.234767	100	21%
PID28	0.110166	100	21%
PID28	0.131292	100	21%
PID28	0.228413	100	21%
PID28	0.133459	100	21%
PID28	0.328625	100	21%
PID28	0.10217	100	21%
PID28	0.150818	100	21%
PID28	0.189006	100	21%
PID28	0.0785639	100	21%
PID28	0.203935	100	21%
PID28	0.115572	100	21%
PID28	0.0267144	100	21%
PID28	0.0611651	100	21%
PID28	0.196705	100	21%
PID28	0.271822	100	21%
PID28	0.0499784	100	21%
PID28	0.0561919	100	21%
PID28	0.126104	100	21%
PID28	0.0370226	100	21%
PID28	0.305478	100	21%
PID28	0.036729	100	21%
PID28	0.180607	100	21%
PID28	0.248072	100	21%
PID28	0.286947	100	21%
PID28	0.125294	100	21%
PID28	0.0765317	100	21%
PID28	0.376736	100	21%
PID28	0.152202	100	21%
PID28	0.052039	100	21%
PID28	0.147852	100	21%
PID28	0.286481	100	21%
PID28	0.0110343	100	21%
PID28	0.0112562	100	21%
PID28	0.0120593	100	21%
PID28	0.0141678	100	21%
PID28	0.0487055	100	21%
PID28	0.300979	100	21%
PID28	0.0559039	100	21%
PID28	0.0561923	100	21%
PID28	0.103691	100	21%
PID28	0.0385243	100	21%
PID28	0.0831206	100	21%
PID28	0.12642	100	21%
PID28	0.0700102	100	21%
PID28	0.099722	100	21%
PID28	0.116304	100	21%
PID28	0.164847	100	21%
PID28	0.0478796	100	21%
PID28	0.2974	100	21%
PID28	0.0255659	100	21%
PID28	0.201212	100	21%
PID28	-0.0107555	100	21%
PID28	0.0737527	100	21%
PID28	0.0337194	100	21%
PID28	0.0250897	100	21%
PID28	0.357501	100	21%
PID28	0.0821937	100	21%
PID28	0.149002	100	21%
PID28	0.256765	100	21%
PID28	0.0628432	100	21%
PID28	0.0871407	100	21%
PID28	0.0422231	100	21%
PID28	0.160047	100	21%
PID28	0.0398858	100	21%
PID28	0.13389	100	21%
PID28	0.0994098	100	21%
PID28	0.0165786	100	21%
PID28	0.134477	100	21%
PID28	0.292311	100	21%
PID28	0.151121	100	21%
PID28	0.11861	100	21%
PID28	0.103313	100	21%
PID28	0.0631829	100	21%
PID28	0.31419	100	21%
PID28	0.0367406	100	21%
PID28	0.397488	100	21%
PID28	0.331207	100	21%
PID28	0.128166	100	21%
PID28	0.293561	100	21%
PID28	0.0441562	100	21%
PID28	0.537995	100	21%
PID28	-0.0087616	100	21%
PID28	0.100035	100	21%
PID28	0.0108366	100	21%
PID28	0.094503	100	21%
PID28	0.388981	100	21%
PID28	0.0881799	100	21%
PID28	0.2694	100	21%
PID28	0.227237	100	21%
PID28	0.20188	100	21%
PID28	0.0457412	100	21%
PID28	0.0500465	100	21%
PID28	0.10676	100	21%
PID28	0.132687	100	21%
PID28	0.128118	100	21%
PID28	0.0398013	100	21%
PID28	0.0749281	100	21%
PID28	0.168152	100	21%
PID28	0.203963	100	21%
PID28	0.101574	100	21%
PID28	0.120608	100	21%
PID28	0.40127	100	21%
PID28	0.277941	100	21%
PID28	0.0798737	100	21%
PID28	0.3941	100	21%
PID28	0.0284683	100	21%
PID28	0.335983	100	21%
PID28	0.246422	100	21%
PID28	0.206476	100	21%
PID28	0.274448	100	21%
PID28	0.293185	100	21%
PID28	0.0933886	100	21%
PID28	0.280344	100	21%
PID28	0.186753	100	21%
PID28	0.0885244	100	21%
PID28	0.0832243	100	21%
PID28	0.0260447	100	21%
PID28	0.0236938	100	21%
PID28	0.365705	100	21%
PID28	0.0628549	100	21%
PID28	0.31227	100	21%
PID28	0.0796307	100	21%
PID28	0.039283	100	21%
PID28	0.113156	100	21%
PID28	0.0989166	100	21%
PID28	0.0963195	100	21%
PID28	0.145085	100	21%
PID28	0.340016	100	21%
PID28	0.0932233	100	21%
PID28	0.117963	100	21%
PID28	0.11488	100	21%
PID28	0.134639	100	21%
PID28	0.15235	100	21%
PID28	0.0159493	100	21%
PID28	0.0256041	100	21%
PID28	0.0102849	100	21%
PID28	0.139341	100	21%
PID28	0.145913	100	21%
PID28	0.14136	100	21%
PID28	0.132984	100	21%
PID28	0.0770929	100	21%
PID28	0.171346	100	21%
PID28	0.128315	100	21%
PID28	0.126103	100	21%
PID28	0.241777	100	21%
PID28	0.412871	100	21%
PID28	0.443568	100	21%
PID28	0.143909	100	21%
PID28	0.072648	100	21%
PID28	0.177987	100	21%
PID28	0.0100273	100	21%
PID28	0.320927	100	21%
PID28	0.248789	100	21%
PID28	0.135486	100	21%
PID28	0.38109	100	21%
PID28	0.308709	100	21%
PID28	0.420869	100	21%
PID28	0.414195	100	21%
PID28	0.0234106	100	21%
PID28	0.113284	100	21%
PID28	0.205973	100	21%
PID28	0.135602	100	21%
PID28	0.0668747	100	21%
PID28	0.0737099	100	21%
PID28	0.12327	100	21%
PID28	0.141394	100	21%
PID28	0.160164	100	21%
PID28	0.110933	100	21%
PID28	0.0788128	100	21%
PID28	0.272761	100	21%
PID28	0.0434264	100	21%
PID28	0.5294	100	21%
PID28	0.0692655	100	21%
PID28	0.076276	100	21%
PID28	0.0907767	100	21%
PID28	0.0307479	100	21%
PID28	0.09369	100	21%
PID28	0.0455499	100	21%
PID28	0.500616	100	21%
PID28	0.156956	100	21%
PID28	0.445559	100	21%
PID28	0.150367	100	21%
PID28	0.0418496	100	21%
PID28	0.0601323	100	21%
PID28	0.418799	100	21%
PID28	0.374854	100	21%
PID28	0.056006	100	21%
PID28	0.196785	100	21%
PID28	0.444857	100	21%
PID28	0.148318	100	21%
PID28	0.119714	100	21%
PID28	0.29946	100	21%
PID28	0.159668	100	21%
PID28	0.0831881	100	21%
PID28	0.204847	100	21%
PID28	0.03893	100	21%
PID28	0.199046	100	21%
PID28	0.218446	100	21%
PID28	0.0790737	100	21%
PID28	0.0130035	100	21%
PID28	0.154031	100	21%
PID28	0.135918	100	21%
PID28	0.22289	100	21%
PID28	0.182047	100	21%
PID28	0.108129	100	21%
PID28	0.0895143	100	21%
PID28	0.0337904	100	21%
PID28	0.147819	100	21%
PID28	0.0928089	100	21%
PID28	-0.0340288	100	21%
PID28	0.118179	100	21%
PID28	0.339161	100	21%
PID28	0.120852	100	21%
PID28	0.184458	100	21%
PID28	0.733589	100	21%
PID28	0.0563046	100	21%
PID28	0.436136	100	21%
PID28	0.0493695	100	21%
PID28	0.104268	100	21%
PID28	0.144428	100	21%
PID28	0.0460316	100	21%
PID28	0.0386047	100	21%
PID28	0.129649	100	21%
PID28	0.113858	100	21%
PID28	0.0857067	100	21%
PID28	0.0653795	100	21%
PID28	0.148276	100	21%
PID28	0.138763	100	21%
PID28	0.166159	100	21%
PID28	0.570389	100	21%
PID28	0.0413195	100	21%
PID28	0.267834	100	21%
PID28	0.054895	100	21%
PID28	0.0771935	100	21%
PID28	0.172041	100	21%
PID28	0.205634	100	21%
PID28	0.285783	100	21%
PID28	0.224653	100	21%
PID28	0.309459	100	21%
PID28	0.056638	100	21%
PID28	0.0469937	100	21%
PID28	0.248943	100	21%
PID28	0.110639	100	21%
PID28	0.35488	100	21%
PID28	0.0701149	100	21%
PID28	0.236558	100	21%
PID28	0.246032	100	21%
PID28	0.0104804	100	21%
PID28	0.47658	100	21%
PID28	0.306937	100	21%
PID28	0.0469678	100	21%
PID28	0.124257	100	21%
PID28	0.417918	100	21%
PID28	0.235587	100	21%
PID28	0.334121	100	21%
PID28	0.0605416	100	21%
PID28	0.390398	100	21%
PID28	0.394458	100	21%
PID28	0.275667	100	21%
PID28	0.341413	100	21%
PID28	0.0867777	100	21%
PID28	0.262328	100	21%
PID28	0.0450398	100	21%
PID28	0.1275	100	21%
PID28	0.280882	100	21%
PID28	0.222239	100	21%
PID28	0.110212	100	21%
PID28	0.0626114	100	21%
PID28	0.265138	100	21%
PID28	0.276002	100	21%
PID28	0.159654	100	21%
PID28	0.0287394	100	21%
PID28	0.278716	100	21%
PID28	0.237206	100	21%
PID28	0.262977	100	21%
PID28	0.308436	100	21%
PID28	0.0942946	100	21%
PID28	0.341164	100	21%
PID28	0.0694088	100	21%
PID28	0.161518	100	21%
PID28	0.0349591	100	21%
PID28	0.085262	100	21%
PID28	0.169156	100	21%
PID28	0.149174	100	21%
PID28	0.0916386	100	21%
PID28	0.129957	100	21%
PID28	0.0712056	100	21%
PID28	0.0327553	100	21%
PID28	0.131278	100	21%
PID28	0.0388268	100	21%
PID28	0.0537894	100	21%
PID28	0.110805	100	21%
PID28	0.11653	100	21%
PID28	0.351593	100	21%
PID28	0.235507	100	21%
PID28	0.045356	100	21%
PID28	0.270393	100	21%
PID28	0.25521	100	21%
PID28	0.180688	100	21%
PID28	0.277601	100	21%
PID28	0.0461065	100	21%
PID28	0.310143	100	21%
PID28	0.134487	100	21%
PID28	0.111335	100	21%
PID28	0.0939782	100	21%
PID28	0.0997821	100	21%
PID28	0.441814	100	21%
PID28	0.214299	100	21%
PID28	0.0546367	100	21%
PID28	0.0912161	100	21%
PID28	0.196462	100	21%
PID28	0.0273648	100	21%
PID28	0.12028	100	21%
PID28	0.296988	100	21%
PID28	0.0962621	100	21%
PID28	0.0201208	100	21%
PID28	0.0342964	100	21%
PID28	0.360184	100	21%
PID28	0.0664519	100	21%
PID28	0.0965961	100	21%
PID28	0.168575	100	21%
PID28	0.0631145	100	21%
PID28	0.130717	100	21%
PID28	0.10475	100	21%
PID28	0.275259	100	21%
PID28	0.195868	100	21%
PID28	0.00505123	100	21%
PID28	0.217793	100	21%
PID28	0.171261	100	21%
PID28	0.00589119	100	21%
PID28	0.266444	100	21%
PID28	0.128437	100	21%
PID28	0.0983744	100	21%
PID28	0.0280374	100	21%
PID28	0.0827953	100	21%
PID28	0.164924	100	21%
PID28	0.045705	100	21%
PID28	0.114127	100	21%
PID28	0.0654366	100	21%
PID28	0.107682	100	21%
PID28	0.0305725	100	21%
PID28	0.30734	100	21%
PID28	0.0573561	100	21%
PID28	0.0930473	100	21%
PID28	0.118048	100	21%
PID28	0.213453	100	21%
PID28	0.276473	100	21%
PID28	0.240281	100	21%
PID28	0.0794414	100	21%
PID28	0.0800482	100	21%
PID28	0.276158	100	21%
PID28	0.0251761	100	21%
PID28	0.0779153	100	21%
PID28	0.0662133	100	21%
PID28	0.163108	100	21%
PID28	0.280242	100	21%
PID28	0.197185	100	21%
PID28	0.135188	100	21%
PID28	0.347684	100	21%
PID28	0.114737	100	21%
PID28	0.0460313	100	21%
PID28	0.305408	100	21%
PID28	0.0755415	100	21%
PID28	0.0981089	100	21%
PID28	0.0182062	100	21%
PID28	0.0888034	100	21%
PID28	0.118114	100	21%
PID28	0.0208545	100	21%
PID28	-0.0129791	100	21%
PID28	0.0419209	100	21%
PID28	0.0408244	100	21%
PID28	0.0689614	100	21%
PID28	0.192847	100	21%
PID28	0.0709479	100	21%
PID28	-0.00185553	100	21%
PID28	0.0648088	100	21%
PID28	0.151698	100	21%
PID28	0.0848292	100	21%
PID28	0.0684123	100	21%
PID28	0.0544303	100	21%
PID28	0.107653	100	21%
PID28	0.194208	100	21%
PID28	0.15404	100	21%
PID28	0.027492	100	21%
PID28	0.0539839	100	21%
PID28	0.108807	100	21%
PID28	0.132637	100	21%
PID28	0.0420248	100	21%
PID28	0.333298	100	21%
PID28	0.292019	100	21%
PID28	0.1678	100	21%
PID28	0.110457	100	21%
PID28	0.120976	100	21%
PID28	0.207693	100	21%
PID28	0.0870488	100	21%
PID28	0.0198718	100	21%
PID28	0.341407	100	21%
PID28	0.188723	100	21%
PID28	0.0448084	100	21%
PID28	0.0360205	100	21%
PID28	0.073409	100	21%
PID28	0.0118606	100	21%
PID28	0.242256	100	21%
PID28	0.0446563	100	21%
PID28	0.0209905	100	21%
PID28	0.0829973	100	21%
PID28	0.0817617	100	21%
PID28	0.457591	100	21%
PID28	0.397715	100	21%
PID28	0.0596436	100	21%
PID28	0.106298	100	21%
PID28	0.0725685	100	21%
PID28	0.106199	100	21%
PID28	0.142973	100	21%
PID28	0.267975	100	21%
PID28	0.113517	100	21%
PID28	0.119324	100	21%
PID28	0.0619594	100	21%
PID28	0.0881645	100	21%
PID28	0.371194	100	21%
PID28	0.119763	100	21%
PID28	0.169432	100	21%
PID28	0.11717	100	21%
PID28	0.10169	100	21%
PID28	0.101232	100	21%
PID28	0.0794234	100	21%
PID28	0.074998	100	21%
PID28	0.147315	100	21%
PID28	0.0154758	100	21%
PID28	0.264625	100	21%
PID28	0.0237151	100	21%
PID28	0.12525	100	21%
PID28	0.0345672	100	21%
PID28	0.0709134	100	21%
PID28	0.148077	100	21%
PID28	0.151665	100	21%
PID28	0.0499171	100	21%
PID28	0.04124	100	21%
PID28	0.464859	100	21%
PID28	0.290012	100	21%
PID28	0.102184	100	21%
PID28	0.150055	100	21%
PID28	0.0149255	100	21%
PID28	0.0213698	100	21%
PID28	0.230703	100	21%
PID28	0.0986693	100	21%
PID28	0.0750823	100	21%
PID28	0.0975599	100	21%
PID28	0.0805372	100	21%
PID28	0.110488	100	21%
PID28	0.0302572	100	21%
PID28	0.0697076	100	21%
PID28	0.076567	100	21%
PID28	0.1185	100	21%
PID28	0.042778	100	21%
PID28	0.102558	100	21%
PID28	0.0785981	100	21%
PID28	0.124919	100	21%
PID28	0.131358	100	21%
PID28	0.0679757	100	21%
PID28	0.0881015	100	21%
PID28	0.0963556	100	21%
PID28	0.0661655	100	21%
PID28	0.207059	100	21%
PID28	0.0620615	100	21%
PID28	0.0542284	100	21%
PID28	0.223353	100	21%
PID28	0.0904459	100	21%
PID28	-0.0233816	100	21%
PID28	0.240788	100	21%
PID28	0.251161	100	21%
PID28	0.1577	100	21%
PID28	0.118236	100	21%
PID28	0.0797424	100	21%
PID28	0.0994295	100	21%
PID28	0.114128	100	21%
PID28	0.0719037	100	21%
PID28	0.103509	100	21%
PID28	0.312049	100	21%
PID28	0.448352	100	21%
PID28	0.0895148	100	21%
PID28	0.380933	100	21%
PID28	0.0301262	100	21%
PID28	0.219638	100	21%
PID28	0.113912	100	21%
PID28	0.0400145	100	21%
PID28	0.313731	100	21%
PID28	0.0445212	100	21%
PID28	0.0871632	100	21%
PID28	0.101573	100	21%
PID28	0.114368	100	21%
PID28	0.0689516	100	21%
PID28	0.134222	100	21%
PID28	0.243431	100	21%
PID28	0.0443811	100	21%
PID28	0.177029	100	21%
PID28	0.052946	100	21%
PID28	0.289742	100	21%
PID28	0.295567	100	21%
PID28	0.0542442	100	21%
PID28	0.0627675	100	21%
PID28	0.136312	100	21%
PID28	0.117278	100	21%
PID28	0.481501	100	21%
PID28	0.0927293	100	21%
PID28	0.121769	100	21%
PID28	0.112111	100	21%
PID28	0.2197	100	21%
PID28	0.077803	100	21%
PID28	0.112587	100	21%
PID28	0.329409	100	21%
PID28	0.113346	100	21%
PID28	0.296867	100	21%
PID28	0.0882198	100	21%
PID28	0.10723	100	21%
PID28	0.0925175	100	21%
PID28	0.024124	100	21%
PID28	0.0938726	100	21%
PID28	0.0391147	100	21%
PID28	0.075562	100	21%
PID28	0.188085	100	21%
PID28	0.0215243	100	21%
PID28	0.0659835	100	21%
PID28	0.247595	100	21%
PID28	0.133713	100	21%
PID28	0.219015	100	21%
PID28	0.0884326	100	21%
PID28	0.0750311	100	21%
PID28	0.516598	100	21%
PID28	0.31485	100	21%
PID28	0.142774	100	21%
PID28	0.225763	100	21%
PID28	0.311052	100	21%
PID28	0.139811	100	21%
PID28	0.0158503	100	21%
PID28	0.155866	100	21%
PID28	0.00372377	100	21%
PID28	0.402773	100	21%
PID28	0.130488	100	21%
PID28	0.260326	100	21%
PID28	0.285547	100	21%
PID28	0.182634	100	21%
PID28	0.0670079	100	21%
PID28	0.150416	100	21%
PID28	0.111028	100	21%
PID28	0.0517262	100	21%
PID28	0.0593612	100	21%
PID28	0.0267968	100	21%
PID28	0.316957	100	21%
PID28	0.12873	100	21%
PID28	0.181352	100	21%
PID28	0.103644	100	21%
PID28	0.439822	100	21%
PID28	0.338225	100	21%
PID28	0.0959859	100	21%
PID28	0.0879918	100	21%
PID28	0.0915203	100	21%
PID28	0.0905072	100	21%
PID28	0.138144	100	21%
PID28	0.0704224	100	21%
PID28	0.0971944	100	21%
PID28	0.0311629	100	21%
PID28	0.0840328	100	21%
PID28	0.324869	100	21%
PID28	0.12014	100	21%
PID28	0.0685387	100	21%
PID28	0.0406535	100	21%
PID28	0.134361	100	21%
PID28	0.153138	100	21%
PID28	0.00329337	100	21%
PID28	0.310609	100	21%
PID28	0.184879	100	21%
PID28	0.0251292	100	21%
PID28	0.0433069	100	21%
PID28	0.116955	100	21%
PID28	0.106858	100	21%
PID28	0.154734	100	21%
PID28	0.225773	100	21%
PID28	0.0994684	100	21%
PID28	0.628861	100	21%
PID28	0.19607	100	21%
PID28	0.0358401	100	21%
PID28	0.127518	100	21%
PID28	0.43913	100	21%
PID28	0.104048	100	21%
PID28	0.194257	100	21%
PID28	0.147833	100	21%
PID28	0.0155951	100	21%
PID28	0.187223	100	21%
PID28	0.107668	100	21%
PID28	0.117271	100	21%
PID28	0.0897732	100	21%
PID28	0.211242	100	21%
PID28	0.144093	100	21%
PID28	0.296997	100	21%
PID28	0.304209	100	21%
PID28	0.214031	100	21%
PID28	0.361348	100	21%
PID28	0.101142	100	21%
PID28	0.22488	100	21%
PID28	0.169846	100	21%
PID28	0.312423	100	21%
PID28	0.0877087	100	21%
PID28	0.143795	100	21%
PID28	0.0846117	100	21%
PID28	0.12593	100	21%
PID28	0.129231	100	21%
PID28	0.119432	100	21%
PID28	0.13806	100	21%
PID28	0.0857558	100	21%
PID28	0.0879128	100	21%
PID28	0.245781	100	21%
PID28	0.329056	100	21%
PID28	0.103493	100	21%
PID28	0.247975	100	21%
PID28	0.0762911	100	21%
PID28	0.0760585	100	21%
PID28	0.187253	100	21%
PID28	0.260871	100	21%
PID28	0.0868241	100	21%
PID28	0.116246	100	21%
PID28	0.297435	100	21%
PID28	0.0197727	100	21%
PID28	0.0754701	100	21%
PID28	0.139561	100	21%
PID28	0.278975	100	21%
PID28	0.0515989	100	21%
PID28	0.223984	100	21%
PID28	0.120665	100	21%
PID28	0.0821274	100	21%
PID28	0.0384328	100	21%
PID28	0.451023	100	21%
PID28	0.334375	100	21%
PID28	0.0529532	100	21%
PID28	0.319949	100	21%
PID28	0.0915296	100	21%
PID28	0.157564	100	21%
PID28	0.261919	100	21%
PID28	0.244195	100	21%
PID28	0.0718915	100	21%
PID28	0.106862	100	21%
PID28	0.100735	100	21%
PID28	0.0920801	100	21%
PID28	0.269411	100	21%
PID28	0.153359	100	21%
PID28	0.0359134	100	21%
PID28	0.0779974	100	21%
PID28	0.0826914	100	21%
PID28	0.195386	100	21%
PID28	0.0860776	100	21%
PID28	0.0908822	100	21%
PID28	0.055692	100	21%
PID28	0.0668254	100	21%
PID28	0.414615	100	21%
PID28	0.116823	100	21%
PID28	0.109765	100	21%
PID28	0.114798	100	21%
PID28	0.331569	100	21%
PID28	0.0747049	100	21%
PID28	0.343701	100	21%
PID28	-0.018275	100	21%
PID28	0.135794	100	21%
PID28	0.193207	100	21%
PID28	0.0715676	100	21%
PID28	0.135498	100	21%
PID28	0.0309103	100	21%
PID28	0.347546	100	21%
PID28	0.454308	100	21%
PID28	0.497262	100	21%
PID28	0.201421	100	21%
PID28	0.345951	100	21%
PID28	0.136658	100	21%
PID28	0.0650421	100	21%
PID28	0.0520752	100	21%
PID28	0.0312261	100	21%
PID28	0.105806	100	21%
PID28	0.0705411	100	21%
PID28	0.376133	100	21%
PID28	0.0315415	100	21%
PID28	0.0485709	100	21%
PID28	0.125454	100	21%
PID28	0.258262	100	21%
PID28	0.483462	100	21%
PID28	0.0315152	100	21%
PID28	0.0307197	100	21%
PID28	0.0325941	100	21%
PID28	0.227041	100	21%
PID28	0.401097	100	21%
PID28	0.380078	100	21%
PID28	0.384489	100	21%
PID28	0.0601211	100	21%
PID28	0.197408	100	21%
PID28	0.264154	100	21%
PID28	0.0557691	100	21%
PID28	0.0082806	100	21%
PID28	0.0899345	100	21%
PID28	0.0384857	100	21%
PID28	0.102117	100	21%
PID28	0.315327	100	21%
PID28	0.0864194	100	21%
PID28	0.243937	100	21%
PID28	0.516292	100	21%
PID28	0.148035	100	21%
PID28	0.125212	100	21%
PID28	0.140712	100	21%
PID28	0.100453	100	21%
PID28	0.0857232	100	21%
PID28	0.0654117	100	21%
PID28	0.0274914	100	21%
PID28	0.0546368	100	21%
PID28	0.0996346	100	21%
PID28	0.0313362	100	21%
PID28	0.107714	100	21%
PID28	0.0930855	100	21%
PID28	0.137297	100	21%
PID28	0.066296	100	21%
PID28	0.0861432	100	21%
PID28	0.0364263	100	21%
PID28	0.126785	100	21%
PID28	0.0817577	100	21%
[truncated: 92,221 more rows]

## Sheet: 2B
Patient_ID	Mutation	Sex	Age	Treatment	Blasts	VAF	Proteotyping	Low_HSPC	Prot_Outlier
PID114	CALR	M	32		0		HSPC & T-cell		HSPC
PID115	CALR	M	60		0		HSPC & T-cell
PID25	CALR	M	88		1	48	HSPC & T-cell & Granulocyte
PID116	CALR	M	62	Ruxolitinib	9.5		HSPC & T-cell
PID117	CALR	F	46		0		HSPC & T-cell	Yes	HSPC
PID26	CALR	M	71	Ruxolitinib	2.5	49.1	HSPC & T-cell & Granulocyte		T-cell
PID27	CALR	M	70		1.5	94.7	HSPC & T-cell & Granulocyte
PID118	CALR	F	70		2		HSPC & T-cell
PID28	CALR	M	82		4.5	100	HSPC & T-cell & Granulocyte
PID29	CALR	F	48		0	49	HSPC & T-cell & Granulocyte	Yes
PID30	CALR	M	58		0		HSPC & T-cell & Granulocyte
PID119	CALR	M	77	Ruxolitinib	1.5		HSPC & T-cell
PID31	CALR	M	81	Ruxolitinib	3.5	48.6	HSPC & T-cell & Granulocyte
PID32	CALR	F	50	Ruxolitinib	0.5	75	HSPC & T-cell & Granulocyte
PID33	CALR	M	55		3.5	48.2	HSPC & T-cell & Granulocyte
PID34	CALR	M	41	IFN-2a	0	47.9	HSPC & T-cell & Granulocyte
PID36	JAK2	F	65	Ruxolitinib	0.5	95	HSPC & T-cell & Granulocyte
PID37	JAK2	M	42	Ruxolitinib	0.5	35.7	HSPC & T-cell & Granulocyte
PID38	JAK2	M	66		2	57.3	HSPC & T-cell & Granulocyte
PID120	JAK2	M	65	Ruxolitinib	0		HSPC & T-cell
PID121	JAK2	F	53	HU	2		HSPC & T-cell		HSPC
PID122	JAK2	M	29	HU	0		HSPC & T-cell
PID123	JAK2	M	70		0		HSPC & T-cell
PID124	JAK2	M	48		0		HSPC & T-cell		HSPC
PID39	JAK2	F	44	Ruxolitinib	1	88	HSPC & T-cell & Granulocyte
PID125	JAK2	M	62	Ruxolitinib	4.5		HSPC & T-cell
PID126	JAK2	F	72	Ruxolitinib	0		HSPC & T-cell
PID127	JAK2	F	69	Ruxolitinib	2		No
PID128	JAK2	F	51	Ruxolitinib	1		HSPC & T-cell		HSPC
PID40	JAK2	F	66	HU	0	45	HSPC & T-cell & Granulocyte	Yes	HSPC
PID129	JAK2	F	43		0		HSPC & T-cell		HSPC
PID130	JAK2	F	63		1		HSPC & T-cell
PID131	JAK2	M	78	Ruxolitinib	10.1		HSPC & T-cell		T-cell
PID132	JAK2	M	56	Ruxolitinib	4		HSPC & T-cell
PID41	JAK2	M	86	Ruxolitinib	0	84	HSPC & T-cell & Granulocyte
PID133	JAK2	M	41	Ruxolitinib & Hydroxyurea	11		HSPC & T-cell
PID134	JAK2	F	62	Ruxolitinib	6		No
PID135	JAK2	M	63	Ruxolitinib	0		HSPC & T-cell
PID42	JAK2	M	53	Ruxolitinib	0	48.9	HSPC & T-cell & Granulocyte
PID43	JAK2	F	73	Ruxolitinib	0	97.4	HSPC & T-cell & Granulocyte
PID136	JAK2	M	52		1		No
PID44	JAK2	F	22		0	43.6	HSPC & T-cell & Granulocyte
PID46	JAK2	F	79	Ruxolitinib	0.5	92.7	HSPC & T-cell & Granulocyte		T-cell

## Sheet: 2C
Patient_ID	Celltype	Percentage	Mutation	PB_blasts
PID29	Monocyte	0.0328139	CALR	<1% Blasts
PID117	Monocyte	0.0214211	CALR	<1% Blasts
PID40	Monocyte	0.0204505	JAK2	<1% Blasts
PID124	Monocyte	0.0355117	JAK2	<1% Blasts
PID44	Monocyte	0.0212206	JAK2	<1% Blasts
PID128	Monocyte	0.0119094	JAK2	1-5% Blasts
PID122	Monocyte	0.00715544	JAK2	<1% Blasts
PID30	Monocyte	0.0218161	CALR	<1% Blasts
PID43	Monocyte	0.0109218	JAK2	<1% Blasts
PID34	Monocyte	0.119027	CALR	<1% Blasts
PID38	Monocyte	0.0026452	JAK2	1-5% Blasts
PID129	Monocyte	0.0599745	JAK2	<1% Blasts
PID120	Monocyte	0.0157262	JAK2	<1% Blasts
PID114	Monocyte	0.0394821	CALR	<1% Blasts
PID115	Monocyte	0.0300887	CALR	<1% Blasts
PID118	Monocyte	0.0266933	CALR	1-5% Blasts
PID37	Monocyte	0.0180042	JAK2	<1% Blasts
PID130	Monocyte	0.0164974	JAK2	1-5% Blasts
PID32	Monocyte	0.154909	CALR	<1% Blasts
PID42	Monocyte	0.0474598	JAK2	<1% Blasts
PID123	Monocyte	0.0492316	JAK2	<1% Blasts
PID31	Monocyte	0.0254307	CALR	1-5% Blasts
PID119	Monocyte	0.224252	CALR	1-5% Blasts
PID127	Monocyte	0.0215183	JAK2	1-5% Blasts
PID39	Monocyte	0.0188961	JAK2	1-5% Blasts
PID126	Monocyte	0.0207744	JAK2	<1% Blasts
PID36	Monocyte	0.0217617	JAK2	<1% Blasts
PID41	Monocyte	0.0414133	JAK2	<1% Blasts
PID33	Monocyte	0.0136686	CALR	1-5% Blasts
PID134	Monocyte	0.00519411	JAK2	>5% Blasts
PID28	Monocyte	0.0777645	CALR	1-5% Blasts
PID25	Monocyte	0.101146	CALR	1-5% Blasts
PID136	Monocyte	0.0312906	JAK2	1-5% Blasts
PID135	Monocyte	0.0142138	JAK2	<1% Blasts
PID132	Monocyte	0.0334279	JAK2	1-5% Blasts
PID125	Monocyte	0.0213995	JAK2	1-5% Blasts
PID27	Monocyte	0.0626875	CALR	1-5% Blasts
PID46	Monocyte	0.0436264	JAK2	<1% Blasts
PID116	Monocyte	0.0682567	CALR	>5% Blasts
PID26	Monocyte	0.0701922	CALR	1-5% Blasts
PID121	Monocyte	0.0069664	JAK2	1-5% Blasts
PID133	Monocyte	0.0339337	JAK2	>5% Blasts
PID131	Monocyte	0.0142042	JAK2	>5% Blasts
PID29	T-cell	0.77502	CALR	<1% Blasts
PID117	T-cell	0.827493	CALR	<1% Blasts
PID40	T-cell	0.774644	JAK2	<1% Blasts
PID124	T-cell	0.624219	JAK2	<1% Blasts
PID44	T-cell	0.748949	JAK2	<1% Blasts
PID128	T-cell	0.456646	JAK2	1-5% Blasts
PID122	T-cell	0.574747	JAK2	<1% Blasts
PID30	T-cell	0.696599	CALR	<1% Blasts
PID43	T-cell	0.679532	JAK2	<1% Blasts
PID34	T-cell	0.498707	CALR	<1% Blasts
PID38	T-cell	0.621774	JAK2	1-5% Blasts
PID129	T-cell	0.534985	JAK2	<1% Blasts
PID120	T-cell	0.420738	JAK2	<1% Blasts
PID114	T-cell	0.748768	CALR	<1% Blasts
PID115	T-cell	0.696546	CALR	<1% Blasts
PID118	T-cell	0.772993	CALR	1-5% Blasts
PID37	T-cell	0.498831	JAK2	<1% Blasts
PID130	T-cell	0.716484	JAK2	1-5% Blasts
PID32	T-cell	0.53784	CALR	<1% Blasts
PID42	T-cell	0.68239	JAK2	<1% Blasts
PID123	T-cell	0.502422	JAK2	<1% Blasts
PID31	T-cell	0.67043	CALR	1-5% Blasts
PID119	T-cell	0.472321	CALR	1-5% Blasts
PID127	T-cell	0.522307	JAK2	1-5% Blasts
PID39	T-cell	0.424231	JAK2	1-5% Blasts
PID126	T-cell	0.554986	JAK2	<1% Blasts
PID36	T-cell	0.509809	JAK2	<1% Blasts
PID41	T-cell	0.766093	JAK2	<1% Blasts
PID33	T-cell	0.706168	CALR	1-5% Blasts
PID134	T-cell	0.642339	JAK2	>5% Blasts
PID28	T-cell	0.321298	CALR	1-5% Blasts
PID25	T-cell	0.316589	CALR	1-5% Blasts
PID136	T-cell	0.57938	JAK2	1-5% Blasts
PID135	T-cell	0.547328	JAK2	<1% Blasts
PID132	T-cell	0.548947	JAK2	1-5% Blasts
PID125	T-cell	0.19341	JAK2	1-5% Blasts
PID27	T-cell	0.631963	CALR	1-5% Blasts
PID46	T-cell	0.372967	JAK2	<1% Blasts
PID116	T-cell	0.411908	CALR	>5% Blasts
PID26	T-cell	0.295124	CALR	1-5% Blasts
PID121	T-cell	0.494507	JAK2	1-5% Blasts
PID133	T-cell	0.405864	JAK2	>5% Blasts
PID131	T-cell	0.033218	JAK2	>5% Blasts
PID29	HSPC	0.000629716	CALR	<1% Blasts
PID117	HSPC	0.00134712	CALR	<1% Blasts
PID40	HSPC	0.00255006	JAK2	<1% Blasts
PID124	HSPC	0.00329958	JAK2	<1% Blasts
PID44	HSPC	0.00331387	JAK2	<1% Blasts
PID128	HSPC	0.00399143	JAK2	1-5% Blasts
PID122	HSPC	0.00506385	JAK2	<1% Blasts
PID30	HSPC	0.00516734	CALR	<1% Blasts
PID43	HSPC	0.00740152	JAK2	<1% Blasts
PID34	HSPC	0.00797427	CALR	<1% Blasts
PID38	HSPC	0.00914484	JAK2	1-5% Blasts
PID129	HSPC	0.00988941	JAK2	<1% Blasts
PID120	HSPC	0.0101806	JAK2	<1% Blasts
PID114	HSPC	0.0109724	CALR	<1% Blasts
PID115	HSPC	0.0135838	CALR	<1% Blasts
PID118	HSPC	0.0144589	CALR	1-5% Blasts
PID37	HSPC	0.0146139	JAK2	<1% Blasts
PID130	HSPC	0.0158019	JAK2	1-5% Blasts
PID32	HSPC	0.0163403	CALR	<1% Blasts
PID42	HSPC	0.0233338	JAK2	<1% Blasts
PID123	HSPC	0.0245586	JAK2	<1% Blasts
PID31	HSPC	0.0245914	CALR	1-5% Blasts
PID119	HSPC	0.0297106	CALR	1-5% Blasts
PID127	HSPC	0.0336341	JAK2	1-5% Blasts
PID39	HSPC	0.0370528	JAK2	1-5% Blasts
PID126	HSPC	0.0375265	JAK2	<1% Blasts
PID36	HSPC	0.0463105	JAK2	<1% Blasts
PID41	HSPC	0.0482832	JAK2	<1% Blasts
PID33	HSPC	0.0488144	CALR	1-5% Blasts
PID134	HSPC	0.0523407	JAK2	>5% Blasts
PID28	HSPC	0.0585619	CALR	1-5% Blasts
PID25	HSPC	0.0620506	CALR	1-5% Blasts
PID136	HSPC	0.0656813	JAK2	1-5% Blasts
PID135	HSPC	0.103307	JAK2	<1% Blasts
PID132	HSPC	0.104721	JAK2	1-5% Blasts
PID125	HSPC	0.105175	JAK2	1-5% Blasts
PID27	HSPC	0.109828	CALR	1-5% Blasts
PID46	HSPC	0.154251	JAK2	<1% Blasts
PID116	HSPC	0.236046	CALR	>5% Blasts
PID26	HSPC	0.240742	CALR	1-5% Blasts
PID121	HSPC	0.307057	JAK2	1-5% Blasts
PID133	HSPC	0.343851	JAK2	>5% Blasts
PID131	HSPC	0.815588	JAK2	>5% Blasts
PID29	Other	0.191537	CALR	<1% Blasts
PID117	Other	0.149739	CALR	<1% Blasts
PID40	Other	0.202355	JAK2	<1% Blasts
PID124	Other	0.33697	JAK2	<1% Blasts
PID44	Other	0.226517	JAK2	<1% Blasts
PID128	Other	0.527453	JAK2	1-5% Blasts
PID122	Other	0.413034	JAK2	<1% Blasts
PID30	Other	0.276417	CALR	<1% Blasts
PID43	Other	0.302145	JAK2	<1% Blasts
PID34	Other	0.374291	CALR	<1% Blasts
PID38	Other	0.366436	JAK2	1-5% Blasts
PID129	Other	0.395151	JAK2	<1% Blasts
PID120	Other	0.553355	JAK2	<1% Blasts
PID114	Other	0.200777	CALR	<1% Blasts
PID115	Other	0.259782	CALR	<1% Blasts
PID118	Other	0.185854	CALR	1-5% Blasts
PID37	Other	0.468551	JAK2	<1% Blasts
PID130	Other	0.251217	JAK2	1-5% Blasts
PID32	Other	0.290911	CALR	<1% Blasts
PID42	Other	0.246817	JAK2	<1% Blasts
PID123	Other	0.423788	JAK2	<1% Blasts
PID31	Other	0.279548	CALR	1-5% Blasts
PID119	Other	0.273717	CALR	1-5% Blasts
PID127	Other	0.422541	JAK2	1-5% Blasts
PID39	Other	0.51982	JAK2	1-5% Blasts
PID126	Other	0.386713	JAK2	<1% Blasts
PID36	Other	0.422119	JAK2	<1% Blasts
PID41	Other	0.14421	JAK2	<1% Blasts
PID33	Other	0.231349	CALR	1-5% Blasts
PID134	Other	0.300127	JAK2	>5% Blasts
PID28	Other	0.542375	CALR	1-5% Blasts
PID25	Other	0.520214	CALR	1-5% Blasts
PID136	Other	0.323648	JAK2	1-5% Blasts
PID135	Other	0.335151	JAK2	<1% Blasts
PID132	Other	0.312904	JAK2	1-5% Blasts
PID125	Other	0.680016	JAK2	1-5% Blasts
PID27	Other	0.195521	CALR	1-5% Blasts
PID46	Other	0.429156	JAK2	<1% Blasts
PID116	Other	0.283789	CALR	>5% Blasts
PID26	Other	0.393942	CALR	1-5% Blasts
PID121	Other	0.191469	JAK2	1-5% Blasts
PID133	Other	0.216351	JAK2	>5% Blasts
PID131	Other	0.13699	JAK2	>5% Blasts

## Sheet: 2D
X	Y	Patient_ID	Celltype	Mutation	CALRm	pSTAT5	CD3/CD14_Intensities	CD34_Intensities	Nuclear_area(log10)
35.8652	-3.94947	PID26	Other	JAK2		0.912171	0.142614	0.126481	2.94498
-3.07179	-50.6624	PID26	T-cell	JAK2		-0.625388	0.470204	0.0208796	2.84073
-43.2214	-17.8307	PID26	HSPC	JAK2		1.15911	0.168522	0.345956	2.93247
-21.2029	6.18882	PID26	Other	JAK2		1.95901	0.181312	0.035294	2.8202
26.2317	-7.23547	PID26	Other	JAK2		1.79738	0.204319	0.111267	2.97818
40.0646	-21.7808	PID26	T-cell	JAK2		0.342035	0.658913	0.0309148	2.55388
-52.5969	-16.4653	PID26	HSPC	JAK2		1.75609	0.19399	0.221007	2.93952
-60.0191	-33.7067	PID26	HSPC	JAK2		1.7265	0.19474	0.407124	2.6902
40.3943	-21.256	PID26	T-cell	JAK2		0.728374	0.693888	0.0322091	2.65128
8.52868	75.1786	PID26	Monocyte	JAK2		2.77933	0.165183	0.0230918	2.94448
-15.1807	70.0425	PID26	Monocyte	JAK2		1.78339	0.396958	0.0526194	2.85065
36.4539	2.44886	PID26	HSPC	JAK2		1.91787	0.180938	0.151854	2.85187
26.1136	-7.5338	PID26	Other	JAK2		1.22588	0.187653	0.0769884	2.96755
-3.26039	38.8606	PID26	HSPC	JAK2		2.01531	0.202732	0.371666	3.15412
-4.31223	71.1764	PID26	Monocyte	JAK2		2.10885	0.216989	0.0591306	2.65801
35.3479	-24.5978	PID26	T-cell	JAK2		-0.830274	0.596484	0.0259261	2.82607
42.6959	-18.2673	PID26	T-cell	JAK2		-0.28971	0.625984	0.0159206	2.79239
-2.56432	-2.22473	PID26	Other	JAK2		0.94514	0.156654	0.0249903	2.98767
-52.2174	-12.5467	PID26	HSPC	JAK2		1.70692	0.165283	0.293777	2.78533
-34.6813	-20.6975	PID26	HSPC	JAK2		0.841309	0.138805	0.397723	2.86864
-48.6787	-17.6171	PID26	HSPC	JAK2		1.37895	0.183949	0.33182	2.82086
21.3925	-4.22317	PID26	Other	JAK2		2.48418	0.24579	0.0614686	2.8202
-39.6517	5.91087	PID26	HSPC	JAK2		0.939966	0.164206	0.29365	2.86864
-7.02588	-36.4997	PID26	T-cell	JAK2		-0.752807	0.496042	0.0132442	2.86392
27.0397	-8.67154	PID26	Other	JAK2		0.222408	0.142241	0.0871128	2.87448
33.9715	10.9839	PID26	HSPC	JAK2		-0.0627445	0.137335	0.179339	2.84757
32.651	-8.1585	PID26	Other	JAK2		0.68694	0.148872	0.19238	2.82802
30.6232	-40.3691	PID26	T-cell	JAK2		-0.229827	0.554632	0.00787179	2.89209
-39.6844	11.8027	PID26	HSPC	JAK2		1.33705	0.153044	0.276587	2.91116
-9.35796	-2.17591	PID26	Other	JAK2		2.36397	0.242319	0.0744886	2.39794
34.6184	-9.2528	PID26	Other	JAK2		2.31843	0.224726	0.160158	2.55991
16.752	-23.3334	PID26	Other	JAK2		-0.374295	0.0896897	0.0258244	2.69108
-49.6943	-12.6138	PID26	HSPC	JAK2		1.86934	0.25724	0.411021	2.97497
-23.2252	31.4129	PID26	HSPC	JAK2		1.34741	0.202869	0.306976	2.73078
-45.5379	-22.3266	PID26	HSPC	JAK2		0.811407	0.172587	0.405621	2.83632
-50.9792	-40.6193	PID26	HSPC	JAK2		2.18866	0.252298	0.610326	2.91751
20.7242	-76.7686	PID26	T-cell	JAK2		-0.657993	0.336878	0.0128545	2.8202
-43.0976	-12.4447	PID26	HSPC	JAK2		1.3393	0.169619	0.272813	2.97955
43.1028	-35.4405	PID26	T-cell	JAK2		-0.624902	0.515275	0.0243848	2.85431
-72.5308	24.2452	PID26	T-cell	JAK2		-1.08466	0.25046	0.00398731	2.75205
31.6187	-20.3426	PID26	T-cell	JAK2		-1.07335	0.636871	0.0112632	2.68931
-3.45988	6.73048	PID26	Other	JAK2		0.0111369	0.149956	0.0533216	2.68664
-38.1746	-51.2311	PID26	T-cell	JAK2		-0.601049	0.532937	0.0128059	2.88536
11.0764	-31.6111	PID26	Other	JAK2		-1.29128	0.192352	0.0114362	1.14613
6.19239	0.711593	PID26	HSPC	JAK2		-0.238159	0.148801	0.262964	2.72346
-25.8133	-30.4001	PID26	T-cell	JAK2		-0.827095	0.510927	0.0117911	2.76938
-34.5482	6.40497	PID26	HSPC	JAK2		1.25838	0.257144	0.308329	2.9425
18.5787	-8.00967	PID26	Other	JAK2		2.3536	0.344189	0.10257	2.21484
30.2366	62.414	PID26	Monocyte	JAK2		0.022391	0.264253	0.01597	3.01115
28.6481	45.0592	PID26	Monocyte	JAK2		0.116427	0.219124	0.0260362	2.82347
40.5025	41.2381	PID26	Monocyte	JAK2		1.19359	0.253339	0.0167419	2.46982
-2.84442	-47.4879	PID26	T-cell	JAK2		-0.242806	0.531412	0.00870359	2.58995
17.3729	38.5085	PID26	Monocyte	JAK2		0.188028	0.199492	0.100912	2.88366
-25.0935	-28.3025	PID26	T-cell	JAK2		-0.73907	0.550381	0.0120015	2.68305
-18.781	-32.6525	PID26	T-cell	JAK2		-1.4619	0.348855	0.00140861	2.83569
-15.4341	27.2843	PID26	HSPC	JAK2		0.732038	0.257196	0.265178	2.8848
82.8505	-4.63773	PID26	T-cell	JAK2		-0.904716	0.329625	0.0109242	2.9058
-34.5195	-17.2154	PID26	HSPC	JAK2		0.748566	0.258195	0.341314	2.88024
-37.6819	-46.1018	PID26	T-cell	JAK2		-0.975006	0.496734	0.00853704	2.88252
-20.7737	83.1871	PID26	Monocyte	JAK2		0.96884	0.273081	0.0204907	3.06819
17.2891	-7.67371	PID26	Other	JAK2		0.11468	0.181871	0.0464139	2.64444
27.2149	-1.7408	PID26	HSPC	JAK2		1.7003	0.257946	0.19383	2.84942
-24.9362	49.3585	PID26	Monocyte	JAK2		1.70033	0.591729	0.032322	2.989
31.5184	-8.86804	PID26	Other	JAK2		-0.193783	0.168939	0.0778058	2.89873
-15.371	53.4234	PID26	Monocyte	JAK2		0.23022	0.401446	0.0298824	2.902
16.7261	-19.2513	PID26	Other	JAK2		-1.18091	0.0875063	0.00566312	2.91169
-86.752	9.97765	PID26	Other	JAK2		-1.73084	0.223518	0.000417762	2.46389
-88.8402	-12.5038	PID26	Other	JAK2		-0.558813	0.10496	0.0368693	2.7796
-6.28298	-12.5438	PID26	Other	JAK2		-0.600384	0.13203	0.00796489	2.87448
29.7988	-10.0963	PID26	Other	JAK2		-0.069046	0.177028	0.0734455	2.88762
31.0691	-8.66406	PID26	Other	JAK2		0.312407	0.181832	0.118293	2.92788
-33.0362	-44.6607	PID26	T-cell	JAK2		-0.677783	0.636807	0.00748061	2.62325
-4.53564	-37.982	PID26	T-cell	JAK2		-0.9153	0.530181	0.00466942	2.80618
9.18432	26.7643	PID26	Monocyte	JAK2		-0.527426	0.173499	0.14831	2.86273
-9.21132	-2.71566	PID26	Other	JAK2		-0.56235	0.121383	0.0506543	2.72181
38.6077	-46.8436	PID26	T-cell	JAK2		-0.75034	0.408606	0.0149295	2.79796
-15.8334	-38.1301	PID26	T-cell	JAK2		-1.48328	0.37044	0.00704746	2.85612
37.9854	-29.4763	PID26	T-cell	JAK2		-0.281672	0.713959	0.0151269	2.716
-26.6465	-31.9888	PID26	T-cell	JAK2		-1.09658	0.543554	0.00853026	2.72509
25.117	-43.0668	PID26	T-cell	JAK2		-1.05127	0.564741	0.00362713	2.76118
2.08991	-66.2861	PID26	T-cell	JAK2		-1.08326	0.557258	0.0110745	2.57287
33.168	16.3045	PID26	HSPC	JAK2		-0.252519	0.136039	0.178375	2.78533
-19.3298	-69.2982	PID26	Other	JAK2		-1.57741	0.0568473	0.00121786	2.53529
-24.3015	13.3049	PID26	HSPC	JAK2		-0.299988	0.162103	0.182894	2.7356
-43.3632	-28.7683	PID26	HSPC	JAK2		0.172977	0.197998	0.325908	2.96332
70.8706	21.6969	PID26	Monocyte	JAK2		2.77606	0.409895	0.0259463	2.62014
-1.87029	56.916	PID26	Monocyte	JAK2		1.0299	0.272042	0.0313476	3.01157
10.0406	11.577	PID26	HSPC	JAK2		0.0399968	0.125909	0.220154	2.77012
-51.2494	15.2634	PID26	HSPC	JAK2		0.230896	0.156435	0.220674	2.9952
13.2948	-57.912	PID26	T-cell	JAK2		-0.632941	0.424464	0.00737882	2.74896
-6.64502	-52.4479	PID26	T-cell	JAK2		-1.04186	0.401617	0.00887446	2.87099
-5.89305	14.7818	PID26	HSPC	JAK2		0.940022	0.218157	0.218396	2.81823
33.7283	2.85933	PID26	HSPC	JAK2		0.784109	0.238939	0.143192	2.97035
-21.4213	38.4859	PID26	HSPC	JAK2		1.41793	0.270006	0.288915	2.71933
26.8828	1.64851	PID26	HSPC	JAK2		0.607764	0.220404	0.122149	2.93601
5.02959	-12.1385	PID26	Other	JAK2		-1.11418	0.0573462	0.000415195	2.8651
-20.6722	16.2748	PID26	HSPC	JAK2		-0.0743809	0.144199	0.142975	2.98856
-22.3108	-29.8769	PID26	T-cell	JAK2		-1.56549	0.429009	0.00591279	2.88423
-19.9464	0.791921	PID26	Other	JAK2		0.039894	0.189172	0.0246357	2.93349
4.66094	82.8163	PID26	Monocyte	JAK2		0.804782	0.187774	0.0198175	3.10721
-74.0367	-10.9753	PID26	Other	JAK2		-0.145441	0.149208	0.0126401	2.78104
-20.8311	6.04859	PID26	Other	JAK2		1.94829	0.315382	0.0430542	2.4014
-21.437	-54.773	PID26	T-cell	JAK2		-0.198196	0.517062	0.0170642	2.83315
4.52423	13.844	PID26	HSPC	JAK2		-0.0692961	0.180031	0.123677	3.055
47.5181	29.5885	PID26	Monocyte	JAK2		0.993624	0.269977	0.01854	2.8651
-24.6245	41.3672	PID26	HSPC	JAK2		0.966	0.201569	0.159724	2.96708
-0.163498	-38.7571	PID26	T-cell	JAK2		-1.06753	0.543604	0.0128817	2.84136
0.512873	16.2317	PID26	HSPC	JAK2		0.649416	0.18427	0.148217	2.98363
34.1563	41.5378	PID26	Monocyte	JAK2		1.41124	0.292202	0.0212324	2.68395
-5.56795	92.0869	PID26	Monocyte	JAK2		0.552869	0.151883	0.0195788	3.00173
-30.3241	40.2533	PID26	HSPC	JAK2		1.04543	0.228402	0.255402	2.69897
-3.19118	40.4025	PID26	HSPC	JAK2		1.90326	0.288363	0.214323	3.10449
15.5042	-3.00379	PID26	Other	JAK2		0.938854	0.16528	0.0547202	3.24846
-3.50088	-38.642	PID26	T-cell	JAK2		-0.860485	0.51309	0.00836785	2.83885
63.9943	43.1884	PID26	Monocyte	JAK2		0.941577	0.267513	0.0256038	2.89873
-45.9597	-15.0419	PID26	HSPC	JAK2		0.412771	0.175307	0.269553	2.97497
9.32675	31.7666	PID26	Monocyte	JAK2		0.944498	0.226896	0.14806	2.95569
-10.4696	-6.87509	PID26	Other	JAK2		0.0286282	0.160637	0.0158241	2.91487
-24.0793	0.57937	PID26	Other	JAK2		-0.666352	0.115739	0.00708854	2.89542
24.3839	23.2052	PID26	HSPC	JAK2		1.57275	0.256737	0.164036	2.98408
24.9674	-7.53605	PID26	Other	JAK2		0.547473	0.191124	0.0845828	2.85248
-19.1364	-31.2845	PID26	T-cell	JAK2		-1.39624	0.430678	0.00888215	2.80209
-23.4377	-15.6529	PID26	Other	JAK2		-0.406604	0.128955	0.00892006	2.84011
50.934	32.2576	PID26	Monocyte	JAK2		-0.0548541	0.172051	0.0136176	2.84198
50.3559	23.7342	PID26	Other	JAK2		-0.946426	0.108899	0.00723041	2.85673
9.83663	-7.26912	PID26	Other	JAK2		-1.38669	0.0329507	0.0035221	2.86094
62.2505	-37.3462	PID26	T-cell	JAK2		-0.574455	0.518767	-0.00501259	2.7679
38.6317	-4.92395	PID26	Other	JAK2		0.248059	0.208985	0.111928	2.86273
5.63949	11.4883	PID26	HSPC	JAK2		0.171385	0.175695	0.145257	2.89209
20.7894	-40.5929	PID26	T-cell	JAK2		-0.337529	0.567914	0.0144137	2.49693
-18.7099	-43.0568	PID26	T-cell	JAK2		-1.16158	0.518177	0.00961072	2.72835
-14.3677	29.212	PID26	HSPC	JAK2		0.670374	0.266859	0.306431	2.53275
42.2101	-2.51758	PID26	Other	JAK2		0.483091	0.232596	0.119289	3.0187
5.85826	9.45753	PID26	HSPC	JAK2		0.185615	0.233608	0.150165	2.7796
16.949	46.1143	PID26	Monocyte	JAK2		0.487065	0.229918	0.097198	2.7839
-29.4714	-5.39414	PID26	Other	JAK2		0.232234	0.230068	0.00845917	2.47857
3.12363	-5.56263	PID26	Other	JAK2		-0.524482	0.134807	0.015085	2.76193
10.2361	-9.20948	PID26	Other	JAK2		-1.32719	0.0881115	0.016651	2.77232
35.8127	-2.38964	PID26	Other	JAK2		1.21065	0.258623	0.215605	2.43616
2.66557	62.6868	PID26	Monocyte	JAK2		-0.252871	0.189885	0.0679225	3.01284
16.8781	-7.31526	PID26	Other	JAK2		0.276179	0.212551	0.0272708	3.03383
-5.48104	21.3431	PID26	HSPC	JAK2		-0.150811	0.170131	0.181634	2.93802
25.1026	15.8854	PID26	Other	JAK2		0.469722	0.227364	0.107891	3.04844
-12.0936	73.5728	PID26	Monocyte	JAK2		0.421012	0.312408	0.0923491	2.8169
-30.0662	-41.0065	PID26	T-cell	JAK2		-1.01609	0.465953	0.00589427	2.82866
6.5486	-24.878	PID26	Other	JAK2		-1.05913	0.108024	0.00717958	2.87852
-34.5638	-83.4371	PID26	Other	JAK2		-1.82359	0.00972996	0.00165832	2.75128
-6.50469	-7.59471	PID26	Other	JAK2		-0.212977	0.151158	0.0214774	2.81954
-33.6048	-21.2095	PID26	HSPC	JAK2		0.340522	0.225727	0.328259	2.87332
5.16077	-28.9855	PID26	Other	JAK2		-1.6427	0.0648474	0.00932086	2.91062
56.3931	8.01764	PID26	Monocyte	JAK2		0.838932	0.507094	0.0288737	2.82995
10.6428	-48.2925	PID26	T-cell	JAK2		-0.239918	0.594704	0.00874052	2.58433
-24.1763	18.0319	PID26	HSPC	JAK2		0.483727	0.212722	0.225297	2.73078
70.8722	33.8711	PID26	Monocyte	JAK2		-0.158456	0.193904	0.0154946	2.83948
9.39258	45.5857	PID26	Monocyte	JAK2		0.981026	0.253327	0.103517	3.02407
28.0939	-11.417	PID26	Other	JAK2		-0.508642	0.141649	0.0832578	2.74429
7.61184	51.7718	PID26	Monocyte	JAK2		0.256123	0.225075	0.0503422	2.93601
-48.5052	15.5529	PID26	HSPC	JAK2		0.0875032	0.194051	0.188974	2.87099
-3.49051	65.8272	PID26	Monocyte	JAK2		0.15673	0.246227	0.0182118	2.95999
-18.3822	12.0497	PID26	HSPC	JAK2		-0.261301	0.182083	0.155202	2.90037
-31.6758	61.2274	PID26	Monocyte	JAK2		0.390772	0.222463	0.0292871	2.91062
35.0603	16.1058	PID26	HSPC	JAK2		0.104383	0.18874	0.205896	2.8109
0.732846	35.3082	PID26	HSPC	JAK2		0.319631	0.199437	0.256476	2.88423
9.34788	-41.6827	PID26	T-cell	JAK2		0.428042	0.653881	0.0131943	2.55267
-32.2568	-36.1278	PID26	T-cell	JAK2		-1.04276	0.491016	0.0065817	2.80482
18.5303	-58.7836	PID26	T-cell	JAK2		-0.855156	0.438969	0.00991934	2.86034
9.80509	-32.9487	PID26	Other	JAK2		-0.803629	0.0832606	0.00387771	3.06819
38.4811	-26.1535	PID26	T-cell	JAK2		-1.62879	0.521994	0.0102709	2.85491
9.22371	-50.3319	PID26	T-cell	JAK2		-1.21659	0.48145	0.00811873	2.83123
-7.93951	6.27568	PID26	Other	JAK2		-0.0315919	0.1581	0.0184168	2.77597
-33.1501	-41.8488	PID26	T-cell	JAK2		-1.02029	0.520179	0.00523456	2.77159
-34.0234	-45.4578	PID26	T-cell	JAK2		-0.753845	0.548645	0.00684902	2.79796
-12.3232	-18.442	PID26	Other	JAK2		0.0255516	0.206961	0.0655404	2.38021
-32.1538	-50.7545	PID26	T-cell	JAK2		0.286561	0.610897	0.0175678	2.69197
-14.0237	-14.5378	PID26	Other	JAK2		-0.344611	0.166714	0.00614357	2.63849
12.1295	31.0491	PID26	Monocyte	JAK2		0.221411	0.228878	0.118021	2.92634
9.15069	-49.9922	PID26	T-cell	JAK2		-0.741372	0.502038	0.0102562	2.74663
-37.4354	-48.0503	PID26	T-cell	JAK2		-0.970792	0.598426	0.00581321	2.67761
-75.9116	-10.8461	PID26	Other	JAK2		-0.439514	0.16839	0.00759563	2.77887
34.5314	-18.3195	PID26	T-cell	JAK2		-0.933798	0.453725	0.0148823	2.86392
-40.7616	-50.9421	PID26	T-cell	JAK2		0.242018	0.646434	0.00918015	2.76864
-65.0089	-9.56262	PID26	Other	JAK2		0.645524	0.213386	0.0199933	2.81558
6.61471	-40.8288	PID26	T-cell	JAK2		0.0225763	0.735348	0.0135634	2.66745
-39.6169	48.0487	PID26	Monocyte	JAK2		1.6091	0.297707	0.0279237	2.92634
43.423	-19.7813	PID26	T-cell	JAK2		-0.625123	0.615687	0.017671	2.75511
12.9594	34.1728	PID26	Monocyte	JAK2		0.872629	0.193343	0.123028	3.07809
13.5512	35.7118	PID26	Monocyte	JAK2		0.275471	0.19232	0.126139	2.97081
-53.3796	-15.4165	PID26	HSPC	JAK2		0.0883772	0.152972	0.236161	2.98588
-23.2562	67.6691	PID26	Monocyte	JAK2		0.151081	0.165976	0.0138269	2.86451
-1.73037	-38.7125	PID26	T-cell	JAK2		-0.18855	0.53759	0.0140611	2.82672
-22.6383	3.43332	PID26	Other	JAK2		-0.997523	0.0927392	0.00674393	2.90849
-22.7993	11.2921	PID26	HSPC	JAK2		-0.129723	0.136149	0.195309	2.88366
40.2265	-20.8078	PID26	T-cell	JAK2		-1.00183	0.521946	0.00871282	2.92993
60.4568	-23.4915	PID26	T-cell	JAK2		-1.69452	0.270451	-0.000353274	2.89982
51.3834	54.0765	PID26	Monocyte	JAK2		-0.220203	0.144222	0.0117959	2.86273
-19.0414	-42.8105	PID26	T-cell	JAK2		-0.0901279	0.569946	0.0222075	2.65992
-70.0442	-1.27113	PID26	Other	JAK2		0.2547	0.161942	0.0441143	2.69461
-33.137	-2.93773	PID26	Other	JAK2		-0.185018	0.16061	0.0168119	2.76118
-55.5624	-15.0054	PID26	HSPC	JAK2		0.297826	0.168413	0.204104	2.993
-21.1545	-77.0605	PID26	Other	JAK2		-1.81265	0.0219573	0.000976721	2.81558
-2.38908	-87.8704	PID26	Other	JAK2		-0.448004	0.110984	0.0464799	2.62531
66.0766	16.2635	PID26	Monocyte	JAK2		1.17003	0.331958	0.0205515	2.6561
32.2659	-69.8277	PID26	T-cell	JAK2		-0.594066	0.340049	0.00918794	2.83632
-3.65834	-51.3704	PID26	T-cell	JAK2		-0.235423	0.630448	0.0109715	2.48855
-21.2708	-71.5857	PID26	Other	JAK2		-1.60595	0.0565005	0.00573286	2.60853
69.1582	28.7599	PID26	Monocyte	JAK2		2.07872	0.296478	0.0300774	2.97313
-44.7446	-32.1044	PID26	HSPC	JAK2		1.47026	0.241428	0.342997	2.85248
25.5634	-11.9019	PID26	Other	JAK2		0.557059	0.177087	0.145716	2.90091
-13.425	30.2917	PID26	HSPC	JAK2		-0.361839	0.176621	0.310173	2.92376
-75.9311	20.211	PID26	Other	JAK2		0.6983	0.200923	0.0104497	2.82217
-34.9767	-51.638	PID26	T-cell	JAK2		-0.582204	0.509483	0.0138676	2.87564
-12.0824	8.87185	PID26	Other	JAK2		0.922355	0.236714	0.0652015	2.5682
-5.08318	69.6178	PID26	Monocyte	JAK2		1.23476	0.251549	0.0715709	2.66181
-37.9741	31.9225	PID26	HSPC	JAK2		1.42906	0.246825	0.138327	3.01326
31.7913	-23.3477	PID26	T-cell	JAK2		-0.644787	0.513279	0.0154437	2.88081
5.24052	29.4262	PID26	HSPC	JAK2		0.301271	0.217852	0.170063	2.93146
77.6722	-11.0444	PID26	T-cell	JAK2		-0.332743	0.379882	0.0154048	2.86629
-17.5558	57.9893	PID26	Monocyte	JAK2		0.34975	0.168768	0.0166355	2.93298
-15.2898	40.2786	PID26	HSPC	JAK2		0.916732	0.186221	0.247843	2.91593
21.0425	42.1711	PID26	Monocyte	JAK2		1.64945	0.285066	0.113115	2.63448
-61.1292	-41.7941	PID26	HSPC	JAK2		0.693924	0.198043	0.350648	2.93146
-9.81249	66.5763	PID26	Monocyte	JAK2		4.07429	0.322162	0.0329734	2.89098
46.335	23.6842	PID26	Monocyte	JAK2		0.824818	0.323969	0.0265517	2.86629
-18.401	61.3669	PID26	Monocyte	JAK2		1.00161	0.231568	0.023639	2.88024
-25.5657	18.1993	PID26	HSPC	JAK2		1.28056	0.219738	0.166542	2.90309
-31.2343	-36.491	PID26	T-cell	JAK2		-0.698583	0.478481	0.0129403	2.81889
-7.78444	-49.5277	PID26	T-cell	JAK2		-0.818459	0.426853	0.010297	2.88366
18.6435	-23.187	PID26	Other	JAK2		-1.30463	0.0547422	0.00594542	2.88423
22.9957	81.2674	PID26	Monocyte	JAK2		0.0788358	0.187449	0.00913952	2.95665
-41.8318	26.1604	PID26	HSPC	JAK2		0.193672	0.159173	0.146737	2.94694
-0.227608	25.1403	PID26	HSPC	JAK2		0.118569	0.130771	0.191111	2.95424
-15.7307	-12.3349	PID26	Other	JAK2		-0.0840929	0.173621	0.0217867	2.77379
-4.80682	7.21416	PID26	Other	JAK2		0.841211	0.157285	0.0233913	2.84942
23.5097	-77.5219	PID26	T-cell	JAK2		-0.953036	0.324084	0.0139019	2.90363
-28.4467	25.144	PID26	HSPC	JAK2		0.950402	0.218491	0.297406	2.84448
-32.6237	-43.9868	PID26	T-cell	JAK2		-0.283846	0.722996	0.00792834	2.47712
28.4812	-52.1049	PID26	T-cell	JAK2		0.530724	0.435074	0.0148831	2.84136
-34.0204	-38.9877	PID26	T-cell	JAK2		-0.738191	0.535673	0.00639402	2.81757
-39.0533	28.8146	PID26	HSPC	JAK2		0.0904081	0.184342	0.172686	2.97451
10.3281	35.6913	PID26	Monocyte	JAK2		0.513506	0.203774	0.100585	3.00475
0.498582	35.1694	PID26	HSPC	JAK2		-0.0903685	0.176394	0.252267	2.89763
43.6968	19.3614	PID26	Monocyte	JAK2		1.30258	0.301062	0.0299744	2.83569
-40.6986	31.8644	PID26	HSPC	JAK2		1.144	0.228457	0.300944	2.69984
65.1462	28.3145	PID26	Monocyte	JAK2		1.49773	0.358514	0.0258285	2.716
-43.1913	45.4451	PID26	Monocyte	JAK2		1.38668	0.206883	0.0266555	2.95665
-18.5993	61.3186	PID26	Monocyte	JAK2		0.671836	0.297734	0.0268435	2.97955
2.76383	78.5211	PID26	Monocyte	JAK2		0.41591	0.290355	0.015259	3.00518
-16.4038	16.3568	PID26	HSPC	JAK2		-0.345093	0.152508	0.20509	2.97359
-33.4045	61.619	PID26	Monocyte	JAK2		1.06534	0.27354	0.0192993	3.11727
7.98944	80.4689	PID26	Monocyte	JAK2		0.383108	0.195983	0.0103936	2.91803
54.3417	15.1145	PID26	Monocyte	JAK2		-0.0443199	0.327803	0.0128769	2.91908
-3.0955	-70.0121	PID26	T-cell	JAK2		-1.49035	0.45166	0.000770147	2.59879
4.8725	7.0377	PID26	HSPC	JAK2		0.0636382	0.163937	0.131791	2.99255
-8.51773	-34.9017	PID26	T-cell	JAK2		-1.05296	0.410764	0.00766011	2.95713
18.3216	-5.18665	PID26	Other	JAK2		-0.3507	0.153976	0.0620798	2.8293
12.2283	50.0822	PID26	Monocyte	JAK2		-0.766371	0.111388	0.0791598	2.92788
5.71321	13.887	PID26	HSPC	JAK2		-0.330781	0.170552	0.19083	2.92273
35.9936	-44.4455	PID26	T-cell	JAK2		-0.689632	0.442315	0.00694795	2.70927
-9.5698	-3.19298	PID26	Other	JAK2		0.0981339	0.17837	0.00892409	2.4609
-16.3904	-55.0086	PID26	T-cell	JAK2		-0.832061	0.503547	0.00756142	2.88081
-30.9061	2.16709	PID26	HSPC	JAK2		0.316986	0.20631	0.358865	3.01199
33.5525	-22.6305	PID26	T-cell	JAK2		-1.17804	0.515144	0.0120857	2.80482
-23.9665	-81.9019	PID26	Other	JAK2		-1.58246	0.0721285	0.0208358	2.79588
-16.2146	27.8314	PID26	HSPC	JAK2		-0.247353	0.158775	0.238358	3.05767
73.8625	28.595	PID26	Monocyte	JAK2		0.75003	0.317151	0.0184936	2.91698
-13.8952	32.6773	PID26	HSPC	JAK2		-0.10695	0.189691	0.28493	2.98318
-50.191	-36.3494	PID26	HSPC	JAK2		0.605044	0.236297	0.343201	2.87157
-73.0216	-10.6661	PID26	Other	JAK2		0.058923	0.189362	0.0112067	2.84323
-17.1712	-36.5244	PID26	T-cell	JAK2		-1.2955	0.436174	0.00737868	2.85552
12.2519	19.6525	PID26	Other	JAK2		0.346198	0.205992	0.141703	2.83442
-37.219	54.1972	PID26	Monocyte	JAK2		1.90317	0.338852	0.0143989	2.54777
34.504	-24.7161	PID26	T-cell	JAK2		-0.963009	0.509502	0.00974339	2.91009
-11.4812	35.9177	PID26	HSPC	JAK2		0.524504	0.235989	0.258017	2.89873
-41.2554	21.2585	PID26	HSPC	JAK2		0.694534	0.213292	0.209094	2.97955
-18.615	52.0267	PID26	Monocyte	JAK2		1.4319	0.375379	0.0199609	2.48855
48.568	26.1638	PID26	Other	JAK2		-0.113329	0.193223	0.0132654	2.85248
41.3145	-5.59083	PID26	Other	JAK2		1.46922	0.335359	0.167352	2.34635
15.0179	54.7244	PID26	Monocyte	JAK2		2.71929	0.412317	0.0262216	2.24797
11.3765	49.771	PID26	Monocyte	JAK2		0.58386	0.243533	0.0323688	2.97405
-10.3989	-4.92208	PID26	Other	JAK2		1.16563	0.187543	0.0119592	2.68931
56.5321	42.1404	PID26	Monocyte	JAK2		-0.525836	0.164909	0.0099475	2.98722
-41.2006	50.7272	PID26	Monocyte	JAK2		1.07077	0.358891	0.0230551	2.935
-56.7834	5.62451	PID26	Other	JAK2		0.368813	0.322314	0.0149226	2.9722
-25.1341	72.9893	PID26	Monocyte	JAK2		0.69487	0.315676	0.0110603	2.9987
14.6794	33.9777	PID26	Monocyte	JAK2		-0.207196	0.174497	0.0926377	2.9284
37.9791	-29.2969	PID26	T-cell	JAK2		-0.411554	0.742178	0.00704244	2.58883
0.0817048	61.0993	PID26	Monocyte	JAK2		1.11104	0.275636	0.0238262	2.84386
-50.2026	29.1115	PID26	HSPC	JAK2		-0.526815	0.158344	0.17818	2.93349
-39.1169	10.0388	PID26	HSPC	JAK2		0.872472	0.201727	0.372534	2.81023
-1.52648	33.7526	PID26	HSPC	JAK2		0.526795	0.226622	0.292622	2.9987
26.2745	63.4538	PID26	Monocyte	JAK2		0.26891	0.240996	0.0290042	2.96755
-16.0267	3.71777	PID26	Other	JAK2		-0.400425	0.197739	0.0227054	2.8651
34.487	-17.9936	PID26	T-cell	JAK2		-1.59045	0.533219	0.00531309	2.86923
39.3153	-35.7991	PID26	T-cell	JAK2		-0.358105	0.591406	0.0100948	2.89597
-44.3322	9.4987	PID26	HSPC	JAK2		-0.240412	0.179759	0.238653	2.90472
-34.6649	-20.0495	PID26	HSPC	JAK2		-0.163695	0.226384	0.322093	2.98318
-4.20127	-65.2245	PID26	T-cell	JAK2		-1.76303	0.574994	0.00585036	2.88252
-22.8469	-47.2028	PID26	T-cell	JAK2		-1.18849	0.473993	0.00599504	2.85065
8.29393	28.584	PID26	Monocyte	JAK2		-0.438296	0.204767	0.148078	2.83059
3.99626	-57.6321	PID26	T-cell	JAK2		-0.665442	0.466509	0.0202937	2.89708
17.9258	84.0338	PID26	Monocyte	JAK2		-0.570461	0.138944	0.016898	3.13066
7.04362	-78.4199	PID26	T-cell	JAK2		-1.65068	0.374685	0.00363549	2.84942
9.60993	4.09732	PID26	HSPC	JAK2		0.1088	0.200883	0.2486	2.75205
19.9484	-6.62445	PID26	Other	JAK2		1.65473	0.30374	0.0729753	2.8791
-9.09117	87.0162	PID26	Monocyte	JAK2		0.80252	0.272497	0.0230001	3.08314
-42.5794	60.3243	PID26	Monocyte	JAK2		0.98796	0.24145	0.0210826	2.90741
8.91721	-41.8381	PID26	T-cell	JAK2		-0.658687	0.654742	0.0183532	2.76343
-42.2327	19.2167	PID26	HSPC	JAK2		-0.0742846	0.194423	0.230488	2.98767
-2.12419	33.917	PID26	HSPC	JAK2		0.00367703	0.209133	0.237938	2.91593
59.2848	-1.66957	PID26	T-cell	JAK2		-1.30645	0.376216	0.000683491	2.7767
-3.29171	21.5082	PID26	HSPC	JAK2		0.303789	0.218698	0.272545	2.78675
14.7602	-28.1207	PID26	Other	JAK2		-1.21421	0.0618425	0.000643586	2.74115
18.9624	-11.634	PID26	Other	JAK2		-0.541164	0.148792	0.0358309	2.92942
-2.55106	-60.1522	PID26	T-cell	JAK2		-1.19724	0.436245	0.00499164	2.87274
-18.7708	-7.75563	PID26	Other	JAK2		-0.333201	0.240708	0.0267039	2.57054
-25.6471	-51.8968	PID26	T-cell	JAK2		-1.42747	0.593132	0.00365417	2.80618
-12.0886	8.96734	PID26	Other	JAK2		-0.678643	0.15505	0.0293511	2.88986
43.5652	47.4789	PID26	Monocyte	JAK2		-1.10035	0.130789	0.00517676	2.74115
9.80723	45.7773	PID26	Monocyte	JAK2		-0.0810433	0.23582	0.1091	2.76193
-17.4128	-15.8609	PID26	Other	JAK2		-1.87109	0.0961691	0.00211797	2.51851
9.00099	-2.47519	PID26	Other	JAK2		-1.66285	0.0259432	0.00375923	2.85552
7.43667	52.8218	PID26	Monocyte	JAK2		-0.00671485	0.251433	0.0734989	2.92324
4.86661	-73.3289	PID26	T-cell	JAK2		-1.60205	0.402803	0.00472502	2.80414
-10.5491	62.0346	PID26	Monocyte	JAK2		0.649386	0.318104	0.0330514	2.80346
11.4408	-20.2477	PID26	Other	JAK2		-1.02825	0.107397	0.0079701	2.40483
-16.4396	16.2394	PID26	HSPC	JAK2		1.07889	0.326647	0.272359	2.5172
-22.2979	-78.1897	PID26	Other	JAK2		-1.46503	0.062071	0.00143279	2.87737
-40.1798	33.3958	PID26	HSPC	JAK2		-0.0781415	0.17293	0.189519	2.91593
3.65648	-72.1842	PID26	T-cell	JAK2		-0.811897	0.404729	0.00345293	2.78817
39.0171	-17.9801	PID26	T-cell	JAK2		-1.04159	0.514779	0.00629771	2.83059
-83.693	1.20797	PID26	Other	JAK2		-0.990284	0.126068	0.00510034	2.79379
-21.22	10.9452	PID26	HSPC	JAK2		-0.718287	0.169493	0.159221	2.89042
5.29996	4.25929	PID26	HSPC	JAK2		-0.104814	0.197827	0.220399	2.7679
-35.6212	37.5421	PID26	HSPC	JAK2		0.89945	0.294172	0.259678	2.73159
16.3126	-22.0413	PID26	Other	JAK2		-1.46893	0.0672577	-0.00154059	2.63949
18.6041	-12.1386	PID26	Other	JAK2		0.835493	0.247881	0.0542571	2.53275
60.8981	45.5996	PID26	Monocyte	JAK2		-0.535358	0.167042	0.0104607	2.8657
-39.8223	-13.5127	PID26	HSPC	JAK2		-0.34037	0.194226	0.267706	2.88309
58.8938	42.723	PID26	Monocyte	JAK2		-0.0490214	0.226154	0.030385	2.89376
6.46405	18.3952	PID26	HSPC	JAK2		-0.11795	0.190017	0.146806	2.87622
-37.7075	-48.0438	PID26	T-cell	JAK2		-1.07942	0.545901	0.00613068	2.89927
43.4415	-19.3691	PID26	T-cell	JAK2		-0.927173	0.690544	0.00727661	2.70415
27.9446	-23.9784	PID26	T-cell	JAK2		-1.62194	0.561968	0.00409196	2.78533
14.5365	22.9283	PID26	HSPC	JAK2		-0.110651	0.217697	0.150117	2.97174
31.0175	-42.8083	PID26	T-cell	JAK2		-1.07881	0.485579	0.0068718	2.89042
-1.49531	54.3881	PID26	Monocyte	JAK2		-0.387909	0.176531	0.0537769	2.96661
-37.7822	-49.0576	PID26	T-cell	JAK2		-1.05544	0.489101	0.00927487	2.88081
33.921	-22.2139	PID26	T-cell	JAK2		-1.32664	0.573359	0.00416385	2.78533
-24.637	-37.5376	PID26	T-cell	JAK2		-1.50496	0.522724	0.00657987	2.75664
8.90661	50.506	PID26	Monocyte	JAK2		-0.0450136	0.24552	0.0722609	2.89376
-26.375	-28.5797	PID26	T-cell	JAK2		-1.31439	0.522652	0.00493431	2.83123
-52.2379	0.445541	PID26	Other	JAK2		-1.32973	0.347493	0.00218989	2.78817
50.1421	10.6196	PID26	Monocyte	JAK2		-0.137543	0.417075	0.0222161	2.9196
-43.2934	26.4587	PID26	HSPC	JAK2		0.122501	0.227774	0.207366	2.8537
18.3536	33.3593	PID26	Monocyte	JAK2		-0.242436	0.179957	0.0868101	2.82478
64.0425	41.9164	PID26	Monocyte	JAK2		1.04061	0.311042	0.0316074	2.935
15.7906	74.1046	PID26	Monocyte	JAK2		0.0409079	0.169897	0.0391549	2.98408
-34.1019	15.7596	PID26	HSPC	JAK2		-0.133419	0.162436	0.235852	2.99782
-40.4772	63.0443	PID26	Monocyte	JAK2		0.381279	0.188784	0.0167178	2.98363
38.7148	-8.73177	PID26	Other	JAK2		-0.610128	0.0854449	0.0888115	2.97635
-33.2035	-45.6212	PID26	T-cell	JAK2		-0.831884	0.491068	0.0075432	2.8537
-20.5548	83.3119	PID26	Monocyte	JAK2		1.85567	0.305248	0.0258409	2.99078
45.1598	-46.4775	PID26	T-cell	JAK2		-0.4265	0.404584	0.00983981	2.71096
-2.20641	-63.0661	PID26	T-cell	JAK2		-1.6038	0.51696	0.00258045	2.50379
61.6301	40.105	PID26	Monocyte	JAK2		0.710187	0.448513	0.0240604	2.96708
-9.89524	-37.9981	PID26	T-cell	JAK2		-0.426969	0.597451	0.0102159	2.58995
-25.0509	-54.3336	PID26	T-cell	JAK2		1.80957	0.738604	0.0195712	2.18184
-24.1303	9.97452	PID26	HSPC	JAK2		-0.199533	0.162125	0.137818	2.95328
-29.0719	6.85887	PID26	HSPC	JAK2		0.585887	0.207724	0.282089	2.99913
26.0601	-8.54437	PID26	Other	JAK2		-1.36241	0.0701061	0.0632175	2.82478
-44.9138	18.4538	PID26	HSPC	JAK2		0.196783	0.161874	0.202041	3.03463
27.0703	3.08844	PID26	HSPC	JAK2		1.21609	0.256011	0.187479	2.69984
-7.33522	-83.8767	PID26	Other	JAK2		-1.34737	0.0204235	0.0025971	2.72591
-15.9055	35.4762	PID26	HSPC	JAK2		0.694872	0.231982	0.180652	2.95521
-9.81768	-18.5358	PID26	Other	JAK2		-1.28481	0.105014	0.0140287	2.79029
-47.9	-15.1469	PID26	HSPC	JAK2		0.507861	0.266761	0.272475	2.93802
36.778	43.4128	PID26	Monocyte	JAK2		-1.56404	0.0666766	0.0501804	2.94002
-16.3756	-22.2734	PID26	Other	JAK2		-0.394702	0.124402	0.00807924	2.85733
-57.7657	-20.5158	PID26	HSPC	JAK2		-0.362524	0.150875	0.215159	2.90472
-14.6682	42.4331	PID26	HSPC	JAK2		1.25802	0.247747	0.212437	2.78746
-17.8523	17.8711	PID26	HSPC	JAK2		0.741251	0.190701	0.148554	2.85248
-6.87859	-37.8828	PID26	T-cell	JAK2		-1.02836	0.5055	0.00983864	2.83378
-20.1691	65.8674	PID26	Monocyte	JAK2		1.66636	0.366584	0.0228127	3.02202
-39.8713	29.2252	PID26	HSPC	JAK2		0.830381	0.192582	0.160461	2.8537
-40.6373	32.7268	PID26	HSPC	JAK2		1.23729	0.239642	0.253775	2.78817
-8.88044	-3.27945	PID26	Other	JAK2		-0.339588	0.14697	0.0281135	2.99957
-42.3212	17.5799	PID26	HSPC	JAK2		1.33002	0.224798	0.310238	2.86747
42.2897	29.3992	PID26	Monocyte	JAK2		1.77352	0.347125	0.027247	2.8848
-87.1126	-10.895	PID26	Other	JAK2		0.430369	0.21908	0.0110653	2.34044
-5.48036	3.37218	PID26	Other	JAK2		-1.4784	0.0999548	0.00254722	2.08991
-17.1037	-4.76895	PID26	Other	JAK2		-1.25419	0.0979275	0.00546215	2.94002
40.1721	47.4698	PID26	Monocyte	JAK2		0.865662	0.240874	0.0320798	2.95376
38.298	-8.47154	PID26	Other	JAK2		0.391625	0.209735	0.10005	2.90091
37.6859	-9.25789	PID26	Other	JAK2		0.499231	0.213126	0.123819	2.70157
63.9479	-25.0724	PID26	T-cell	JAK2		-0.444359	0.327082	0.011932	2.84819
-21.2559	-16.4719	PID26	Other	JAK2		-1.05238	0.0936237	0.0059055	2.88024
-38.8953	-30.0889	PID26	HSPC	JAK2		1.58612	0.269124	0.471817	2.62634
7.26951	73.4975	PID26	Monocyte	JAK2		1.53983	0.227102	0.0247944	2.93399
-28.0407	-80.385	PID26	Other	JAK2		-1.69207	0.0430408	0.000948003	2.9248
8.64723	50.3395	PID26	Monocyte	JAK2		1.57711	0.33011	0.0236708	2.96567
-15.4832	-32.4765	PID26	T-cell	JAK2		-1.16325	0.431756	0.00742853	2.88366
72.3632	30.2941	PID26	Monocyte	JAK2		2.61009	0.465397	0.0274651	2.58659
2.82893	-62.3446	PID26	T-cell	JAK2		-0.605237	0.55066	0.0124247	2.89376
28.9611	-19.1953	PID26	T-cell	JAK2		-0.647346	0.624984	0.0155109	2.86451
-18.5291	-38.3384	PID26	T-cell	JAK2		-1.07	0.467567	0.00817829	2.80072
-47.1959	-28.0337	PID26	HSPC	JAK2		0.17516	0.170059	0.301582	2.902
7.33919	2.39582	PID26	HSPC	JAK2		0.0960658	0.144852	0.227381	2.98632
-38.9135	53.3714	PID26	Monocyte	JAK2		0.873399	0.254319	0.0163643	3.041
23.2621	-6.13467	PID26	Other	JAK2		0.216647	0.207199	0.0627914	2.85914
-12.505	70.521	PID26	Monocyte	JAK2		1.76316	0.303061	0.0948467	2.69461
-30.1555	-41.4856	PID26	T-cell	JAK2		-0.453131	0.576821	0.0104771	2.64246
-46.1462	-11.469	PID26	HSPC	JAK2		0.2651	0.216598	0.23012	2.98272
40.1554	-23.0319	PID26	T-cell	JAK2		-1.0998	0.609894	0.00857436	2.74974
12.9113	-5.51878	PID26	Other	JAK2		1.20595	0.237395	0.0152407	3.11461
-81.0591	5.61881	PID26	Other	JAK2		-0.984306	0.143806	0.00758567	2.84136
25.5027	-60.2354	PID26	T-cell	JAK2		-1.12942	0.321526	0.00463352	2.86688
16.5816	-5.48869	PID26	Other	JAK2		-0.665542	0.158681	0.0352904	2.98408
49.5397	28.4167	PID26	Monocyte	JAK2		-0.0532747	0.206599	0.0112853	2.71433
-8.61197	58.2767	PID26	Monocyte	JAK2		0.614889	0.412167	0.0135202	2.93752
79.6109	21.6117	PID26	Monocyte	JAK2		0.720212	0.315138	0.013432	2.95376
-10.3094	-31.7048	PID26	T-cell	JAK2		-1.5003	0.476928	0.00397959	2.77743
68.9585	12.9812	PID26	Monocyte	JAK2		1.23263	0.524273	0.0291331	2.549
-20.7909	70.1857	PID26	Monocyte	JAK2		1.50387	0.357168	0.0268747	2.55388
-31.0352	-43.3819	PID26	T-cell	JAK2		-0.614555	0.523786	0.00857351	2.86332
28.7529	-27.9369	PID26	T-cell	JAK2		-1.01171	0.625659	0.00713173	2.64147
36.5764	-25.1024	PID26	T-cell	JAK2		-0.986824	0.595	0.00679232	2.74429
35.7079	-9.24869	PID26	Other	JAK2		0.0488907	0.214355	0.102379	2.82737
-39.1733	-24.9027	PID26	HSPC	JAK2		-0.0332552	0.231068	0.322961	2.96047
-78.1233	8.06704	PID26	Other	JAK2		-0.789133	0.18152	0.0133922	2.83759
23.0113	41.0892	PID26	Monocyte	JAK2		-0.0261223	0.24037	0.0821404	2.89042
16.9724	45.3604	PID26	Monocyte	JAK2		0.375807	0.265875	0.0906767	2.97909
20.6423	36.7807	PID26	Monocyte	JAK2		-0.436356	0.192895	0.0781524	2.86806
-20.2542	13.2339	PID26	HSPC	JAK2		0.109851	0.203099	0.216039	2.93146
18.7486	44.2102	PID26	Monocyte	JAK2		1.00983	0.280096	0.0891289	2.76193
-19.9459	-48.6676	PID26	T-cell	JAK2		-1.15289	0.48991	0.00744882	2.84323
-18.6474	-32.8114	PID26	T-cell	JAK2		-1.57607	0.515398	0.00385998	2.62941
-41.6595	19.5516	PID26	HSPC	JAK2		-0.337723	0.226478	0.239145	2.81491
19.3944	4.87187	PID26	Other	JAK2		1.53346	0.263602	0.0632999	2.90795
-23.4889	0.074198	PID26	Other	JAK2		-0.953107	0.128899	0.00956348	2.88649
1.61126	65.8283	PID26	Monocyte	JAK2		-1.0195	0.102678	0.00357459	2.94399
-34.6017	59.6009	PID26	Monocyte	JAK2		0.102291	0.353962	0.00868959	2.89542
21.6001	62.2191	PID26	Monocyte	JAK2		-1.34485	0.0838598	0.00205696	2.91116
12.0417	4.63724	PID26	HSPC	JAK2		0.291929	0.209466	0.180378	2.71012
18.7156	38.1256	PID26	Monocyte	JAK2		0.627579	0.246932	0.121697	2.63548
-17.1342	-13.1711	PID26	Other	JAK2		-0.540398	0.15364	0.00611983	2.74429
-16.0554	13.3203	PID26	HSPC	JAK2		0.301866	0.216539	0.146707	3.00817
42.7495	16.9443	PID26	Monocyte	JAK2		0.513253	0.270969	0.0771005	2.99913
-20.708	5.97741	PID26	Other	JAK2		0.0179933	0.225529	0.0403051	2.90849
-28.5019	26.7408	PID26	HSPC	JAK2		0.88235	0.272284	0.182448	2.98091
-31.6005	10.7308	PID26	HSPC	JAK2		0.922963	0.304659	0.259264	2.96095
-48.7009	-17.4055	PID26	HSPC	JAK2		-0.902238	0.116046	0.265673	2.98945
64.0135	19.8089	PID26	Monocyte	JAK2		-0.234895	0.382528	0.0279965	2.79239
-39.7436	64.591	PID26	Monocyte	JAK2		1.29715	0.43525	0.0133927	2.5832
68.895	28.2958	PID26	Monocyte	JAK2		0.21874	0.378266	0.0328474	2.77379
12.6409	84.1946	PID26	Monocyte	JAK2		1.22376	0.219171	0.0346233	2.82995
-1.40727	78.2295	PID26	Monocyte	JAK2		1.85304	0.226	0.0284588	2.91803
-15.5762	20.2915	PID26	HSPC	JAK2		1.15903	0.175574	0.1884	2.94349
-60.3892	-44.5551	PID26	HSPC	JAK2		1.81624	0.236331	0.548992	2.87622
-84.5263	-4.67407	PID26	Other	JAK2		0.177724	0.141391	0.0151687	2.74507
-48.8406	-21.8574	PID26	HSPC	JAK2		1.19469	0.208245	0.334878	2.93702
-4.5749	-38.0813	PID26	T-cell	JAK2		-0.0744562	0.68252	0.0179944	2.51455
11.7896	8.81718	PID26	HSPC	JAK2		2.02565	0.268145	0.267049	2.63949
-9.09034	-27.6389	PID26	Other	JAK2		-0.392207	0.173595	0.00607236	2.57864
-38.9806	-50.1577	PID26	T-cell	JAK2		-0.0105	0.570999	0.021229	2.95085
-37.8872	-29.4928	PID26	HSPC	JAK2		1.97056	0.241748	0.402455	3.0569
12.2843	-42.4824	PID26	T-cell	JAK2		-0.074129	0.469639	0.0128344	2.9154
-42.3052	-76.9878	PID26	Other	JAK2		-1.47892	0.0327743	0.0036216	2.69984
17.6364	86.9665	PID26	Monocyte	JAK2		2.14949	0.340328	0.0464334	3.09272
1.24642	31.8498	PID26	HSPC	JAK2		2.97247	0.304893	0.257915	2.72263
-60.3243	-43.6368	PID26	HSPC	JAK2		1.07331	0.216005	0.376545	2.85309
72.1979	25.8575	PID26	Monocyte	JAK2		4.29193	0.374647	0.030573	2.41664
-33.7084	-41.3327	PID26	T-cell	JAK2		-0.401088	0.543293	0.0146318	2.75128
-19.4463	67.267	PID26	Monocyte	JAK2		1.8927	0.404498	0.0344653	2.96095
-21.4913	-7.88606	PID26	Other	JAK2		-0.238546	0.126553	0.0110748	2.89265
-30.8855	32.9599	PID26	HSPC	JAK2		0.423485	0.134276	0.361351	2.87852
47.3991	-42.3526	PID26	T-cell	JAK2		-0.465797	0.364795	0.0114613	2.88024
34.0516	-27.5865	PID26	T-cell	JAK2		-0.582518	0.551041	0.0278025	2.85431
-44.8724	2.64693	PID26	HSPC	JAK2		0.510123	0.131843	0.290944	2.83251
1.81041	9.90903	PID26	HSPC	JAK2		0.504413	0.166387	0.19109	2.85003
-32.2901	-36.044	PID26	T-cell	JAK2		-0.661148	0.435074	0.00992813	2.90634
-39.6815	-21.066	PID26	HSPC	JAK2		1.87976	0.242174	0.353889	2.78746
-1.91168	31.8355	PID26	HSPC	JAK2		1.53502	0.22208	0.327964	2.96332
18.8547	-31.435	PID26	Other	JAK2		-0.862457	0.0518344	-0.00268809	2.77525
-21.3282	-29.425	PID26	T-cell	JAK2		-1.10448	0.459098	0.0150017	2.80956
-14.1718	31.9972	PID26	HSPC	JAK2		1.02977	0.183201	0.303781	2.98046
-22.957	3.64304	PID26	Other	JAK2		-0.281546	0.125434	0.011074	2.82737
-23.4552	-20.2661	PID26	Other	JAK2		-0.531352	0.107914	0.0128828	2.85612
-18.4259	60.8141	PID26	Monocyte	JAK2		0.305582	0.311682	0.0484728	2.82413
-23.6749	30.4065	PID26	HSPC	JAK2		0.290367	0.169096	0.328041	2.88874
-10.2146	-54.4223	PID26	T-cell	JAK2		-0.23998	0.71045	0.0331212	2.79796
-17.5204	70.716	PID26	Monocyte	JAK2		1.37144	0.379884	0.0318856	3.02243
-64.5059	-10.6371	PID26	Other	JAK2		-1.1433	0.0807755	0.00627523	2.82413
16.5443	23.5782	PID26	HSPC	JAK2		1.73907	0.269132	0.189774	2.87622
-47.5289	-23.7216	PID26	HSPC	JAK2		0.260914	0.153341	0.385372	2.88593
25.8091	55.4067	PID26	Monocyte	JAK2		1.28279	0.303493	0.0231918	2.74351
22.455	53.5737	PID26	Monocyte	JAK2		1.02842	0.219476	0.0497219	2.97635
-19.1896	69.8204	PID26	Monocyte	JAK2		1.40747	0.231123	0.0176324	2.91434
-52.4722	30.7423	PID26	HSPC	JAK2		-0.710429	0.129425	0.230833	3.0013
33.7972	-16.9382	PID26	T-cell	JAK2		-1.66177	0.49536	0.00867819	2.82347
5.72648	-71.5436	PID26	T-cell	JAK2		-1.06953	0.369383	0.00960043	2.88309
53.0853	20.3002	PID26	Monocyte	JAK2		-0.220871	0.196412	0.0126328	2.84696
-19.9293	-51.1222	PID26	T-cell	JAK2		-0.702637	0.467694	0.00614206	2.87622
-36.5352	53.9733	PID26	Monocyte	JAK2		0.940985	0.305566	0.0164006	3.01368
35.814	-5.10702	PID26	Other	JAK2		1.34646	0.24965	0.179584	2.98632
-2.70138	-49.278	PID26	T-cell	JAK2		-0.705953	0.575963	0.00737114	2.6902
48.5919	28.9977	PID26	Monocyte	JAK2		0.194527	0.181426	0.0165739	2.92583
-15.2024	-15.2273	PID26	Other	JAK2		-0.335088	0.151549	0.00711984	2.63246
25.5277	51.7865	PID26	Monocyte	JAK2		-0.251691	0.162669	0.0152067	2.72346
19.6367	-69.1801	PID26	T-cell	JAK2		-1.02641	0.418085	0.00884733	2.84073
-19.211	-69.2952	PID26	Other	JAK2		-1.97466	0.0538991	0.00318216	2.62221
24.6597	5.84119	PID26	HSPC	JAK2		2.04008	0.295655	0.149285	3.01115
14.4121	65.782	PID26	Monocyte	JAK2		0.432996	0.170557	0.0283761	2.97497
72.6892	-10.4001	PID26	T-cell	JAK2		0.619885	0.420681	0.0112385	2.7185
-48.9189	-31.725	PID26	HSPC	JAK2		-0.402595	0.174959	0.307647	2.85126
-18.3074	18.5101	PID26	HSPC	JAK2		-0.0460039	0.17691	0.251805	2.87852
-60.1151	-9.5244	PID26	Other	JAK2		-0.680606	0.152927	0.00722529	2.70501
42.6216	29.4198	PID26	Monocyte	JAK2		0.831062	0.218372	0.00664856	2.52892
43.808	39.7185	PID26	Monocyte	JAK2		0.290344	0.203347	0.0118296	2.87216
-26.4589	73.9368	PID26	Monocyte	JAK2		1.58793	0.267312	0.0155411	2.77597
29.2981	-48.8866	PID26	T-cell	JAK2		0.205048	0.535186	0.0146224	2.78462
38.3835	-42.5304	PID26	T-cell	JAK2		-0.0784589	0.520386	0.0138504	2.43297
31.2311	45.1179	PID26	Monocyte	JAK2		2.31766	0.359615	0.0265352	2.85003
7.64856	80.1362	PID26	Monocyte	JAK2		0.908918	0.225457	0.0200874	3.03623
54.8386	-10.9501	PID26	T-cell	JAK2		-1.91969	0.204104	0.00350278	2.88874
9.17096	-2.92893	PID26	Other	JAK2		-1.37124	0.0990544	0.00731825	2.83632
36.5811	-17.6717	PID26	T-cell	JAK2		-1.07649	0.516307	0.00892654	2.84136
8.89466	-28.3742	PID26	Other	JAK2		-1.17685	0.0959544	0.01308	2.82995
-23.8827	-15.343	PID26	Other	JAK2		-0.932522	0.100335	0.00428512	2.8739
-39.3626	-24.7361	PID26	HSPC	JAK2		-0.852237	0.147474	0.295041	2.83632
8.81848	40.2188	PID26	Monocyte	JAK2		0.13004	0.206701	0.136784	3.01242
-43.2943	17.0452	PID26	HSPC	JAK2		0.210879	0.203135	0.262445	2.95182
-6.95494	-12.5588	PID26	Other	JAK2		-0.12968	0.151607	0.012916	2.69548
-46.6763	-15.5366	PID26	HSPC	JAK2		-0.0417479	0.158964	0.21571	2.93902
-26.7717	-43.4915	PID26	T-cell	JAK2		-1.52614	0.628672	0.00887901	2.78888
-33.993	7.15045	PID26	HSPC	JAK2		-1.43626	0.140405	0.393171	2.83696
43.0324	-55.8317	PID26	T-cell	JAK2		-0.706863	0.695847	0.0542722	2.51851
-74.5573	-14.9447	PID26	Other	JAK2		-0.637959	0.148517	0.0116221	2.82607
-44.524	46.6632	PID26	Monocyte	JAK2		0.870537	0.198753	0.0190554	2.87216
59.1349	19.5339	PID26	Monocyte	JAK2		-0.196113	0.210982	0.0216534	2.78533
11.8875	31.4097	PID26	Monocyte	JAK2		0.579	0.245873	0.145135	2.87274
31.8307	-30.7999	PID26	T-cell	JAK2		-0.693188	0.506881	0.0155726	2.85126
-6.28404	-37.6496	PID26	T-cell	JAK2		-1.66841	0.498221	0.00487017	2.75205
-28.9261	-34.7738	PID26	T-cell	JAK2		-1.16793	0.623444	0.0140412	2.80618
22.9082	46.6541	PID26	Monocyte	JAK2		-0.0900122	0.19181	0.058321	2.99826
8.527	-46.5004	PID26	T-cell	JAK2		-1.29452	0.477248	0.00784148	2.82737
-84.2286	3.61356	PID26	Other	JAK2		-0.482954	0.19031	0.0167047	2.65418
-30.7404	-41.4532	PID26	T-cell	JAK2		-1.00945	0.545487	0.00441999	2.68574
0.655088	88.4836	PID26	Monocyte	JAK2		0.733301	0.246883	0.0234555	3.02119
-23.6441	0.606699	PID26	Other	JAK2		-0.988375	0.106676	0.00545678	2.84136
21.2285	42.9073	PID26	Monocyte	JAK2		0.958893	0.261465	0.0879795	2.03342
50.7286	33.1465	PID26	Other	JAK2		-0.572919	0.145314	0.00928859	2.93399
32.625	-7.9149	PID26	Other	JAK2		0.0245688	0.183553	0.103862	2.84136
12.7732	62.3583	PID26	Monocyte	JAK2		0.0814407	0.21552	0.0482188	3.01536
-51.1984	25.273	PID26	HSPC	JAK2		0.023493	0.212028	0.227551	2.62839
18.0939	-23.0258	PID26	Other	JAK2		-1.62549	0.0625296	0.00252246	2.91062
-31.3773	-47.2284	PID26	T-cell	JAK2		-0.892523	0.52735	0.0116115	2.86864
-20.634	-29.6464	PID26	T-cell	JAK2		-1.38448	0.444913	0.0111694	2.92065
16.1649	25.427	PID26	HSPC	JAK2		2.07562	0.406616	0.199662	2.51322
-47.7167	-22.1032	PID26	HSPC	JAK2		0.40369	0.243086	0.254322	2.93651
7.70212	-75.8354	PID26	T-cell	JAK2		-1.31834	0.581304	0.00704011	2.82347
7.83499	28.3696	PID26	Monocyte	JAK2		1.23024	0.304727	0.163939	2.74429
-9.59355	24.2376	PID26	HSPC	JAK2		0.0577932	0.212625	0.217822	2.9425
-79.4427	4.99965	PID26	Other	JAK2		-0.787936	0.14003	0.00874477	2.80821
-39.9006	64.4853	PID26	Monocyte	JAK2		2.06495	0.446765	0.038172	2.60423
0.130879	-4.49238	PID26	Other	JAK2		-0.578505	0.0863757	0.00864054	2.74896
6.44245	64.9741	PID26	Monocyte	JAK2		-0.673972	0.211565	0.00551788	3.0013
-3.87431	-85.0589	PID26	Other	JAK2		-1.23928	0.0818352	0.015559	2.61278
-86.8291	-10.0702	PID26	Other	JAK2		-0.858254	0.141454	0.00461945	2.56703
60.8995	-8.50065	PID26	T-cell	JAK2		-1.4682	0.402118	0.00468697	2.67669
-0.43335	-50.8204	PID26	T-cell	JAK2		-0.870445	0.480988	0.00491111	2.81224
71.9061	4.79784	PID26	T-cell	JAK2		-0.419954	0.298383	0.0153072	2.84819
8.23297	-51.3304	PID26	T-cell	JAK2		-0.811526	0.514408	0.018773	2.85003
23.1544	-5.58081	PID26	Other	JAK2		-0.996575	0.0686177	0.151049	2.78675
25.8249	-10.4967	PID26	Other	JAK2		-0.239917	0.19468	0.101858	2.72346
-35.7377	-5.85252	PID26	Other	JAK2		-0.667952	0.177464	0.012208	2.84634
66.2324	-16.4789	PID26	T-cell	JAK2		-0.404316	0.54366	-9.57872e-05	1.96379
-21.7736	-12.0804	PID26	Other	JAK2		-0.206872	0.178545	0.00899148	2.74586
25.5141	-10.4523	PID26	Other	JAK2		0.271601	0.21674	0.102856	2.68305
19.3531	-14.7528	PID26	Other	JAK2		-1.66848	0.0635685	0.00293277	2.89487
34.3096	4.3384	PID26	HSPC	JAK2		-0.255877	0.175476	0.134079	2.85065
11.5256	26.0967	PID26	Monocyte	JAK2		0.874803	0.316299	0.139915	2.91169
-67.7922	-7.06481	PID26	Other	JAK2		-0.490528	0.1734	0.00764975	2.82607
44.3501	18.551	PID26	Monocyte	JAK2		0.202626	0.271723	0.0525906	2.85974
35.961	-18.9798	PID26	T-cell	JAK2		-1.25661	0.601723	0.0137797	2.78247
-19.0151	-70.7199	PID26	Other	JAK2		-1.5003	0.0572182	0.0013804	2.68305
-3.51332	6.50276	PID26	Other	JAK2		0.743039	0.206785	0.0194464	2.87795
-27.1054	50.2383	PID26	Monocyte	JAK2		1.12938	0.325593	0.0291475	2.88649
-30.9885	-41.0437	PID26	T-cell	JAK2		-1.21613	0.563076	0.00724921	2.75435
-13.7606	23.3256	PID26	HSPC	JAK2		0.813123	0.264613	0.198655	2.80209
-24.3108	-18.5145	PID26	Other	JAK2		-1.2104	0.0780113	-0.0134179	2.94596
35.7395	24.0348	PID26	HSPC	JAK2		0.256691	0.230528	0.141622	3.05154
-23.8143	11.4265	PID26	HSPC	JAK2		1.99208	0.264641	0.243452	2.21484
-17.9984	60.2014	PID26	Monocyte	JAK2		-0.27085	0.166558	0.0194688	2.92273
30.2368	3.49463	PID26	HSPC	JAK2		-0.191827	0.162809	0.115667	2.91275
32.6067	-5.70813	PID26	Other	JAK2		-0.640036	0.152737	0.154754	2.85431
63.9272	44.8372	PID26	Monocyte	JAK2		-0.322027	0.175269	0.0158053	2.7332
25.3827	53.169	PID26	Monocyte	JAK2		1.31507	0.380917	0.0218875	3.02036
-52.6324	3.19531	PID26	Other	JAK2		0.121802	0.278014	0.0193144	2.9284
-23.5714	-77.2156	PID26	Other	JAK2		-1.47444	0.0453475	0.000290787	2.71012
-4.63104	33.4636	PID26	HSPC	JAK2		1.2816	0.269147	0.273285	2.86273
5.41419	-44.5073	PID26	T-cell	JAK2		-0.664627	0.497131	0.0150552	2.85126
-49.2838	-27.0665	PID26	HSPC	JAK2		0.606212	0.197451	0.333166	2.71433
29.1901	-21.9917	PID26	T-cell	JAK2		-1.19043	0.48169	0.00674661	2.84323
26.066	17.2491	PID26	HSPC	JAK2		1.43902	0.232632	0.13494	2.94399
-27.8051	-32.795	PID26	T-cell	JAK2		-0.758517	0.504586	0.0248634	2.8055
-13.7451	60.2983	PID26	Monocyte	JAK2		-0.372983	0.166928	0.0139532	2.89098
28.3096	-10.0221	PID26	Other	JAK2		-0.567588	0.167292	0.11443	2.91645
25.8933	63.5479	PID26	Monocyte	JAK2		1.8203	0.201819	0.0517098	2.77815
0.815421	-46.2906	PID26	T-cell	JAK2		-0.643663	0.468054	0.00814108	2.88024
-25.86	74.5918	PID26	Monocyte	JAK2		0.231308	0.182706	0.0146418	2.70672
34.8469	63.4074	PID26	Monocyte	JAK2		1.93375	0.220712	0.0203974	2.86806
9.5301	40.2288	PID26	Monocyte	JAK2		1.17947	0.307743	0.10364	2.79449
-56.0265	26.5241	PID26	HSPC	JAK2		-0.593559	0.14418	0.285087	2.92583
-9.67038	30.9491	PID26	HSPC	JAK2		0.0571364	0.215085	0.246614	2.89542
-36.9923	17.9157	PID26	HSPC	JAK2		0.772384	0.244685	0.222439	2.88252
72.1927	31.8884	PID26	Monocyte	JAK2		1.5589	0.390718	0.0191914	2.31387
-31.854	-42.5751	PID26	T-cell	JAK2		-0.803879	0.48302	0.010761	2.8202
-88.9768	-10.5196	PID26	Other	JAK2		0.465173	0.276486	0.0118136	2.18752
-47.0403	-27.9521	PID26	HSPC	JAK2		-0.178225	0.158976	0.29596	2.93399
-21.1521	-71.834	PID26	Other	JAK2		-1.44473	0.04995	0.00316772	2.6464
4.81564	18.3015	PID26	HSPC	JAK2		0.24682	0.207499	0.118849	2.91698
-22.1291	51.7093	PID26	Monocyte	JAK2		-0.429035	0.167099	0.00634293	2.86747
-85.849	-8.30479	PID26	Other	JAK2		-0.599189	0.127741	0.00706233	2.79657
-10.8599	34.4656	PID26	HSPC	JAK2		0.453171	0.240455	0.303019	2.88818
55.0923	9.34581	PID26	Monocyte	JAK2		-0.571386	0.325218	0.0181623	2.94596
61.1773	21.6304	PID26	Monocyte	JAK2		-0.183825	0.193745	0.0147809	2.92012
8.95878	33.5396	PID26	Monocyte	JAK2		1.98527	0.349971	0.178674	2.96473
17.7032	6.23997	PID26	Other	JAK2		0.232628	0.200907	0.103868	2.94841
-34.9401	-19.5014	PID26	HSPC	JAK2		-0.432213	0.136853	0.289275	2.93551
-11.5672	35.317	PID26	HSPC	JAK2		-0.280954	0.162722	0.238629	2.95134
-44.3767	7.63357	PID26	HSPC	JAK2		0.769395	0.257539	0.315593	2.91328
-33.6993	-45.9875	PID26	T-cell	JAK2		-0.653972	0.629714	0.0108964	2.68753
-13.3602	56.7865	PID26	Monocyte	JAK2		0.81474	0.233639	0.0163851	2.78604
10.5672	9.09321	PID26	HSPC	JAK2		0.478775	0.238288	0.178805	2.6981
27.3853	31.918	PID26	HSPC	JAK2		1.29189	0.298856	0.25922	2.93551
-13.7295	-33.8426	PID26	T-cell	JAK2		-1.47926	0.534482	0.00219088	2.78888
50.9393	33.3877	PID26	Other	JAK2		0.133417	0.258103	0.0105501	2.9722
-20.7807	70.3949	PID26	Monocyte	JAK2		0.502414	0.267275	0.00756781	2.78104
27.9125	-23.4751	PID26	T-cell	JAK2		-0.950357	0.523531	0.0108444	2.86451
-14.798	1.27492	PID26	Other	JAK2		-0.587867	0.118123	0.00919515	2.8014
-40.5242	-51.269	PID26	T-cell	JAK2		0.0437616	0.74385	0.0107253	2.61805
37.5559	8.71811	PID26	HSPC	JAK2		0.778111	0.282108	0.365268	2.70415
-15.5092	-21.8912	PID26	Other	JAK2		-0.446594	0.131391	0.00655798	2.75205
41.0982	-6.81686	PID26	Other	JAK2		1.22856	0.254502	0.16296	2.50243
30.1312	-18.9201	PID26	T-cell	JAK2		-0.897271	0.607738	0.0157431	2.82086
6.50495	56.8999	PID26	Monocyte	JAK2		0.797055	0.350314	0.0447812	3.03423
33.1156	7.71194	PID26	HSPC	JAK2		-0.423504	0.192222	0.145513	3.02119
-24.5114	-31.4137	PID26	T-cell	JAK2		-1.00969	0.479764	0.0100423	2.68574
27.4996	6.15833	PID26	HSPC	JAK2		0.691506	0.217886	0.100437	3.01242
79.7169	19.7589	PID26	Monocyte	JAK2		0.784804	0.424856	0.0222872	2.97081
-8.26046	-49.6175	PID26	T-cell	JAK2		-0.905564	0.490327	0.00682037	2.7348
-77.5408	-3.41275	PID26	Other	JAK2		-0.759502	0.150916	0.00782377	2.80414
34.3998	4.16424	PID26	HSPC	JAK2		0.5886	0.25838	0.143623	3.00647
-44.26	-12.524	PID26	HSPC	JAK2		0.918973	0.253957	0.31613	2.85854
10.052	-40.9772	PID26	T-cell	JAK2		1.14232	0.712061	0.0160852	2.17319
19.968	15.0694	PID26	HSPC	JAK2		-0.251826	0.199112	0.108679	2.88195
12.2881	42.6671	PID26	Monocyte	JAK2		0.0187697	0.187307	0.0735936	2.92634
-35.2536	59.2824	PID26	Monocyte	JAK2		0.639908	0.346457	0.0220682	2.85187
8.8614	-79.1671	PID26	T-cell	JAK2		-1.74502	0.513657	0.00170484	2.74351
36.013	-72.8374	PID26	T-cell	JAK2		-1.11296	0.332938	0.00557811	2.90741
48.393	19.1176	PID26	Monocyte	JAK2		0.152536	0.369103	0.00964666	2.617
19.7346	-10.7558	PID26	Other	JAK2		-1.02509	0.101401	0.0469389	2.60531
0.142855	31.4706	PID26	HSPC	JAK2		0.26894	0.27162	0.257994	2.90309
39.2029	-8.97835	PID26	Other	JAK2		-0.328926	0.181974	0.0644589	2.97727
16.7519	7.85782	PID26	Other	JAK2		0.860406	0.255059	0.166601	3.07846
-4.05387	52.0155	PID26	Monocyte	JAK2		1.65084	0.367401	0.0304517	2.97589
39.7915	1.13774	PID26	Other	JAK2		1.19012	0.274926	0.206731	2.53148
-73.0315	-12.4245	PID26	Other	JAK2		0.334357	0.231125	0.0103419	2.56229
-12.2522	-15.168	PID26	Other	JAK2		0.103386	0.233236	0.0116124	2.36549
14.019	35.7162	PID26	Monocyte	JAK2		0.381514	0.223647	0.105801	2.88423
-14.8619	-38.3708	PID26	T-cell	JAK2		-0.718535	0.429978	0.00625777	2.86273
71.1686	33.8491	PID26	Monocyte	JAK2		-0.540408	0.149425	0.00903193	2.88309
-17.725	8.49826	PID26	Other	JAK2		-0.0405755	0.220478	0.0562118	2.86392
-31.6583	18.8226	PID26	HSPC	JAK2		0.103088	0.210722	0.28332	2.81291
-27.0771	36.5096	PID26	HSPC	JAK2		0.704707	0.236938	0.231645	2.79934
-80.3095	12.4282	PID26	Other	JAK2		-0.700416	0.156423	0.0182052	2.75205
-33.6525	-38.9541	PID26	T-cell	JAK2		-1.06631	0.464011	0.0116211	2.81491
19.5886	-76.0941	PID26	T-cell	JAK2		-1.39243	0.353712	0.00811567	2.82995
-1.7226	-39.3862	PID26	T-cell	JAK2		-0.641359	0.557685	0.0135597	2.84323
-10.6701	29.1582	PID26	HSPC	JAK2		-0.102054	0.248389	0.330593	2.88081
36.5269	46.6531	PID26	Monocyte	JAK2		-0.0792892	0.236731	0.00809735	2.64048
39.1183	4.35547	PID26	HSPC	JAK2		0.114004	0.207222	0.139255	2.96426
-29.8735	58.7019	PID26	Monocyte	JAK2		0.556095	0.240803	0.0183116	2.93095
36.0072	-45.5952	PID26	T-cell	JAK2		-0.512638	0.456955	0.00844021	2.73159
-20.3318	71.8728	PID26	Monocyte	JAK2		-0.157505	0.227623	0.00757049	2.95665
24.477	-7.86922	PID26	Other	JAK2		-0.878834	0.147181	0.0556787	2.92428
-0.790474	1.11073	PID26	Other	JAK2		-1.58811	0.0631914	0.00259977	2.81491
47.4444	29.8098	PID26	Monocyte	JAK2		-0.75713	0.154982	0.00692225	2.72916
-0.872784	38.2115	PID26	HSPC	JAK2		1.03912	0.264859	0.218759	3.04727
-76.6476	2.01891	PID26	Other	JAK2		-0.556991	0.164878	0.00633468	2.87216
14.2377	-71.2273	PID26	T-cell	JAK2		-0.230061	0.609493	0.00803755	2.79099
-11.1828	76.1463	PID26	Monocyte	JAK2		0.809006	0.340565	0.0480335	2.73159
-22.5041	25.0923	PID26	HSPC	JAK2		0.566218	0.224877	0.345395	2.86094
-49.4357	-12.4354	PID26	HSPC	JAK2		0.817084	0.204597	0.344113	2.95617
-14.687	39.9898	PID26	HSPC	JAK2		2.08948	0.284994	0.176007	3.00173
22.9185	43.7301	PID26	Monocyte	JAK2		0.440579	0.190115	0.0605832	3.00689
16.3571	33.3396	PID26	Monocyte	JAK2		0.892843	0.208059	0.0830371	3.01578
39.3195	8.65493	PID26	HSPC	JAK2		0.912639	0.224142	0.142728	2.91062
-33.6938	38.3571	PID26	HSPC	JAK2		0.805758	0.18552	0.241315	2.8848
-0.381449	-39.2863	PID26	T-cell	JAK2		-0.115927	0.645623	0.0187201	2.75891
33.4431	-22.5926	PID26	T-cell	JAK2		-0.522372	0.609627	0.0150616	2.65992
-14.1422	18.6113	PID26	HSPC	JAK2		0.695018	0.219446	0.162008	2.84073
-29.5701	4.85716	PID26	HSPC	JAK2		1.08798	0.242857	0.359895	3.04999
10.9833	34.091	PID26	Monocyte	JAK2		2.57452	0.284248	0.151132	3.0607
-47.0644	31.912	PID26	HSPC	JAK2		-0.137313	0.163791	0.28441	2.84757
11.8365	49.299	PID26	Monocyte	JAK2		0.687245	0.222188	0.0985422	2.65418
16.0557	-17.9033	PID26	Other	JAK2		-1.20056	0.0665314	0.0040358	3.02366
-29.7065	59.9805	PID26	Monocyte	JAK2		1.05377	0.265326	0.022429	2.92788
31.269	-8.74546	PID26	Other	JAK2		0.864855	0.220768	0.162583	2.78176
-21.8512	-54.5212	PID26	T-cell	JAK2		-0.23133	0.617916	0.0198315	2.53148
-0.156449	13.8141	PID26	HSPC	JAK2		0.422022	0.161766	0.115722	2.95665
83.6962	-13.1303	PID26	T-cell	JAK2		1.90615	0.646222	0.0339536	2.39445
-20.1054	-66.7284	PID26	Other	JAK2		-1.78682	0.0273849	0.00353231	2.82478
-35.3752	-6.9463	PID26	Other	JAK2		-0.369207	0.132711	0.0110027	2.89265
69.0347	27.8793	PID26	Monocyte	JAK2		1.4542	0.390316	0.0415641	2.92583
-44.4749	-34.9497	PID26	HSPC	JAK2		0.820034	0.220597	0.397692	2.95376
19.4373	-42.6047	PID26	T-cell	JAK2		0.0228769	0.541275	0.0177774	2.70329
-4.91319	19.5783	PID26	HSPC	JAK2		0.485598	0.223964	0.175773	2.91381
-52.8279	-39.1628	PID26	HSPC	JAK2		-0.178344	0.191075	0.388709	2.86332
38.0626	-18.1387	PID26	T-cell	JAK2		-1.70299	0.510113	0.0134681	2.81224
-41.1563	-51.9712	PID26	T-cell	JAK2		0.23053	0.734647	0.023516	2.82543
-31.9361	10.4525	PID26	HSPC	JAK2		0.578685	0.218802	0.419982	2.88705
9.25613	-40.3728	PID26	T-cell	JAK2		-0.44477	0.69256	0.0276633	2.83885
-4.99491	74.4575	PID26	Monocyte	JAK2		1.29639	0.345012	0.0212952	2.92428
-36.2357	-50.4489	PID26	T-cell	JAK2		-0.147779	0.559609	0.0215919	2.79379
35.5573	15.8104	PID26	HSPC	JAK2		1.71346	0.223199	0.151814	3.0306
-56.6701	0.149668	PID26	Other	JAK2		0.532475	0.182589	0.023542	2.74036
-9.77015	58.4151	PID26	Monocyte	JAK2		0.4989	0.164013	0.0178995	2.93146
17.8144	-8.33708	PID26	Other	JAK2		0.564527	0.171099	0.0490289	2.84942
62.8558	22.3091	PID26	Monocyte	JAK2		0.760028	0.256048	0.0249899	2.67943
-25.5912	-30.0165	PID26	T-cell	JAK2		-1.49246	0.499642	0.0075932	2.8451
-10.2751	65.1013	PID26	Monocyte	JAK2		1.67462	0.423044	0.0340953	2.96848
36.4245	-7.53535	PID26	Other	JAK2		1.14556	0.260606	0.111356	2.85126
34.4164	11.7559	PID26	HSPC	JAK2		-0.991796	0.110362	0.24928	2.82282
1.2548	-2.8947	PID26	Other	JAK2		-0.125462	0.128908	0.0184221	2.90634
22.1777	-11.92	PID26	Other	JAK2		0.979846	0.271734	0.0880386	2.34635
1.10266	48.5421	PID26	Monocyte	JAK2		2.31727	0.507854	0.0246975	2.26717
44.8508	-18.3383	PID26	T-cell	JAK2		-0.891201	0.744009	0.0110182	2.66181
22.1232	11.5913	PID26	Other	JAK2		-0.171297	0.219896	0.125353	2.88423
70.2415	0.623542	PID26	T-cell	JAK2		-1.21819	0.249014	0.00398386	2.8202
36.7393	-16.8333	PID26	T-cell	JAK2		-1.41709	0.525528	0.0081771	2.88818
16.9914	42.9761	PID26	Monocyte	JAK2		1.85627	0.38936	0.11441	2.49276
28.0337	-25.7713	PID26	T-cell	JAK2		-1.3009	0.551457	-0.00315218	2.63849
-38.8067	49.9641	PID26	Monocyte	JAK2		0.0318744	0.288012	0.0108685	3.00689
12.8034	9.14263	PID26	HSPC	JAK2		0.051729	0.215821	0.158928	2.94841
-65.2575	16.4191	PID26	Other	JAK2		-0.902367	0.153677	0.00518778	2.83442
31.955	-30.9664	PID26	T-cell	JAK2		-0.511474	0.802646	0.0135858	2.4216
-78.5079	-9.09576	PID26	Other	JAK2		0.015038	0.215021	0.00866623	2.66932
29.0658	-28.1274	PID26	T-cell	JAK2		-1.14168	0.49127	0.00722951	2.89209
12.1948	40.2244	PID26	Monocyte	JAK2		1.44448	0.336177	0.116404	2.08279
-0.154877	-62.0654	PID26	T-cell	JAK2		-0.713382	0.574224	0.0145621	2.75891
72.0746	20.5112	PID26	Monocyte	JAK2		-0.317164	0.22349	0.0136643	2.87967
59.4145	38.0491	PID26	Monocyte	JAK2		1.19306	0.367896	0.0241141	2.95036
-25.5564	57.8275	PID26	Monocyte	JAK2		1.12814	0.271584	0.0136325	2.78817
-1.03209	-39.0354	PID26	T-cell	JAK2		-0.482214	0.533378	0.0218712	2.85187
33.9516	-17.3533	PID26	T-cell	JAK2		-1.05092	0.515094	0.0109115	2.82995
42.1894	-17.7883	PID26	T-cell	JAK2		-1.22508	0.559768	0.00786522	2.88593
-28.4114	-1.0117	PID26	Other	JAK2		0.839795	0.279425	0.047486	2.97035
-36.0286	-50.2672	PID26	T-cell	JAK2		-0.681632	0.549245	0.0134203	2.83948
-32.9692	-67.5143	PID26	Other	JAK2		-1.73781	0.0477996	0.00218068	2.89042
-30.527	-46.7558	PID26	T-cell	JAK2		-0.846652	0.708128	0.0106667	2.70757
-38.7772	26.7049	PID26	HSPC	JAK2		-0.187792	0.191879	0.174303	2.9248
-77.2534	-11.5226	PID26	Other	JAK2		-0.700183	0.160277	0.0077516	2.78032
-79.9334	2.13566	PID26	Other	JAK2		-0.845293	0.162083	0.00671361	2.79865
28.5971	-0.650989	PID26	HSPC	JAK2		0.928284	0.271005	0.165208	2.67852
50.1871	24.0377	PID26	Other	JAK2		-0.185707	0.200993	0.0143205	2.7364
-17.0265	-15.814	PID26	Other	JAK2		-0.335168	0.18296	0.0088233	2.58206
21.5824	44.6218	PID26	Other	JAK2		-0.113612	0.212458	0.0571064	2.96848
-54.2202	-27.886	PID26	HSPC	JAK2		-0.375476	0.187752	0.261492	2.89376
-72.0328	5.22244	PID26	Other	JAK2		-0.683833	0.174771	0.0138777	2.80821
42.3713	-3.93438	PID26	Other	JAK2		0.00857219	0.20204	0.0980698	3.02694
-1.90623	-69.2467	PID26	T-cell	JAK2		-1.72669	0.353019	0.00276557	2.84634
10.3673	8.88181	PID26	HSPC	JAK2		-1.46825	0.0740847	0.136724	2.96942
10.9117	-43.2396	PID26	T-cell	JAK2		0.00739115	0.54701	0.0094011	2.935
25.7931	55.5229	PID26	Monocyte	JAK2		-0.560444	0.153532	0.0370497	2.92273
-9.10153	-8.48709	PID26	Other	JAK2		-0.699493	0.141383	0.0424762	2.7796
-79.6526	2.35778	PID26	Other	JAK2		-1.07981	0.10184	0.00129385	2.89927
2.14638	-57.3921	PID26	T-cell	JAK2		-1.34934	0.380475	0.00590469	2.9489
-3.33387	51.1571	PID26	Monocyte	JAK2		-0.213506	0.221747	0.0531491	2.96942
-48.4836	15.1652	PID26	HSPC	JAK2		-0.330022	0.203747	0.198605	2.96802
-44.0746	22.5993	PID26	HSPC	JAK2		-0.892718	0.149263	0.240156	2.94349
-16.2366	54.0468	PID26	Monocyte	JAK2		1.05557	0.331699	0.0202739	2.86982
60.6123	22.6028	PID26	Monocyte	JAK2		-1.0309	0.152314	0.0137134	2.8657
-10.0187	5.40012	PID26	Other	JAK2		-0.699693	0.126221	0.0494922	2.79865
34.4953	-35.6751	PID26	T-cell	JAK2		-0.73473	0.603971	0.0161631	2.73719
20.0588	40.0327	PID26	Monocyte	JAK2		0.460687	0.264861	0.0713801	3.12287
18.3567	7.91914	PID26	Other	JAK2		0.149471	0.265247	0.0956597	3.07664
-21.1543	50.7717	PID26	Monocyte	JAK2		0.56523	0.339233	0.014797	2.9345
23.7515	11.7121	PID26	HSPC	JAK2		0.752542	0.316699	0.152057	2.9722
23.348	-8.12616	PID26	Other	JAK2		-1.22503	0.114156	0.0523251	2.91434
6.61588	29.3223	PID26	Monocyte	JAK2		0.460171	0.313002	0.177521	2.99957
-13.5734	-45.298	PID26	T-cell	JAK2		-0.767804	0.75041	0.00890966	2.40654
22.0215	-4.5619	PID26	Other	JAK2		2.17573	0.395713	0.0995967	2.16137
22.9554	40.9873	PID26	Monocyte	JAK2		-0.116628	0.209802	0.0612446	2.97955
-29.6934	59.8328	PID26	Monocyte	JAK2		0.561292	0.417313	0.0261587	2.83059
13.9769	28.1809	PID26	Monocyte	JAK2		1.17697	0.311591	0.164413	2.7348
-46.1529	-22.8215	PID26	HSPC	JAK2		-0.0426521	0.214296	0.285264	2.76492
46.1778	19.9228	PID26	Monocyte	JAK2		2.3655	0.466578	0.0350973	2.81954
18.3686	7.14628	PID26	Other	JAK2		-0.19513	0.200834	0.101287	2.86094
-3.46394	-59.2518	PID26	T-cell	JAK2		-1.39252	0.392479	0.00672446	2.86747
-0.121204	-54.6087	PID26	T-cell	JAK2		-0.661093	0.554383	0.00965826	2.40824
-13.7268	58.6931	PID26	Monocyte	JAK2		-0.0642781	0.293222	0.0083538	2.92117
14.5961	-6.14932	PID26	Other	JAK2		0.0979684	0.176138	0.0027232	2.02938
60.5588	39.4455	PID26	Monocyte	JAK2		1.02493	0.434846	0.00988656	2.58659
55.2068	40.4384	PID26	Monocyte	JAK2		1.62623	0.36934	0.025032	2.96473
-32.1779	-36.4946	PID26	T-cell	JAK2		-1.59942	0.446696	0.00415054	2.78604
23.8792	1.86244	PID26	HSPC	JAK2		0.224676	0.241785	0.141406	2.8893
16.1933	-8.74946	PID26	Other	JAK2		0.589984	0.263569	0.0478024	2.54531
-33.7392	-20.6978	PID26	HSPC	JAK2		0.891963	0.335224	0.335794	2.95952
41.8052	-0.313889	PID26	Other	JAK2		0.328595	0.288002	0.127473	2.89376
63.9568	42.1758	PID26	Monocyte	JAK2		-0.0191514	0.456379	0.0221167	2.92169
30.1981	44.5614	PID26	Monocyte	JAK2		1.40972	0.399768	0.0159759	2.60423
22.8242	-4.74816	PID26	Other	JAK2		-0.196015	0.200073	0.0514579	2.98543
-18.8784	-83.8221	PID26	Other	JAK2		-1.44943	0.049981	0.00550383	2.91062
-12.4206	24.6124	PID26	HSPC	JAK2		1.43185	0.391333	0.336692	2.52504
-47.0102	26.4595	PID26	HSPC	JAK2		-0.090979	0.217493	0.213286	2.97589
-21.519	58.4498	PID26	Monocyte	JAK2		-0.418862	0.229029	0.0409892	2.95231
63.4393	22.9603	PID26	Monocyte	JAK2		0.0722331	0.3236	0.0172608	2.95856
42.683	35.1413	PID26	Monocyte	JAK2		-0.342967	0.205021	0.008923	2.50651
-28.1955	56.336	PID26	Monocyte	JAK2		0.237809	0.276207	0.0134073	2.88705
-14.737	-7.55287	PID26	Other	JAK2		-1.64815	0.237474	0.00326864	2.87506
-41.364	58.543	PID26	Monocyte	JAK2		0.769961	0.356947	0.0410871	2.82866
-20.0063	-36.0638	PID26	T-cell	JAK2		-1.42801	0.395565	0.00460454	2.84198
79.1151	-0.0343042	PID26	T-cell	JAK2		-0.530447	0.493208	0.0156136	2.85248
-52.7552	-0.86532	PID26	Other	JAK2		-0.265124	0.2339	0.0131662	2.85552
24.0493	-4.14456	PID26	Other	JAK2		-0.20006	0.239223	0.0604437	2.87795
-1.85995	-39.0941	PID26	T-cell	JAK2		-0.603336	0.512305	0.00926299	2.90417
-32.1431	-44.9846	PID26	T-cell	JAK2		-0.279107	0.5641	0.0136148	2.83569
-71.6698	-8.67713	PID26	Other	JAK2		-0.902694	0.142491	0.00455453	2.88366
43.4895	-18.3338	PID26	T-cell	JAK2		-1.29821	0.609317	0.00732724	2.85673
-4.36327	7.14694	PID26	Other	JAK2		2.66497	0.300159	0.0410296	2.85794
-8.3692	-35.6476	PID26	T-cell	JAK2		-1.62811	0.419789	0.00393223	2.88986
24.6461	18.1309	PID26	HSPC	JAK2		-0.25723	0.178888	0.119348	2.97635
69.769	18.1276	PID26	Monocyte	JAK2		0.0168631	0.341323	0.0121563	2.57287
72.8434	4.85723	PID26	T-cell	JAK2		-0.89442	0.267505	0.0163451	2.81358
-22.7222	-17.4394	PID26	Other	JAK2		-1.04987	0.114415	0.00210382	2.82478
28.2792	52.3303	PID26	Monocyte	JAK2		-0.379833	0.180437	0.030498	2.87157
18.0741	-62.6059	PID26	T-cell	JAK2		-1.21831	0.41115	0.0056531	2.75587
-69.5257	23.8991	PID26	T-cell	JAK2		-1.04788	0.15952	0.00881373	2.84448
-25.3236	52.3741	PID26	Monocyte	JAK2		-0.0549	0.223288	0.01959	2.93902
-24.3501	13.4534	PID26	HSPC	JAK2		-1.0502	0.111593	0.22163	2.7332
-30.4945	-47.0856	PID26	T-cell	JAK2		-1.02001	0.512927	0.0120834	2.78958
48.6864	11.733	PID26	Monocyte	JAK2		1.47918	0.394743	0.0256786	2.89763
11.8113	25.9469	PID26	Monocyte	JAK2		1.98678	0.231957	0.123067	2.88366
56.5517	50.8469	PID26	Monocyte	JAK2		-1.10404	0.0811593	0.0120544	2.88309
-16.8117	-51.1375	PID26	T-cell	JAK2		-0.870182	0.607824	0.0157125	2.69108
-33.7724	60.0984	PID26	Monocyte	JAK2		1.7571	0.316306	0.0195787	2.80414
-8.47552	24.732	PID26	HSPC	JAK2		-0.169778	0.153317	0.192104	2.67578
34.4772	-7.51424	PID26	Other	JAK2		0.440106	0.208098	0.104924	3.01787
-36.144	-49.6624	PID26	T-cell	JAK2		-0.395306	0.597715	0.0225027	2.84819
42.7826	-18.1644	PID26	T-cell	JAK2		-1.00658	0.619256	0.0111908	2.72835
-29.9588	-35.8109	PID26	T-cell	JAK2		-1.14366	0.456915	0.0116406	2.91381
-69.4317	-3.00586	PID26	Other	JAK2		0.478274	0.19173	0.0157874	2.32428
-40.4231	9.79543	PID26	HSPC	JAK2		2.3221	0.312241	0.414621	2.51587
5.16311	18.4666	PID26	HSPC	JAK2		-0.211328	0.152503	0.115993	2.95424
-2.53492	67.0488	PID26	Monocyte	JAK2		0.289946	0.178552	0.0232209	2.84198
65.7766	42.9431	PID26	Monocyte	JAK2		0.929146	0.297097	0.0633493	2.63043
21.5041	21.0601	PID26	HSPC	JAK2		2.26727	0.268773	0.196	3.02202
-31.672	-74.2155	PID26	Other	JAK2		-1.55673	0.0376278	0.0048999	2.79796
21.1424	-70.9306	PID26	T-cell	JAK2		-0.432802	0.40899	0.0140389	2.73159
-1.72049	-67.846	PID26	T-cell	JAK2		-1.11204	0.529865	0.0104679	2.5611
35.9318	2.3553	PID26	HSPC	JAK2		0.610699	0.182745	0.109185	2.96802
-12.8573	-0.19254	PID26	Other	JAK2		-0.0302611	0.144503	0.0100971	2.85914
25.5328	16.1238	PID26	Other	JAK2		-0.128205	0.163613	0.104361	2.81889
24.2209	65.5468	PID26	Monocyte	JAK2		0.380681	0.132282	0.0144654	2.96284
11.1163	24.3607	PID26	Monocyte	JAK2		1.61331	0.238068	0.145402	3.055
-29.8766	38.4845	PID26	HSPC	JAK2		0.740337	0.194659	0.218019	3.03941
85.8115	-10.6343	PID26	T-cell	JAK2		-0.70301	0.512572	0.0125118	2.91698
33.1754	0.660937	PID26	HSPC	JAK2		0.458793	0.145836	0.18101	2.84073
10.4869	-18.5161	PID26	Other	JAK2		-1.13487	0.0771503	0.0015745	2.79796
66.3884	41.2283	PID26	Monocyte	JAK2		1.5104	0.37759	0.0251108	2.81757
8.96064	2.29059	PID26	HSPC	JAK2		0.21163	0.168375	0.143306	2.79727
2.10411	8.97837	PID26	HSPC	JAK2		0.871624	0.194219	0.137176	2.83442
1.41944	48.2557	PID26	Monocyte	JAK2		0.497318	0.493353	0.0279145	2.85854
-23.132	-51.9821	PID26	T-cell	JAK2		-1.12147	0.461787	0.0152474	2.87448
-15.7281	-23.7555	PID26	Other	JAK2		-0.48055	0.126811	0.012291	2.9058
69.9827	12.8146	PID26	Monocyte	JAK2		0.319908	0.412238	0.0267746	2.83442
47.9784	-44.8069	PID26	T-cell	JAK2		-0.264232	0.498405	0.0225027	2.63849
19.1596	-19.5981	PID26	Other	JAK2		-0.634676	0.104292	0.0133858	2.83696
-4.33472	-39.2509	PID26	T-cell	JAK2		-1.06598	0.509452	0.00675521	2.79029
39.522	4.72783	PID26	HSPC	JAK2		0.419991	0.161191	0.145549	2.92273
-28.0498	-66.0014	PID26	Other	JAK2		-1.60446	0.0349465	-6.33913e-05	2.79657
11.1267	66.6383	PID26	Monocyte	JAK2		-0.251365	0.129318	0.0572535	2.90849
-2.88415	54.7136	PID26	Monocyte	JAK2		0.76892	0.345098	0.0216233	2.72428
33.4848	-48.8456	PID26	T-cell	JAK2		-0.187861	0.447726	0.0109589	2.81757
27.1063	-23.1864	PID26	T-cell	JAK2		-1.16089	0.569888	0.00703266	2.74586
-57.5921	-16.3292	PID26	HSPC	JAK2		0.479613	0.171603	0.322915	2.74663
-10.9192	-49.1406	PID26	T-cell	JAK2		-0.636168	0.512447	0.0138233	2.77305
52.9678	-31.4431	PID26	T-cell	JAK2		-0.702154	0.405481	0.0139062	2.80277
15.1299	18.0416	PID26	HSPC	JAK2		-0.0419169	0.153187	0.097189	2.90255
24.6835	18.5603	PID26	HSPC	JAK2		0.265261	0.189126	0.135866	2.96755
-47.0953	-14.2666	PID26	HSPC	JAK2		0.18125	0.135287	0.30835	2.79865
-80.103	-9.56823	PID26	Other	JAK2		0.125825	0.166971	0.0157714	2.84942
-5.85891	85.8628	PID26	Monocyte	JAK2		1.00784	0.300685	0.0432583	2.86629
-19.3763	52.907	PID26	Monocyte	JAK2		1.72965	0.369773	0.0423883	2.80003
-5.46597	36.5735	PID26	HSPC	JAK2		0.222381	0.208583	0.221747	2.89376
-67.0877	-11.1734	PID26	Other	JAK2		-0.462578	0.158906	0.01368	2.95279
2.36285	9.16398	PID26	HSPC	JAK2		-0.375377	0.162109	0.196644	2.76418
-40.0631	11.2498	PID26	HSPC	JAK2		-0.129654	0.155814	0.225839	3.0216
56.1354	42.4429	PID26	Monocyte	JAK2		-0.964617	0.109369	0.00785252	2.85126
3.24061	33.2502	PID26	HSPC	JAK2		0.430762	0.235195	0.223908	2.91169
-17.119	59.1827	PID26	Monocyte	JAK2		0.35256	0.206121	0.0253118	2.85914
-21.9433	-41.2495	PID26	T-cell	JAK2		-1.20634	0.47467	0.00973775	2.86451
-75.2837	12.5219	PID26	Other	JAK2		-0.877466	0.142629	0.00915688	2.81023
42.2883	33.0428	PID26	Monocyte	JAK2		0.699071	0.364213	0.0252924	2.96237
-20.0027	-43.3669	PID26	T-cell	JAK2		0.13146	0.685715	0.0174095	2.27646
9.45681	31.3909	PID26	Monocyte	JAK2		-0.164356	0.17392	0.14298	2.96332
65.5111	-27.8839	PID26	T-cell	JAK2		0.389965	0.513873	0.0102279	2.45484
40.6763	-5.18526	PID26	Other	JAK2		2.19479	0.306043	0.139439	2.74586
17.5107	38.0261	PID26	Monocyte	JAK2		0.0687224	0.165259	0.0778197	2.93852
-13.6388	-13.4414	PID26	Other	JAK2		0.382475	0.214851	0.0266777	2.59439
-56.8135	31.0537	PID26	HSPC	JAK2		0.245135	0.214197	0.244846	2.87679
-45.1561	21.4276	PID26	HSPC	JAK2		1.60102	0.271755	0.295339	2.55267
36.8274	-21.2263	PID26	T-cell	JAK2		-1.16042	0.55439	0.00751352	2.75435
22.9552	40.9833	PID26	Monocyte	JAK2		0.206276	0.207683	0.0706586	2.90526
-18.1589	-5.51872	PID26	Other	JAK2		-0.84978	0.113491	0.0111339	2.81224
-8.91796	-47.767	PID26	T-cell	JAK2		-0.879773	0.46882	0.00381964	2.6981
-41.8115	18.2313	PID26	HSPC	JAK2		0.0709556	0.169709	0.182367	2.96708
-87.8715	-5.36369	PID26	Other	JAK2		-0.339212	0.160405	0.0100376	2.90091
-28.9273	6.15624	PID26	HSPC	JAK2		1.01671	0.229648	0.281997	3.11561
-26.6853	-5.24149	PID26	Other	JAK2		0.0659483	0.19103	0.0119824	2.82607
41.2088	-6.18631	PID26	Other	JAK2		-0.473886	0.124504	0.11204	2.74974
-17.8572	57.4654	PID26	Monocyte	JAK2		0.0498657	0.166186	0.0167846	2.86153
42.5364	-23.2979	PID26	T-cell	JAK2		-0.440159	0.618359	0.0130155	2.87216
-4.03982	82.555	PID26	Monocyte	JAK2		1.50121	0.178444	0.0152528	2.81358
-77.6996	7.31408	PID26	Other	JAK2		-0.229068	0.176542	0.0168657	2.84073
-0.27589	35.1133	PID26	HSPC	JAK2		1.63637	0.31126	0.201625	2.94988
5.86703	7.10987	PID26	HSPC	JAK2		0.0882584	0.153496	0.14463	2.81425
13.9661	5.53757	PID26	Other	JAK2		0.634967	0.198575	0.145065	2.97772
-21.4154	56.732	PID26	Monocyte	JAK2		1.61492	0.314951	0.031514	2.85309
-50.375	12.998	PID26	HSPC	JAK2		0.602464	0.229388	0.25375	2.83251
61.1572	29.4474	PID26	Monocyte	JAK2		-0.113443	0.186134	0.0176904	2.86451
-58.3325	-4.45814	PID26	Other	JAK2		-0.515072	0.1602	0.0135201	2.79169
-26.203	23.656	PID26	HSPC	JAK2		0.789536	0.219874	0.274319	2.92737
-36.4524	6.70393	PID26	HSPC	JAK2		-0.104176	0.18147	0.279306	2.98722
4.1452	5.45767	PID26	HSPC	JAK2		0.185529	0.169897	0.2228	2.85248
-22.0967	-76.1514	PID26	Other	JAK2		-2.49921	-0.0346609	-0.00210846	2.69897
-34.0602	30.3236	PID26	HSPC	JAK2		-0.0803022	0.168813	0.175955	2.85491
36.2726	11.1001	PID26	HSPC	JAK2		-0.954093	0.131057	0.162951	2.96895
-36.267	6.29317	PID26	HSPC	JAK2		0.182089	0.183073	0.300407	3.0162
-3.63148	-23.2595	PID26	Other	JAK2		-1.15225	0.090024	0.00809515	2.91645
38.8169	12.2282	PID26	HSPC	JAK2		0.928043	0.23327	0.262218	2.89818
17.278	24.2534	PID26	HSPC	JAK2		0.380203	0.187078	0.19457	2.80686
0.800971	-19.1877	PID26	Other	JAK2		-0.723014	0.136032	0.00830773	2.83059
-30.1197	5.01847	PID26	HSPC	JAK2		0.823172	0.236577	0.374545	2.76418
73.0489	24.3817	PID26	Monocyte	JAK2		-0.474995	0.469185	0.0166741	2.84696
65.6186	23.2046	PID26	Monocyte	JAK2		1.01076	0.4323	0.0260035	2.90956
-21.8244	-20.7313	PID26	Other	JAK2		-0.646101	0.132999	0.0084663	2.84634
34.6038	-8.12134	PID26	Other	JAK2		0.509439	0.160598	0.116285	3.04999
-17.0005	59.7471	PID26	Monocyte	JAK2		0.905339	0.299178	0.0299099	2.78104
-36.639	-50.2524	PID26	T-cell	JAK2		-0.819423	0.58664	0.008274	2.65706
32.9826	9.70468	PID26	HSPC	JAK2		-0.755323	0.193981	0.161731	2.96661
-16.8521	-33.9829	PID26	T-cell	JAK2		-1.79752	0.408512	0.00362867	2.85673
-9.76169	-82.9517	PID26	Other	JAK2		-1.50913	0.0404203	0.00149854	2.81358
-46.9633	-11.4808	PID26	HSPC	JAK2		-0.429562	0.154288	0.17459	2.97543
25.118	16.0055	PID26	Other	JAK2		0.319035	0.247548	0.154689	2.80414
11.5604	60.1129	PID26	Monocyte	JAK2		-1.18231	0.135969	0.047228	2.92117
12.1365	-5.70465	PID26	Other	JAK2		-2.03258	0.00561249	-0.00222297	2.57978
-2.98106	-59.1622	PID26	T-cell	JAK2		-1.67175	0.397461	0.00291463	2.89708
-10.2072	61.7352	PID26	Monocyte	JAK2		-0.0644865	0.251614	0.0158354	2.97909
18.9945	25.4728	PID26	HSPC	JAK2		-0.425542	0.183757	0.186887	2.86451
4.7598	-71.4603	PID26	T-cell	JAK2		-1.09303	0.507879	0.00966376	2.87274
-43.7892	13.1938	PID26	HSPC	JAK2		0.00979387	0.21694	0.194715	2.98588
33.7233	-17.451	PID26	T-cell	JAK2		-1.21696	0.540548	0.00675874	2.70842
-21.5982	18.2666	PID26	HSPC	JAK2		-0.157389	0.182082	0.163068	2.92634
28.4015	52.9662	PID26	Monocyte	JAK2		-0.116573	0.22247	0.066634	2.97313
35.2993	-9.45801	PID26	Other	JAK2		-0.47474	0.16115	0.0892629	2.85612
-23.5451	-68.6182	PID26	Other	JAK2		-1.53295	0.0486831	0.00297764	2.65896
-7.056	-18.4805	PID26	Other	JAK2		-0.920359	0.118404	0.00568801	2.81291
-88.4652	-2.28808	PID26	Other	JAK2		-1.58524	0.0932704	0.00249487	2.77743
-44.4417	25.7219	PID26	HSPC	JAK2		-0.0552792	0.207938	0.273876	2.87679
29.4851	46.3306	PID26	Monocyte	JAK2		-0.174271	0.190508	0.0428008	3.01326
45.2574	-41.4455	PID26	T-cell	JAK2		-1.03708	0.429925	0.00554876	2.716
14.5482	-10.4755	PID26	Other	JAK2		-0.487554	0.148189	0.00154568	2.60853
-2.6183	5.69288	PID26	Other	JAK2		0.432753	0.194293	0.0569342	2.92942
67.3395	15.5563	PID26	Monocyte	JAK2		-0.550703	0.329817	0.0150844	2.93247
21.4635	75.0219	PID26	Monocyte	JAK2		0.123992	0.233563	0.0103442	3.07078
27.1539	-8.48458	PID26	Other	JAK2		0.265485	0.23788	0.0912552	2.7185
-49.7072	-41.0557	PID26	HSPC	JAK2		-0.00477399	0.22074	0.330713	2.8893
-30.4491	-38.2934	PID26	T-cell	JAK2		-0.678075	0.560057	0.0170121	2.40993
-20.6726	13.664	PID26	HSPC	JAK2		-0.104201	0.144683	0.249128	2.9058
3.90752	5.40648	PID26	HSPC	JAK2		-0.084584	0.193592	0.164962	2.94151
-13.719	-19.0225	PID26	Other	JAK2		-0.328467	0.216253	0.00806735	2.41162
17.35	-41.2105	PID26	T-cell	JAK2		-1.06656	0.45837	0.00624335	2.7185
-17.4694	-64.0147	PID26	Other	JAK2		-1.84161	0.0125755	-0.00215604	2.82995
33.504	-61.2578	PID26	T-cell	JAK2		0.0946929	0.663556	0.00754587	2.21484
32.4076	-31.3367	PID26	T-cell	JAK2		-0.599027	0.697674	0.00908306	2.63043
58.6664	-14.9744	PID26	T-cell	JAK2		-1.62253	0.306433	-0.000244974	2.74819
37.7083	-44.0287	PID26	T-cell	JAK2		-0.411331	0.478918	0.00999412	2.85673
-33.1274	-42.1175	PID26	T-cell	JAK2		-1.15829	0.504595	0.00396918	2.78533
-18.3247	-49.1715	PID26	T-cell	JAK2		-1.01384	0.565138	0.00793821	2.71349
10.8839	3.57972	PID26	HSPC	JAK2		-0.357624	0.168377	0.18993	2.86392
5.64505	-65.4037	PID26	T-cell	JAK2		-1.18582	0.541828	0.00859121	2.65321
-40.4131	29.3825	PID26	HSPC	JAK2		0.157172	0.190224	0.202456	2.73159
19.9268	-40.9549	PID26	T-cell	JAK2		-0.631457	0.448296	0.0107969	2.83948
77.2287	26.4528	PID26	Monocyte	JAK2		0.0831493	0.260987	0.0138288	2.73878
-23.9949	54.9981	PID26	Monocyte	JAK2		0.320387	0.337952	0.0155563	2.94151
7.65805	-49.1903	PID26	T-cell	JAK2		-0.772969	0.455314	0.00763641	2.95665
67.9308	30.3612	PID26	Monocyte	JAK2		-0.45507	0.306541	0.0213594	2.87099
-55.7261	-5.94821	PID26	Other	JAK2		-0.942888	0.155613	0.00856786	2.83378
-15.5945	1.38085	PID27	Other	JAK2		-0.0573294	0.110577	0.0211014	2.97359
-23.6506	19.3617	PID27	HSPC	JAK2		0.340468	0.157786	0.163706	3.00689
24.8193	51.13	PID27	Monocyte	JAK2		2.07462	0.371663	0.047836	2.98182
17.0472	8.19506	PID27	Other	JAK2		3.15287	0.311671	0.120113	2.94498
-57.0335	5.28715	PID27	Other	JAK2		-1.92302	0.329033	0.0129671	2.67761
-17.2738	12.6022	PID27	HSPC	JAK2		0.106709	0.24638	0.175213	2.902
-41.4359	-31.3629	PID27	HSPC	JAK2		0.626936	0.330934	0.357177	2.64933
2.26573	-30.9124	PID27	Other	JAK2		-1.15399	0.0926781	0.0100216	2.75435
-15.098	-54.5058	PID27	T-cell	JAK2		-0.564104	0.567944	0.0326585	2.88138
23.5576	-43.0886	PID27	T-cell	JAK2		-0.973078	0.436418	0.00260685	2.92942
-37.6187	-46.1255	PID27	T-cell	JAK2		-0.961496	0.449786	0.0026772	2.88874
-88.0632	-4.83206	PID27	Other	JAK2		-0.445177	0.181583	0.0129438	2.83506
-34.3425	12.545	PID27	HSPC	JAK2		0.309881	0.202173	0.217993	3.01242
3.67459	59.9207	PID27	Monocyte	JAK2		-0.494709	0.270762	0.0261217	2.83569
-22.0624	62.018	PID27	Monocyte	JAK2		1.8662	0.456242	0.0612888	2.72754
-36.7203	-50.9957	PID27	T-cell	JAK2		-0.720842	0.636889	0.0247958	2.8169
-25.3932	-54.7121	PID27	T-cell	JAK2		-0.480764	0.696614	0.0233927	2.5966
-21.1866	-54.4357	PID27	T-cell	JAK2		-0.89197	0.49957	0.0170557	2.9489
-53.0416	-12.0387	PID27	HSPC	JAK2		1.03327	0.22	0.293181	2.71012
-30.3709	-84.6392	PID27	Other	JAK2		-0.929817	0.0643016	0.00184693	2.67486
-41.3425	-51.842	PID27	T-cell	JAK2		-0.619924	0.786514	0.030485	2.62221
-0.91736	-33.1823	PID27	Other	JAK2		-0.703553	0.0928156	0.0227712	2.78319
6.49007	-44.9406	PID27	T-cell	JAK2		-0.646994	0.593968	0.0168616	2.87274
39.1438	-5.92487	PID27	Other	JAK2		1.13723	0.175309	0.164228	2.82282
-2.59507	4.49987	PID27	Other	JAK2		0.648018	0.187218	0.0255879	2.72509
36.0397	-2.03972	PID27	Other	JAK2		0.0877484	0.130758	0.159854	2.77012
-27.1931	-10.5807	PID27	Other	JAK2		-0.38723	0.159954	0.0328684	2.90091
-4.83593	3.78048	PID27	Other	JAK2		-0.995799	0.0937526	0.0138288	2.79796
10.8063	83.6001	PID27	Monocyte	JAK2		0.204441	0.274881	0.0257613	2.96379
6.3483	-40.7439	PID27	T-cell	JAK2		-0.438384	0.662496	0.0266311	2.91855
35.4975	-0.478302	PID27	HSPC	JAK2		1.27981	0.195706	0.238508	2.88309
33.5698	-73.5064	PID27	T-cell	JAK2		-1.02685	0.374735	0.0134643	2.9425
-58.0509	-4.61106	PID27	Other	JAK2		-0.404756	0.1629	0.0140439	2.84136
39.8055	34.2206	PID27	Other	JAK2		0.570469	0.285761	0.0372073	2.88593
-5.06548	24.5354	PID27	HSPC	JAK2		-0.29084	0.175535	0.165927	2.91908
73.1206	-23.2406	PID27	T-cell	JAK2		-0.536949	0.506469	0.0276661	2.79588
19.6649	-44.1223	PID27	T-cell	JAK2		-1.25713	0.508055	0.0248011	2.81558
-79.4749	4.09516	PID27	Other	JAK2		-0.690182	0.158051	0.0171039	2.7679
32.2139	12.4351	PID27	HSPC	JAK2		0.569578	0.157972	0.177574	2.92117
-3.01377	27.3916	PID27	HSPC	JAK2		-0.0675326	0.111715	0.18801	2.93752
18.0472	45.3555	PID27	Monocyte	JAK2		2.98498	0.230865	0.0930748	3.09377
-27.0311	-55.5287	PID27	T-cell	JAK2		-0.723785	0.645376	0.0245519	2.83506
-35.44	12.5134	PID27	HSPC	JAK2		0.922023	0.226868	0.416217	2.86629
5.05029	-65.255	PID27	T-cell	JAK2		-0.897677	0.50275	0.0206866	2.75967
-0.545565	-53.9146	PID27	T-cell	JAK2		-1.37393	0.45152	0.0159846	2.79029
-2.67345	-64.8932	PID27	T-cell	JAK2		-0.971405	0.405077	0.00934972	2.85914
-30.1163	4.78781	PID27	HSPC	JAK2		0.335059	0.210692	0.358472	2.89098
71.5995	4.45249	PID27	T-cell	JAK2		-1.13328	0.352343	0.00204323	2.74974
-35.1124	-18.009	PID27	HSPC	JAK2		0.439643	0.145251	0.274117	2.95761
27.7519	-48.5202	PID27	T-cell	JAK2		-0.388398	0.5519	0.0164054	2.61909
-9.52868	74.6683	PID27	Monocyte	JAK2		0.545783	0.332103	0.0590596	2.95376
-39.3929	15.6932	PID27	HSPC	JAK2		0.0953835	0.128577	0.250401	2.97955
-16.5015	16.5875	PID27	HSPC	JAK2		0.423507	0.302627	0.2262	2.61172
12.1809	-44.003	PID27	T-cell	JAK2		-0.659985	0.697006	0.0112089	2.40483
52.2505	-18.6831	PID27	T-cell	JAK2		-1.04251	0.3336	0.00378096	2.69723
26.4906	2.36406	PID27	HSPC	JAK2		0.143324	0.2607	0.144469	2.96142
-35.8176	5.94777	PID27	HSPC	JAK2		-0.607085	0.158968	0.31544	2.88138
-18.142	-38.8713	PID27	T-cell	JAK2		-1.09741	0.461219	0.00420143	2.82347
-19.3733	13.3319	PID27	HSPC	JAK2		0.318862	0.183873	0.158712	2.95036
2.97137	59.188	PID27	Monocyte	JAK2		0.683963	0.499296	0.0308581	3.01368
37.2965	-0.749341	PID27	HSPC	JAK2		1.08314	0.266733	0.17192	2.99034
69.4426	26.5361	PID27	Monocyte	JAK2		-0.0907016	0.444767	0.0310944	2.90634
-23.5092	-83.4973	PID27	Other	JAK2		-1.40606	0.0633043	0.00111261	2.79865
-3.77463	23.2582	PID27	HSPC	JAK2		0.17219	0.192937	0.19274	2.9284
50.0924	15.1013	PID27	Other	JAK2		1.34824	0.480624	0.0249101	2.80346
23.9521	56.6425	PID27	Monocyte	JAK2		0.599526	0.313048	0.0191566	2.95856
54.1373	-15.5091	PID27	T-cell	JAK2		-1.33934	0.250639	0.00351352	2.87737
-19.9545	55.7221	PID27	Monocyte	JAK2		1.81678	0.40346	0.0163063	2.75815
29.7066	14.037	PID27	Other	JAK2		0.200396	0.191049	0.122863	2.8488
-8.18827	-34.8083	PID27	T-cell	JAK2		-1.26396	0.505824	0.00846539	2.8014
9.47694	-5.03042	PID27	Other	JAK2		-1.22295	0.080276	0.00706274	2.94151
-73.719	18.0932	PID27	Other	JAK2		-1.89195	0.237749	-0.000108679	2.617
-15.5578	55.6793	PID27	Monocyte	JAK2		1.1384	0.402608	0.0283819	2.81558
-1.76389	-17.575	PID27	Other	JAK2		-1.49289	0.031711	-0.0041477	2.86747
-11.6467	32.4984	PID27	HSPC	JAK2		0.379731	0.252223	0.240865	2.84757
11.5382	-67.4516	PID27	T-cell	JAK2		-1.06214	0.521582	0.00970596	2.59439
-29.8672	37.6182	PID27	HSPC	JAK2		-0.0536127	0.222955	0.21701	2.92583
24.4978	56.7584	PID27	Monocyte	JAK2		0.0481256	0.217146	0.016095	2.76193
40.86	-23.8397	PID27	T-cell	JAK2		-1.17327	0.667921	0.0084399	2.80209
-40.9571	21.0622	PID27	HSPC	JAK2		0.128399	0.238324	0.243823	2.99344
-18.3438	-41.15	PID27	T-cell	JAK2		-1.16272	0.457237	0.00871737	2.85126
-70.5332	-3.66108	PID27	Other	JAK2		-0.465795	0.155499	0.0289544	2.60531
11.055	66.3687	PID27	Monocyte	JAK2		0.730641	0.461607	0.0301279	2.96567
28.6195	-52.0078	PID27	T-cell	JAK2		-0.993569	0.452349	0.00522405	2.72835
38.4751	-26.3999	PID27	T-cell	JAK2		-1.3394	0.538171	0.00770324	2.81425
28.6847	-27.4878	PID27	T-cell	JAK2		-1.06421	0.546368	0.0110227	2.77305
50.1704	23.6997	PID27	Other	JAK2		-0.969723	0.155527	0.0101175	2.78032
-26.9748	-55.181	PID27	T-cell	JAK2		-1.12214	0.62989	0.0125618	2.75587
-36.4653	-45.8207	PID27	T-cell	JAK2		-0.956846	0.552324	0.0126922	2.85491
-0.878444	-38.9605	PID27	T-cell	JAK2		-1.45005	0.495202	-0.000511751	2.82151
-80.7587	6.63182	PID27	Other	JAK2		-0.5389	0.24832	0.0144483	2.49831
-17.8463	15.8235	PID27	HSPC	JAK2		0.143571	0.214446	0.218448	2.90741
40.3434	28.4529	PID27	Monocyte	JAK2		0.758845	0.370083	0.0283485	2.84136
-22.0867	-46.9244	PID27	T-cell	JAK2		-0.76804	0.512328	0.00925774	2.73159
-4.31203	-51.6503	PID27	T-cell	JAK2		-1.28896	0.736586	0.0106276	2.41996
-17.4109	-52.6272	PID27	T-cell	JAK2		-0.877855	0.499398	0.01582	2.8014
12.36	38.5343	PID27	Monocyte	JAK2		-0.0800557	0.246526	0.116324	2.88593
-14.9721	-49.0592	PID27	T-cell	JAK2		-1.43313	0.544119	0.00845886	2.79099
-86.5099	-3.35479	PID27	Other	JAK2		-0.859578	0.156452	0.00593774	2.80482
-27.1252	23.6215	PID27	HSPC	JAK2		-0.0494678	0.225835	0.253001	2.98543
1.44109	-49.7171	PID27	T-cell	JAK2		-0.327144	0.677828	0.0152108	2.70329
42.6271	29.7604	PID27	Monocyte	JAK2		1.34797	0.411384	0.0417706	2.64444
-47.3983	47.1631	PID27	Monocyte	JAK2		-0.619208	0.159518	-0.00896175	2.94988
1.94274	17.2571	PID27	HSPC	JAK2		1.00669	0.307486	0.250118	2.59439
-79.3739	-2.27962	PID27	Other	JAK2		-0.395126	0.191885	0.0158591	2.81023
-25.6788	13.2821	PID27	HSPC	JAK2		0.558649	0.15118	0.215871	2.96284
20.8225	15.0695	PID27	HSPC	JAK2		0.15362	0.191848	0.123166	2.97174
-17.2893	-55.7337	PID27	T-cell	JAK2		-0.815671	0.62736	0.00979929	2.77452
65.9726	33.4226	PID27	Monocyte	JAK2		-0.498076	0.175839	0.0125323	2.79934
-12.2429	-14.2948	PID27	Other	JAK2		-0.664464	0.0808482	0.00961647	2.87274
24.017	65.2162	PID27	Monocyte	JAK2		0.74713	0.327475	0.0431505	3.02735
17.9819	-0.528803	PID27	Other	JAK2		2.00602	0.245983	0.0602757	2.89432
13.7286	87.1447	PID27	Monocyte	JAK2		1.00518	0.34009	0.0620754	2.99432
-20.9372	5.9839	PID27	Other	JAK2		-0.708462	0.147019	0.0222597	2.85065
47.141	23.5807	PID27	Monocyte	JAK2		0.415337	0.294661	0.0209713	2.97267
-7.62224	38.6924	PID27	HSPC	JAK2		1.63906	0.258964	0.248886	3.11594
-7.32712	25.6134	PID27	HSPC	JAK2		1.30468	0.291368	0.299281	2.9248
7.46461	-60.2493	PID27	T-cell	JAK2		-0.630935	0.569006	0.0202252	2.85003
-19.1134	-48.7684	PID27	T-cell	JAK2		-1.37419	0.464104	0.0162616	2.72509
-16.7683	-51.4937	PID27	T-cell	JAK2		-0.827758	0.475056	0.0142229	2.8704
-40.4833	-12.8367	PID27	HSPC	JAK2		0.396849	0.21895	0.305936	2.90472
28.9218	-24.6307	PID27	T-cell	JAK2		-0.835063	0.48226	0.0135146	2.90091
60.5591	-6.62111	PID27	T-cell	JAK2		-1.16532	0.47802	0.00428819	2.7679
19.5356	51.1413	PID27	Monocyte	JAK2		0.39962	0.248201	0.0581125	2.83569
20.3485	25.2087	PID27	HSPC	JAK2		2.05577	0.347427	0.183006	2.86747
-46.4105	-34.5353	PID27	HSPC	JAK2		1.15942	0.277462	0.413445	2.90146
6.00805	29.6623	PID27	HSPC	JAK2		0.534141	0.332931	0.247332	2.67852
-34.9765	-17.7896	PID27	HSPC	JAK2		0.32755	0.211792	0.317358	3.03141
8.06737	23.9625	PID27	Monocyte	JAK2		3.21545	0.383779	0.216854	2.98046
25.8082	16.3627	PID27	HSPC	JAK2		0.560712	0.215398	0.157332	3.03902
-33.7707	19.3763	PID27	HSPC	JAK2		-0.0851563	0.200845	0.260276	2.94939
-43.7461	63.3078	PID27	Monocyte	JAK2		0.477892	0.346182	0.0209106	3.01284
33.4043	-19.9866	PID27	T-cell	JAK2		-1.11082	0.517746	0.00744998	2.90795
38.184	-27.6282	PID27	T-cell	JAK2		-0.703978	0.606564	0.016039	2.86034
-25.4221	-38.209	PID27	T-cell	JAK2		-0.309825	0.645595	0.0255262	2.47567
-43.0885	55.3599	PID27	Monocyte	JAK2		0.743475	0.273489	0.0259894	2.83378
38.6804	-38.9717	PID27	T-cell	JAK2		-0.811766	0.498432	0.0159338	2.82282
18.9428	45.4123	PID27	Other	JAK2		2.60907	0.321074	0.0853679	2.90255
-11.2941	85.3087	PID27	Monocyte	JAK2		1.75425	0.369804	0.0349467	2.76716
-50.2961	-16.293	PID27	HSPC	JAK2		-0.294268	0.176355	0.273332	2.87332
-9.27317	60.7168	PID27	Monocyte	JAK2		-0.417887	0.295812	0.0380838	2.80889
28.9806	-24.8827	PID27	T-cell	JAK2		-0.716523	0.52884	0.0183345	2.77159
-7.70831	68.24	PID27	Monocyte	JAK2		0.307205	0.282045	0.026602	2.86332
28.9322	31.2747	PID27	HSPC	JAK2		0.392362	0.356686	0.217807	2.63448
-33.3551	4.33105	PID27	HSPC	JAK2		1.37987	0.382247	0.49176	2.65801
-60.351	-36.0377	PID27	HSPC	JAK2		-0.56855	0.177379	0.481148	2.6981
34.044	42.2079	PID27	Monocyte	JAK2		1.16081	0.22074	0.0565529	2.88309
-45.6436	46.5404	PID27	Monocyte	JAK2		0.189886	0.281189	0.0238716	2.8488
-14.7665	-57.284	PID27	T-cell	JAK2		-0.907669	0.612992	0.0256003	2.78176
-18.1952	-54.3941	PID27	T-cell	JAK2		-0.834279	0.528852	0.0156575	2.7332
37.0981	-4.94635	PID27	Other	JAK2		2.06035	0.281334	0.152126	2.62221
49.8468	10.595	PID27	Monocyte	JAK2		2.10125	0.457896	0.0521552	2.79796
10.4092	-6.80828	PID27	Other	JAK2		-1.1669	0.0313238	0.0265252	2.48996
20.8348	61.3487	PID27	Monocyte	JAK2		-0.789011	0.139966	0.0136984	2.84073
41.1609	41.4128	PID27	Monocyte	JAK2		0.0719105	0.222789	0.0448746	3.00389
36.3423	42.9803	PID27	Other	JAK2		0.351751	0.178736	0.0188387	2.85065
-26.215	24.3287	PID27	HSPC	JAK2		0.968709	0.315024	0.286715	2.7185
-79.5119	-2.31706	PID27	Other	JAK2		-1.08897	0.119181	0.00951564	2.82151
-5.23438	52.4724	PID27	Monocyte	JAK2		0.12808	0.312329	0.0167075	2.92117
22.1906	79.8749	PID27	Other	JAK2		-0.596935	0.131171	0.0169438	2.90956
-28.2468	-33.5776	PID27	T-cell	JAK2		-0.917509	0.438655	0.00641656	2.92221
29.8215	41.0169	PID27	Monocyte	JAK2		0.662684	0.377849	0.0265037	2.78533
-38.9055	-25.1865	PID27	HSPC	JAK2		0.20699	0.273892	0.40697	2.85431
-20.1128	-1.63353	PID27	Other	JAK2		-1.07774	0.116649	0.0113744	2.92065
-23.4603	-4.38776	PID27	Other	JAK2		-0.429326	0.205874	0.0244216	2.61278
-23.912	28.6658	PID27	HSPC	JAK2		1.1237	0.288301	0.186128	3.01368
-87.4349	-11.4811	PID27	Other	JAK2		-0.746418	0.187652	0.0218816	2.79169
64.4225	39.8233	PID27	Monocyte	JAK2		-1.22175	0.125	0.00498433	2.87332
11.9319	69.8458	PID27	Monocyte	JAK2		1.12651	0.495845	0.0505932	2.88366
37.691	35.0282	PID27	Monocyte	JAK2		1.46532	0.415615	0.0231174	2.89209
-10.5281	7.46707	PID27	Other	JAK2		1.12843	0.281451	0.0323318	3.00173
20.3575	-22.1109	PID27	Other	JAK2		-0.982311	0.0929067	0.008501	2.88081
48.2511	28.8988	PID27	Monocyte	JAK2		-0.587276	0.184683	0.00967835	2.72673
-21.148	1.4473	PID27	Other	JAK2		-0.639609	0.17977	0.00823547	2.88195
-66.3237	-11.1461	PID27	Other	JAK2		-0.662278	0.138903	0.0037002	2.89708
42.5333	24.8518	PID27	Monocyte	JAK2		0.38988	0.417517	0.0490408	3.01072
36.0499	-3.80375	PID27	Other	JAK2		1.50711	0.336141	0.291996	2.5172
-22.2728	52.3276	PID27	Monocyte	JAK2		0.903597	0.411326	0.0180498	3.04805
-19.0485	-50.6985	PID27	T-cell	JAK2		-0.783968	0.48098	0.00725758	2.83759
-23.2112	42.1216	PID27	HSPC	JAK2		1.33089	0.252965	0.205745	2.97635
-79.1669	-4.09666	PID27	Other	JAK2		-0.744368	0.177084	0.0152993	2.8791
-33.4668	-39.1523	PID27	T-cell	JAK2		-1.17546	0.498649	0.00536766	2.79379
-7.62123	4.47207	PID27	Other	JAK2		-0.453209	0.170877	0.0221207	2.95376
-31.6592	7.94361	PID27	HSPC	JAK2		0.416219	0.283956	0.24772	2.84073
32.1652	-28.8231	PID27	T-cell	JAK2		-0.840914	0.531796	0.00735366	2.88195
-25.9433	50.001	PID27	Monocyte	JAK2		0.552378	0.35416	0.0256022	2.99476
-3.20016	-67.3134	PID27	T-cell	JAK2		-0.866661	0.562278	0.00900577	2.57287
31.7513	20.3225	PID27	HSPC	JAK2		0.365024	0.230656	0.156907	2.89042
82.8041	-14.5832	PID27	T-cell	JAK2		-0.785467	0.51318	0.012628	2.62839
-6.03164	-49.4347	PID27	T-cell	JAK2		-1.14356	0.441058	-0.00311654	2.78104
37.4792	49.9176	PID27	Other	JAK2		0.403795	0.334935	0.0205832	2.92634
-76.1846	-11.4776	PID27	Other	JAK2		-0.868618	0.171913	0.00966093	2.64444
25.5793	-11.1829	PID27	Other	JAK2		0.478201	0.196492	0.0907263	2.93601
-33.4902	27.4466	PID27	HSPC	JAK2		0.320116	0.380969	0.281071	2.66181
24.2571	-4.94432	PID27	Other	JAK2		-0.307559	0.220076	0.0493355	2.94988
19.0108	9.00957	PID27	Other	JAK2		-0.571468	0.217953	0.111578	2.89982
-0.356831	-38.905	PID27	T-cell	JAK2		-0.948129	0.576433	0.0090253	2.87679
-10.5826	-55.9315	PID27	T-cell	JAK2		-1.09123	0.474559	0.0142848	2.93852
-8.58605	-36.6274	PID27	T-cell	JAK2		-0.929021	0.471222	0.0110262	2.8704
-11.0389	59.1616	PID27	Monocyte	JAK2		1.12077	0.42821	0.0372885	2.8657
-23.32	29.3233	PID27	HSPC	JAK2		1.05876	0.398266	0.343189	2.4133
-82.2915	-6.33134	PID27	Other	JAK2		-0.409885	0.169708	0.0124247	2.84198
-21.7711	56.7446	PID27	Monocyte	JAK2		0.225484	0.324632	0.0233504	2.86629
52.3124	-24.3434	PID27	T-cell	JAK2		-0.840992	0.482947	0.00603177	2.48714
65.6695	-35.2638	PID27	T-cell	JAK2		-0.95387	0.561212	-0.00288573	2.86864
31.3443	3.58032	PID27	HSPC	JAK2		1.9241	0.331153	0.191013	2.89982
22.2714	-59.5447	PID27	T-cell	JAK2		-0.898235	0.446465	0.012572	2.85914
78.677	-11.5695	PID27	T-cell	JAK2		-0.366244	0.534823	0.0118008	2.47422
-10.5648	-45.9663	PID27	T-cell	JAK2		-0.987039	0.486985	0.00713839	2.93247
28.0601	52.3367	PID27	Monocyte	JAK2		-0.214355	0.282592	0.0126684	2.92169
-16.0263	55.4141	PID27	Monocyte	JAK2		0.385549	0.338985	0.0176384	2.84572
28.1283	8.00694	PID27	HSPC	JAK2		-0.202688	0.194578	0.128612	2.86747
-13.0509	58.9705	PID27	Monocyte	JAK2		0.14292	0.27172	0.0189781	2.96755
-27.4977	-73.2196	PID27	Other	JAK2		-1.90848	0.0171413	-0.00345888	2.94645
6.75436	15.1793	PID27	HSPC	JAK2		0.0846443	0.16499	0.144654	2.83885
14.0964	76.0146	PID27	Monocyte	JAK2		1.10492	0.260112	0.0442601	3.07408
-5.6657	-43.0374	PID27	T-cell	JAK2		-1.15483	0.641638	0.0136376	2.84572
-19.1059	20.0005	PID27	HSPC	JAK2		-0.274739	0.219848	0.158446	2.95036
-21.0251	16.3685	PID27	HSPC	JAK2		-0.06054	0.147941	0.130002	2.92993
-21.0097	-64.6578	PID27	Other	JAK2		0.624797	0.104302	0.0136207	2.82478
-40.1942	-15.8681	PID27	HSPC	JAK2		0.466358	0.232415	0.340776	2.76938
-54.6048	1.67718	PID27	Other	JAK2		-0.325386	0.202212	0.04381	2.7356
-18.2024	-13.2728	PID27	Other	JAK2		-0.86332	0.130746	0.00281763	2.5611
23.8046	-60.5229	PID27	T-cell	JAK2		-0.627101	0.480163	0.0137419	2.55751
2.10266	-5.43434	PID27	Other	JAK2		-0.0599186	0.184011	0.0270025	2.66839
3.709	-43.2849	PID27	T-cell	JAK2		-0.221078	0.744939	0.0231932	2.48572
38.4407	-8.13289	PID27	Other	JAK2		-0.464163	0.107816	0.118498	2.92376
-0.576877	58.2748	PID27	Monocyte	JAK2		-0.230203	0.355391	0.0274084	2.92942
-35.198	-17.3682	PID27	HSPC	JAK2		0.11078	0.156559	0.321296	2.96095
-28.763	-56.1479	PID27	T-cell	JAK2		-0.614532	0.727117	0.0242186	2.25042
1.63605	9.39929	PID27	HSPC	JAK2		1.89601	0.340563	0.266776	2.93952
-2.27643	48.7874	PID27	Monocyte	JAK2		1.84366	0.548247	0.05755	2.97772
25.6918	80.9499	PID27	Monocyte	JAK2		-0.269376	0.148904	0.0178053	2.90091
23.6957	56.7549	PID27	Monocyte	JAK2		2.69531	0.26259	0.0604865	2.84261
-29.4743	-47.6044	PID27	T-cell	JAK2		-0.90345	0.5578	0.0101939	2.69108
-18.4229	73.5299	PID27	Monocyte	JAK2		1.18801	0.274173	0.0256853	2.9196
28.6185	-46.1016	PID27	T-cell	JAK2		0.281943	0.53681	0.0140092	2.55751
18.0067	9.14976	PID27	Other	JAK2		1.63041	0.37006	0.11912	2.74429
-31.5569	10.7972	PID27	HSPC	JAK2		1.48473	0.361903	0.327974	2.49276
-22.6279	13.6855	PID27	HSPC	JAK2		-0.691654	0.139343	0.231286	2.95999
16.874	-0.309065	PID27	Other	JAK2		3.0944	0.422457	0.0803007	2.94596
21.5403	58.2266	PID27	Other	JAK2		0.968111	0.224343	0.0692244	2.92065
-69.3337	-3.07193	PID27	Other	JAK2		-0.759101	0.0896853	0.00402433	2.64147
-15.3741	8.85262	PID27	Other	JAK2		1.03058	0.280791	0.0475586	2.80889
46.611	36.3024	PID27	Monocyte	JAK2		-0.163348	0.200737	0.039554	2.98046
11.8818	37.7518	PID27	Monocyte	JAK2		1.76739	0.316302	0.167948	2.83759
25.1771	84.1191	PID27	Monocyte	JAK2		1.26273	0.444842	0.0455889	2.95521
37.6485	-29.444	PID27	T-cell	JAK2		-0.59929	0.623261	0.0222721	2.88762
-11.21	59.3126	PID27	Monocyte	JAK2		2.18249	0.530852	0.0580597	2.63043
-73.2406	18.3055	PID27	Other	JAK2		-1.54477	0.215865	0.00227515	2.54283
6.22236	18.4927	PID27	HSPC	JAK2		1.05136	0.45506	0.290762	0.477121
38.1564	-6.73397	PID27	Other	JAK2		0.00720862	0.172696	0.119472	2.9154
33.464	-23.022	PID27	T-cell	JAK2		-0.617091	0.516508	0.0166415	2.79588
-38.4163	-29.4462	PID27	HSPC	JAK2		1.292	0.335354	0.465472	2.80686
-78.5313	7.29772	PID27	Other	JAK2		-0.450802	0.174735	0.0164401	3.02202
-26.8667	-55.2655	PID27	T-cell	JAK2		-0.775336	0.513212	0.0165859	2.87448
-27.0345	52.5985	PID27	Monocyte	JAK2		1.14047	0.319549	0.0346831	2.88081
22.8691	81.5971	PID27	Monocyte	JAK2		-0.0371179	0.118426	0.0117478	2.92012
41.8862	-6.482	PID27	Other	JAK2		2.54783	0.276895	0.111362	3.08778
-6.19957	67.6897	PID27	Monocyte	JAK2		1.56021	0.344932	0.027068	2.77597
26.9101	-22.3435	PID27	T-cell	JAK2		-0.980437	0.517839	0.0138938	2.80072
19.217	-73.9334	PID27	T-cell	JAK2		-0.868049	0.613721	0.00278742	2.40312
27.9949	-41.6208	PID27	T-cell	JAK2		-0.719832	0.657454	0.0205183	2.63749
-6.27221	84.2701	PID27	Monocyte	JAK2		0.375746	0.225748	0.0191233	2.79727
9.08896	64.727	PID27	Monocyte	JAK2		1.46221	0.284664	0.0496536	2.64738
3.81276	-4.85179	PID27	Other	JAK2		-0.0996227	0.0583221	0.0131911	2.89432
23.6599	2.739	PID27	HSPC	JAK2		0.377168	0.288272	0.162786	2.68842
3.01255	83.974	PID27	Monocyte	JAK2		-0.392678	0.181599	0.02316	2.95279
22.657	54.3944	PID27	Monocyte	JAK2		0.956504	0.292666	0.027627	2.96095
20.4002	41.3858	PID27	Other	JAK2		1.78896	0.392822	0.0778594	2.74663
-24.5572	4.17897	PID27	Other	JAK2		-0.998916	0.144668	0.0160938	2.69108
42.1835	28.4553	PID27	Monocyte	JAK2		1.801	0.479008	0.0533219	2.7332
9.62819	50.8068	PID27	Monocyte	JAK2		1.27237	0.462853	0.0585574	2.91275
-6.30901	67.7218	PID27	Monocyte	JAK2		1.30892	0.330072	0.0423813	2.94101
-39.3819	9.47921	PID27	HSPC	JAK2		0.678044	0.252518	0.312528	2.82413
76.3303	-12.5333	PID27	T-cell	JAK2		-1.24758	0.399192	0.0205677	2.8651
28.3622	32.4131	PID27	HSPC	JAK2		0.531238	0.234837	0.33628	2.91381
20.2631	25.0343	PID27	HSPC	JAK2		0.897096	0.250719	0.214428	3.03703
-7.43912	44.0809	PID27	HSPC	JAK2		0.420318	0.257573	0.247233	2.73957
-35.8019	-15.9328	PID27	HSPC	JAK2		0.569161	0.268251	0.34463	2.85309
13.8825	-65.1159	PID27	T-cell	JAK2		-0.511584	0.535147	0.0205337	2.69897
-40.2007	53.5172	PID27	Monocyte	JAK2		0.98752	0.368985	0.032319	2.86213
-33.5338	38.2829	PID27	HSPC	JAK2		0.059114	0.21108	0.304262	2.96942
19.358	-14.6794	PID27	Other	JAK2		0.0495357	0.154908	0.0571317	2.47276
-39.0185	-2.91356	PID27	Other	JAK2		0.0957399	0.267166	0.0282354	2.84261
-23.5786	52.4845	PID27	Monocyte	JAK2		0.479399	0.359511	0.0179098	2.83696
3.16922	-67.0001	PID27	T-cell	JAK2		-1.17781	0.373393	0.00917815	2.87852
-22.4159	26.6574	PID27	HSPC	JAK2		-0.295153	0.165084	0.276511	2.94841
-63.5712	15.5662	PID27	Other	JAK2		-1.63815	0.292649	-0.000496244	2.72509
-33.5384	-46.4404	PID27	T-cell	JAK2		-0.816083	0.573474	0.0141417	2.7574
-5.10866	25.1026	PID27	HSPC	JAK2		0.922495	0.254956	0.147077	2.96614
9.68382	-1.94497	PID27	Other	JAK2		-1.2329	0.0831227	0.00655818	2.42488
-22.3404	-51.0652	PID27	T-cell	JAK2		-0.71894	0.570049	0.0103254	2.77525
43.3293	-21.8267	PID27	T-cell	JAK2		-1.45358	0.579965	0.00644209	2.87099
-39.2894	-26.7534	PID27	HSPC	JAK2		0.163539	0.227902	0.356176	2.95521
19.587	-3.18788	PID27	Other	JAK2		0.93672	0.287219	0.0545835	3.02938
34.5917	-48.1762	PID27	T-cell	JAK2		-1.08326	0.470136	0.0152971	2.65321
20.1411	25.7059	PID27	HSPC	JAK2		2.1148	0.34654	0.240634	3.03822
45.5814	19.8388	PID27	Monocyte	JAK2		0.839725	0.385673	0.0215381	2.95809
-31.6179	35.3296	PID27	HSPC	JAK2		0.291345	0.248556	0.251715	2.74429
68.3577	-11.8915	PID27	T-cell	JAK2		-1.2312	0.424387	0.00853902	2.71349
-37.5708	-47.1683	PID27	T-cell	JAK2		-0.916961	0.554085	0.0111936	2.74036
16.4006	48.2899	PID27	Monocyte	JAK2		3.19177	0.329307	0.0406566	2.71517
27.382	5.19784	PID27	HSPC	JAK2		1.12639	0.273049	0.242883	2.68124
25.7615	83.7284	PID27	Monocyte	JAK2		0.690768	0.251857	0.017875	2.96802
-39.3836	-21.8941	PID27	HSPC	JAK2		0.483628	0.25252	0.350164	2.95617
37.6669	-47.6316	PID27	T-cell	JAK2		-1.35885	0.401262	-0.0120034	2.77815
-39.1227	-52.0784	PID27	T-cell	JAK2		-0.675895	0.61414	0.0224925	2.83315
-26.3952	51.7384	PID27	Monocyte	JAK2		0.431274	0.331028	0.0370522	2.88024
-4.36658	-29.2937	PID27	Other	JAK2		-1.15614	0.0451948	0.00847312	2.8014
-16.5904	-19.2461	PID27	Other	JAK2		-0.615154	0.167625	0.00936036	2.67578
38.6799	-5.84451	PID27	Other	JAK2		0.376483	0.170158	0.125661	2.68753
-86.1376	1.86786	PID27	Other	JAK2		-1.10337	0.111654	0.0035832	2.7796
-39.1299	30.634	PID27	HSPC	JAK2		-0.142735	0.253658	0.209854	2.90363
-33.9356	5.45273	PID27	HSPC	JAK2		0.629064	0.27327	0.291843	2.93601
-21.9963	-45.5694	PID27	T-cell	JAK2		-0.872821	0.476892	0.0147782	2.80072
20.8281	-24.8665	PID27	Other	JAK2		0.038618	0.0944823	0.00455381	2.78604
-41.985	-28.5	PID27	HSPC	JAK2		0.267205	0.278299	0.353273	2.79239
-32.6241	11.5084	PID27	HSPC	JAK2		0.780295	0.241188	0.251628	2.97081
-33.921	4.43539	PID27	HSPC	JAK2		0.469113	0.285656	0.348597	2.97359
28.0523	4.07366	PID27	HSPC	JAK2		0.351093	0.284464	0.153138	2.79865
-34.345	35.7069	PID27	HSPC	JAK2		0.412427	0.234849	0.22166	2.8791
35.7518	-27.1965	PID27	T-cell	JAK2		-0.591181	0.611075	0.017034	2.83632
36.9388	-40.9903	PID27	T-cell	JAK2		-1.21972	0.536246	0.00333142	2.71096
-24.9096	53.6094	PID27	Monocyte	JAK2		0.807492	0.327502	0.0265825	2.95521
26.6495	-61.5198	PID27	T-cell	JAK2		-1.5131	0.381825	0.00477438	2.7767
-25.7752	-67.7703	PID27	Other	JAK2		-1.15834	0.0367845	0.0051838	2.89708
-12.479	44.147	PID27	HSPC	JAK2		0.299909	0.247282	0.256127	2.92376
26.2278	-53.099	PID27	T-cell	JAK2		-1.31144	0.496478	-0.00166966	2.62941
8.13334	-68.0905	PID27	T-cell	JAK2		-0.749049	0.576697	0.00717077	2.86747
10.4372	-64.5427	PID27	T-cell	JAK2		-1.20138	0.468865	0.0141971	2.78104
-37.6322	-52.2432	PID27	T-cell	JAK2		-0.85676	0.60205	0.0181464	2.85733
-39.1732	-14.5933	PID27	HSPC	JAK2		0.791005	0.245724	0.292477	3.0013
-48.8448	-41.6042	PID27	HSPC	JAK2		0.209442	0.275772	0.514351	2.89982
13.0165	39.3247	PID27	Monocyte	JAK2		0.154679	0.227349	0.113377	2.94498
53.7241	12.2741	PID27	Monocyte	JAK2		1.0556	0.338105	0.0328979	2.86213
-56.8416	-0.322152	PID27	Other	JAK2		-1.34981	0.25919	0.00201219	2.84011
-43.5384	6.46029	PID27	HSPC	JAK2		-0.195196	0.210164	0.343482	2.9284
-30.5884	-51.7513	PID27	T-cell	JAK2		-1.28905	0.558502	0.0146888	2.87564
-43.0909	-5.33975	PID27	Other	JAK2		-0.816819	0.178281	-0.017021	2.94002
-59.1488	1.24389	PID27	Other	JAK2		-1.25786	0.143504	0.00128451	2.84386
19.0705	1.63894	PID27	Other	JAK2		0.0988467	0.206062	0.0786625	2.81889
67.8203	1.76066	PID27	T-cell	JAK2		-1.79968	0.374262	-0.00023425	2.64147
-86.8683	-9.18897	PID27	Other	JAK2		-1.40422	0.0485228	-0.0157734	2.62428
-46.6207	-5.86066	PID27	Other	JAK2		0.713626	0.39219	0.0154598	2.86392
-6.76533	68.5388	PID27	Monocyte	JAK2		0.804411	0.379486	0.0181337	3.02036
-8.59386	8.83234	PID27	Other	JAK2		-0.396273	0.2088	0.0204179	2.7796
69.2726	-29.9186	PID27	T-cell	JAK2		-1.02577	0.368522	0.00510751	2.79796
-43.9223	13.1709	PID27	HSPC	JAK2		0.655306	0.290778	0.293212	2.75511
-52.8962	21.9527	PID27	HSPC	JAK2		0.587152	0.219588	0.223786	2.91328
50.5116	-50.7851	PID27	T-cell	JAK2		-1.60549	0.382132	0.00353782	2.72835
-31.9631	37.1749	PID27	HSPC	JAK2		0.255213	0.232144	0.186767	2.92993
-74.0268	-15.2377	PID27	Other	JAK2		0.382416	0.154653	0.01947	2.85914
-21.8432	31.3022	PID27	HSPC	JAK2		0.843449	0.382552	0.283989	2.72754
27.2632	-52.4715	PID27	T-cell	JAK2		-0.872726	0.422994	0.0057111	2.74351
6.89345	16.0286	PID27	HSPC	JAK2		0.327544	0.228471	0.147075	2.85003
18.5557	-5.48172	PID27	Other	JAK2		-0.0556283	0.312915	0.0545124	2.61909
-34.7513	37.4195	PID27	HSPC	JAK2		0.263477	0.197527	0.166863	3.04689
-21.2476	-8.24758	PID27	Other	JAK2		-0.266345	0.27144	0.0136526	2.6721
39.6954	-6.77225	PID27	Other	JAK2		-0.325912	0.167297	0.0806067	3.02243
3.19269	32.101	PID27	HSPC	JAK2		2.09911	0.33871	0.252887	2.94841
-51.1843	-40.9198	PID27	HSPC	JAK2		0.455112	0.243633	0.370367	2.8202
49.2143	52.5792	PID27	Monocyte	JAK2		0.163932	0.177942	0.0111048	2.80209
16.9264	-46.699	PID27	T-cell	JAK2		-0.884405	0.694699	0.0141577	2.8169
-32.6491	-54.1493	PID27	T-cell	JAK2		-0.858074	0.726069	0.0104732	2.79934
23.1303	-5.97755	PID27	Other	JAK2		-0.0300688	0.254081	0.0458114	2.99167
36.4217	-5.58169	PID27	Other	JAK2		0.760899	0.251064	0.117765	2.93601
-17.8538	77.7882	PID27	Monocyte	JAK2		0.677315	0.354859	0.0183669	2.95521
84.2686	-10.4189	PID27	T-cell	JAK2		-1.02613	0.428573	0.0108234	2.83948
26.3892	1.08081	PID27	HSPC	JAK2		0.345249	0.240238	0.129879	2.91487
-48.0143	-24.8476	PID27	HSPC	JAK2		0.155616	0.219193	0.300951	2.81023
-11.3986	19.1052	PID27	HSPC	JAK2		0.88851	0.330011	0.226507	2.65896
-5.5654	-41.5707	PID27	T-cell	JAK2		-1.16392	0.647892	0.00990782	2.84572
38.4395	-28.2005	PID27	T-cell	JAK2		-1.12727	0.669155	0.0113999	2.80414
-31.3683	18.9123	PID27	HSPC	JAK2		0.424885	0.254288	0.246671	2.88818
18.9128	57.8542	PID27	Monocyte	JAK2		2.66938	0.333819	0.0971399	3.1827
-19.8994	-51.4012	PID27	T-cell	JAK2		-1.38419	0.520699	0.0079267	2.81624
-3.07928	-47.4871	PID27	T-cell	JAK2		-0.811071	0.518174	0.00920367	2.78604
52.5666	20.2018	PID27	Monocyte	JAK2		-0.789369	0.153505	0.013544	2.83885
-32.9251	-49.945	PID27	T-cell	JAK2		-0.985311	0.60248	0.0105557	2.74974
30.5079	45.652	PID27	Monocyte	JAK2		0.188985	0.510943	0.0327489	2.84634
-29.6663	-46.3608	PID27	T-cell	JAK2		-0.820453	0.497499	0.0116142	2.87332
67.1351	27.4809	PID27	Monocyte	JAK2		1.01952	0.3755	0.017298	2.97955
9.17981	-71.5462	PID27	T-cell	JAK2		-1.02996	0.439955	0.0102437	2.81224
80.1295	-12.2341	PID27	T-cell	JAK2		-0.128972	0.572083	0.0198012	2.53403
-16.0614	43.3487	PID27	HSPC	JAK2		0.260395	0.228126	0.228291	2.97818
-44.4612	7.51986	PID27	HSPC	JAK2		0.678815	0.236645	0.276187	2.8169
-14.1408	-1.1082	PID27	Other	JAK2		-0.140289	0.201261	0.033246	2.79657
30.392	-42.8056	PID27	T-cell	JAK2		-0.80879	0.470865	0.0118155	2.91062
18.2857	20.7821	PID27	HSPC	JAK2		0.612209	0.274876	0.151863	2.93146
-30.9811	61.8028	PID27	Monocyte	JAK2		0.848226	0.365362	0.0281944	2.99255
-25.1461	35.7481	PID27	HSPC	JAK2		1.13274	0.320291	0.295662	2.76641
29.1493	10.3329	PID27	HSPC	JAK2		0.761585	0.223274	0.221074	2.78247
-45.0978	62.2256	PID27	Monocyte	JAK2		1.19095	0.36399	0.0376467	2.98453
-0.39409	50.1365	PID27	Monocyte	JAK2		1.2872	0.465612	0.039572	2.89982
31.2925	15.2739	PID27	HSPC	JAK2		2.6438	0.378987	0.152403	2.85003
-73.9168	22.5362	PID27	Other	JAK2		-1.41589	0.291086	0.00386852	2.71684
-19.6715	-30.4142	PID27	T-cell	JAK2		-1.07879	0.435466	0.00683156	2.87506
2.09072	74.6789	PID27	Monocyte	JAK2		-0.301613	0.193009	0.0369534	2.92117
-30.0868	30.2647	PID27	HSPC	JAK2		0.545168	0.306235	0.193517	2.84386
39.689	-21.0811	PID27	T-cell	JAK2		-1.00162	0.549076	0.0121205	2.82543
5.77368	16.709	PID27	HSPC	JAK2		0.409335	0.260606	0.134411	2.97174
-27.9311	57.5125	PID27	Monocyte	JAK2		1.66585	0.373993	0.0373794	2.97543
61.9697	14.0364	PID27	Monocyte	JAK2		-0.586739	0.250513	0.0162873	2.58092
25.3984	73.5762	PID27	Monocyte	JAK2		-0.510078	0.168538	0.0154086	2.84819
-18.6259	-69.3474	PID27	Other	JAK2		-1.47425	0.0494322	0.000447438	2.65801
4.93521	83.0858	PID27	Monocyte	JAK2		-0.969234	0.12804	0.018151	2.80686
-16.264	-88.399	PID27	Other	JAK2		-1.05512	0.0995907	0.00250652	2.85914
-5.10383	4.91866	PID27	Other	JAK2		-1.73608	0.0632888	0.0048579	2.93349
5.36028	17.8131	PID27	HSPC	JAK2		1.60303	0.347398	0.266018	2.41996
-39.2011	15.7048	PID27	HSPC	JAK2		0.35116	0.203386	0.220991	2.96332
64.727	17.2677	PID27	Monocyte	JAK2		-0.547569	0.172039	0.0185339	2.85733
12.1577	-9.72826	PID27	Other	JAK2		-1.16651	0.129125	0.00826731	2.74663
40.5601	27.6529	PID27	Monocyte	JAK2		0.629439	0.490505	0.0338669	2.77012
82.3292	-6.74817	PID27	T-cell	JAK2		-0.467274	0.528213	0.0129624	2.25527
-37.9147	31.4264	PID27	HSPC	JAK2		-0.017281	0.239971	0.269369	2.84942
7.91976	58.51	PID27	Monocyte	JAK2		0.080214	0.333688	0.0229261	2.9425
-10.9223	32.4151	PID27	HSPC	JAK2		1.84843	0.419812	0.363894	2.02119
30.4595	-49.7508	PID27	T-cell	JAK2		-0.748385	0.465754	0.0157511	2.78247
12.1811	48.1871	PID27	Monocyte	JAK2		1.09152	0.323103	0.0568047	2.76193
-4.32585	-31.1413	PID27	Other	JAK2		-0.118102	0.131918	0.00436061	2.62634
-0.606178	49.473	PID27	Monocyte	JAK2		1.3945	0.506412	0.0555357	2.90037
19.3102	5.55493	PID27	Other	JAK2		0.415528	0.23856	0.0755683	2.87099
7.50132	17.317	PID27	HSPC	JAK2		-0.913524	0.0529923	0.167337	2.69897
-2.04842	37.1109	PID27	HSPC	JAK2		1.23889	0.226878	0.28733	2.81158
-29.381	23.0453	PID27	HSPC	JAK2		1.06774	0.31709	0.309192	2.77012
20.4558	-76.4879	PID27	T-cell	JAK2		-1.01124	0.407716	0.00517526	2.72509
-28.6846	35.3452	PID27	HSPC	JAK2		0.78845	0.265237	0.250688	2.9284
48.6407	12.2775	PID27	Other	JAK2		1.83244	0.360927	0.0410455	2.78604
-13.8167	27.8894	PID27	HSPC	JAK2		0.358563	0.253874	0.303447	2.94694
-24.9288	30.0884	PID27	HSPC	JAK2		0.0654186	0.266418	0.36148	2.93802
-68.3024	9.36214	PID27	Other	JAK2		-0.956356	0.161037	-0.000289474	2.75891
25.4759	23.6597	PID27	HSPC	JAK2		1.1669	0.298714	0.199792	2.94002
-16.1188	79.7904	PID27	Monocyte	JAK2		2.79015	0.379517	0.0653953	2.8202
38.427	34.2795	PID27	Other	JAK2		0.465903	0.293594	0.0446818	2.92324
-15.356	-13.0726	PID27	Other	JAK2		-0.323191	0.237939	0.0217692	2.38739
-65.9141	-7.44208	PID27	Other	JAK2		-1.12134	0.133477	0.0131496	2.75435
44.5642	-18.3372	PID27	T-cell	JAK2		-1.15958	0.5875	0.0133616	2.88986
-56.4057	-44.014	PID27	HSPC	JAK2		0.0060561	0.258264	0.318128	3.05994
4.70269	16.7435	PID27	HSPC	JAK2		0.142375	0.248614	0.171348	2.68931
-15.1069	6.35102	PID27	Other	JAK2		-0.369478	0.242965	0.00639466	2.51455
12.5163	-59.0475	PID27	T-cell	JAK2		-1.1826	0.404308	0.00713084	2.81558
-74.9714	21.1668	PID27	Other	JAK2		-1.39932	0.261461	0.000283713	2.49554
-3.44642	21.6585	PID27	HSPC	JAK2		0.712905	0.25878	0.240727	2.57978
24.275	56.915	PID27	Monocyte	JAK2		2.27409	0.290389	0.0330961	2.81291
-81.4951	-6.87118	PID27	Other	JAK2		-0.159646	0.234751	0.00555845	2.36736
24.0976	0.981347	PID27	HSPC	JAK2		0.234781	0.210482	0.13461	3.0026
-87.6271	-12.1066	PID27	Other	JAK2		-0.108826	0.182589	0.0198417	2.38917
12.2604	7.046	PID27	HSPC	JAK2		1.81188	0.41084	0.260945	2.21748
4.79226	63.8581	PID27	Monocyte	JAK2		0.770167	0.159443	0.0109955	3.0086
47.1447	19.4635	PID27	Monocyte	JAK2		0.954299	0.316869	0.0208385	2.76268
-37.3914	13.2502	PID27	HSPC	JAK2		0.681634	0.276185	0.312629	2.98318
-18.6995	78.7761	PID27	Monocyte	JAK2		1.24367	0.290317	0.0278563	2.85431
-14.4084	-46.9532	PID27	T-cell	JAK2		-0.971123	0.668975	0.0084854	2.49554
-24.1342	-4.37873	PID27	Other	JAK2		-0.582064	0.243924	0.0475769	2.62941
68.827	20.7649	PID27	Monocyte	JAK2		-0.522962	0.265201	0.0198778	2.83442
-46.1062	-36.1365	PID27	HSPC	JAK2		0.395472	0.346297	0.411612	2.87506
-15.5635	55.2347	PID27	Monocyte	JAK2		0.922519	0.404259	0.0355759	2.92376
23.555	76.8045	PID27	Monocyte	JAK2		-1.49608	0.109058	0.00617033	2.87622
4.43506	54.0753	PID27	Monocyte	JAK2		2.00482	0.31241	0.0719037	2.78675
-28.2208	-33.2551	PID27	T-cell	JAK2		-1.04774	0.555481	0.0124658	2.78247
4.247	12.4594	PID27	HSPC	JAK2		-0.196387	0.224608	0.158293	2.94399
-38.6062	6.30423	PID27	HSPC	JAK2		0.221887	0.274607	0.308056	2.92583
69.1775	28.9514	PID27	Monocyte	JAK2		1.26518	0.511586	0.0386128	2.92891
-39.1697	-50.7732	PID27	T-cell	JAK2		-0.883675	0.61977	0.0122738	2.82282
35.7767	22.7047	PID27	HSPC	JAK2		0.914145	0.271702	0.156555	2.85733
-21.8683	-85.9752	PID27	Other	JAK2		-1.48757	0.047735	0.00104394	2.94547
-44.1077	-5.41871	PID27	Other	JAK2		1.13675	0.375419	0.0283944	2.90956
-19.9181	55.5554	PID27	Monocyte	JAK2		0.0243565	0.367215	0.0302361	2.91062
26.7108	-22.2461	PID27	T-cell	JAK2		-1.2907	0.560807	0.00532267	2.72673
-20.0718	6.42366	PID27	Other	JAK2		-0.036563	0.257802	0.0263224	2.83569
69.3183	26.7519	PID27	Monocyte	JAK2		0.652786	0.405905	0.024704	2.87564
41.8259	-56.5411	PID27	T-cell	JAK2		-0.698063	0.538909	0.0185575	2.78319
-18.8102	83.0786	PID27	Monocyte	JAK2		0.783501	0.345252	0.0309414	2.94939
24.7031	3.57742	PID27	Other	JAK2		1.21368	0.443212	0.165337	2.46687
23.9927	-5.24281	PID27	Other	JAK2		-0.77362	0.102948	0.0379778	2.8014
-15.0583	-1.4897	PID27	Other	JAK2		-0.468894	0.176372	0.0146998	2.72673
-26.001	-6.68594	PID27	Other	JAK2		-0.965105	0.410148	0.00872052	2.40483
-38.1455	20.7718	PID27	HSPC	JAK2		0.673377	0.320352	0.336302	2.69461
34.305	-55.3878	PID27	T-cell	JAK2		-1.02378	0.537911	0.0102418	2.78746
20.3178	55.8089	PID27	Monocyte	JAK2		2.25875	0.379895	0.0596408	2.80414
-43.9939	-34.798	PID27	HSPC	JAK2		0.375431	0.264853	0.413831	2.86864
-20.8274	63.1652	PID27	Monocyte	JAK2		1.1578	0.457116	0.0339316	2.89487
39.9603	30.7312	PID27	Monocyte	JAK2		1.94135	0.485415	0.0500867	2.68753
-1.01753	53.6584	PID27	Monocyte	JAK2		0.736362	0.418601	0.0420656	3.00389
26.2711	-0.788667	PID27	HSPC	JAK2		1.06017	0.262666	0.208862	2.90363
66.1642	16.899	PID27	Monocyte	JAK2		1.05873	0.419078	0.0287422	2.78533
55.8493	14.9391	PID27	Monocyte	JAK2		-0.331368	0.225422	0.0179664	2.81491
9.51659	49.1872	PID27	Monocyte	JAK2		1.00021	0.319306	0.0602798	2.91275
-23.3448	75.8592	PID27	Monocyte	JAK2		0.685818	0.340553	0.0284489	2.98722
-20.5675	28.8158	PID27	HSPC	JAK2		0.34746	0.28828	0.238301	2.97955
-45.9833	-11.4758	PID27	HSPC	JAK2		1.08762	0.292034	0.378859	2.82802
-45.9082	51.5461	PID27	Monocyte	JAK2		1.09385	0.444251	0.0335531	2.99739
35.6838	-29.441	PID27	T-cell	JAK2		0.672412	0.909683	0.0354052	1.76343
66.3608	32.867	PID27	Monocyte	JAK2		1.58114	0.252087	0.0283658	2.81158
-30.6279	34.1146	PID27	HSPC	JAK2		1.12988	0.309149	0.222902	2.8651
18.0234	19.9427	PID27	HSPC	JAK2		-0.0457861	0.186448	0.142814	3.02407
81.8827	-7.59815	PID27	T-cell	JAK2		-0.0917855	0.453175	0.0227398	2.99388
-15.6686	8.94436	PID27	Other	JAK2		0.287365	0.319961	0.0547058	2.91487
24.0101	11.9275	PID27	HSPC	JAK2		0.273355	0.290985	0.29717	2.80277
-24.7102	-44.1648	PID27	T-cell	JAK2		-0.792885	0.43884	0.00488257	2.7767
-10.6573	-18.1591	PID27	Other	JAK2		-1.38574	0.0283996	-0.00161219	2.64345
-3.20309	75.3858	PID27	Monocyte	JAK2		1.04309	0.400158	0.0301634	3.03743
-17.8175	79.3876	PID27	Monocyte	JAK2		1.59409	0.478526	0.0484061	2.70757
5.47594	-44.603	PID27	T-cell	JAK2		-0.461224	0.702373	0.0141102	2.64542
17.4743	39.7656	PID27	Monocyte	JAK2		0.320267	0.295688	0.112718	2.77232
-42.407	-3.17219	PID27	Other	JAK2		-0.395811	0.20974	0.0103249	2.64048
-38.6083	53.7712	PID27	Monocyte	JAK2		0.535766	0.330489	0.0219186	2.95376
20.5487	44.9629	PID27	Monocyte	JAK2		2.0174	0.391508	0.0653282	2.47129
4.11026	-44.3935	PID27	T-cell	JAK2		-0.682201	0.517911	0.0127108	2.89376
-35.8993	6.34055	PID27	HSPC	JAK2		0.421109	0.255355	0.251144	2.94052
-19.2594	-36.0058	PID27	T-cell	JAK2		-1.10514	0.410511	0.00912114	2.86332
-41.7543	53.8286	PID27	Monocyte	JAK2		0.660462	0.317282	0.0392827	2.65128
-34.2279	-50.0869	PID27	T-cell	JAK2		-0.767753	0.600428	0.0229311	2.85187
67.5587	-1.69578	PID27	T-cell	JAK2		-0.508449	0.600881	0.0148797	2.71349
-25.6315	52.6128	PID27	Monocyte	JAK2		1.60762	0.420256	0.0486897	2.94645
-6.78754	21.698	PID27	HSPC	JAK2		1.9219	0.339965	0.277793	2.91593
25.9704	67.7616	PID27	Monocyte	JAK2		1.77292	0.131121	0.0402724	2.92221
-36.1547	-21.6674	PID27	HSPC	JAK2		0.594359	0.2782	0.397124	2.87157
27.4759	17.0648	PID27	HSPC	JAK2		0.540218	0.223136	0.162839	2.87448
-15.7718	26.9782	PID27	HSPC	JAK2		1.69079	0.333526	0.328254	2.89432
45.7224	15.3233	PID27	Other	JAK2		2.02672	0.448489	0.0447698	2.79588
37.031	32.986	PID27	Monocyte	JAK2		1.44298	0.45254	0.0404719	2.94596
-43.6877	6.45133	PID27	HSPC	JAK2		0.797594	0.306774	0.426699	2.98363
-38.6077	-22.8391	PID27	HSPC	JAK2		0.739085	0.270306	0.31339	2.8739
42.5779	33.1002	PID27	Monocyte	JAK2		1.12591	0.274552	0.0434918	2.83123
-29.6908	61.8364	PID27	Monocyte	JAK2		0.452769	0.400305	0.0360825	2.98543
43.5544	-21.7103	PID27	T-cell	JAK2		-0.572715	0.802703	0.0246445	2.58771
17.4411	13.4687	PID27	Other	JAK2		1.00607	0.301903	0.116425	2.88649
-48.037	-6.86466	PID27	Other	JAK2		0.904474	0.359321	0.0204744	2.85491
22.8442	-5.56781	PID27	Other	JAK2		-0.4045	0.0961901	0.0735618	2.9345
37.4531	45.8905	PID27	Other	JAK2		-0.552732	0.196557	0.0259116	2.8169
-43.1853	56.4785	PID27	Monocyte	JAK2		0.654757	0.436777	0.0389121	3.01284
44.614	43.7118	PID27	Monocyte	JAK2		-0.520612	0.119531	0.0155172	2.54777
-21.9195	-38.9326	PID27	T-cell	JAK2		-1.31951	0.421982	0.00661163	2.79865
-1.22291	50.4694	PID27	Monocyte	JAK2		0.739215	0.388162	0.0305839	2.71181
27.6526	6.7509	PID27	HSPC	JAK2		1.68375	0.415105	0.348341	2.42488
70.5576	14.6187	PID27	Monocyte	JAK2		1.19993	0.491947	0.0301137	2.8739
-29.0091	38.6474	PID27	HSPC	JAK2		0.276089	0.181536	0.198844	3.00518
-23.2428	-7.50869	PID27	Other	JAK2		0.246501	0.208932	0.0169631	2.85612
-22.9387	53.0594	PID27	Monocyte	JAK2		-0.177669	0.290899	0.0167807	2.63144
54.6205	14.8942	PID27	Monocyte	JAK2		0.229793	0.291965	0.0408466	2.56585
28.3433	61.9379	PID27	Monocyte	JAK2		0.320034	0.220641	0.0269615	3.0835
37.477	-9.48226	PID27	Other	JAK2		-0.0546293	0.194661	0.0763888	2.95279
-1.31864	0.64037	PID27	Other	JAK2		-1.34623	0.0757209	0.00916927	2.76193
-26.0097	50.0561	PID27	Monocyte	JAK2		-0.148755	0.430442	0.0392404	2.8848
-2.26989	-83.882	PID27	Other	JAK2		-1.14823	0.0279081	0.00307054	2.84819
30.8527	5.92789	PID27	HSPC	JAK2		-0.00508996	0.249707	0.137638	2.99564
27.4252	-39.1213	PID27	T-cell	JAK2		-0.663067	0.637888	0.0195412	2.80889
7.54449	73.9621	PID27	Monocyte	JAK2		0.73299	0.328595	0.0236069	2.99167
-0.374452	25.4314	PID27	HSPC	JAK2		0.934325	0.24782	0.237975	2.74819
-22.5338	39.8234	PID27	HSPC	JAK2		0.527156	0.243368	0.216615	2.82086
-40.3737	58.5712	PID27	Monocyte	JAK2		0.878924	0.314224	0.0237891	2.84696
-19.7427	0.827307	PID27	Other	JAK2		0.3734	0.202106	0.00438191	2.27184
26.6929	18.8435	PID27	HSPC	JAK2		-0.00528196	0.279681	0.17149	2.86629
27.3097	52.5627	PID27	Monocyte	JAK2		1.2762	0.281901	0.016043	2.77159
-18.617	75.2118	PID27	Monocyte	JAK2		1.14183	0.321313	0.0193015	2.6981
-35.6445	-16.3816	PID27	HSPC	JAK2		0.57941	0.267186	0.300741	2.90741
22.6536	-77.633	PID27	T-cell	JAK2		-1.12251	0.344276	0.00915763	2.84757
14.6166	-57.7158	PID27	T-cell	JAK2		-0.164437	0.679383	0.0049858	2.29447
-35.4426	-40.9405	PID27	T-cell	JAK2		-0.86069	0.686125	0.0111081	2.58883
31.437	3.4933	PID27	HSPC	JAK2		-0.503396	0.157195	0.0960712	2.95952
4.92219	-44.8643	PID27	T-cell	JAK2		-1.67158	0.543529	0.0102005	2.78319
-19.7925	40.8457	PID27	HSPC	JAK2		1.3037	0.40763	0.254843	2.90634
31.1806	-9.88643	PID27	Other	JAK2		-0.635272	0.141618	0.10756	2.68395
-46.5211	54.3978	PID27	Monocyte	JAK2		0.699541	0.355882	0.0424887	2.89432
9.86364	-40.5573	PID27	T-cell	JAK2		-0.91991	0.576761	0.0155434	2.72835
1.34473	20.9793	PID27	HSPC	JAK2		0.185834	0.190534	0.189341	2.88874
-16.9766	2.98185	PID27	Other	JAK2		-0.808004	0.140011	0.0064521	2.90741
-7.78888	-84.2711	PID27	Other	JAK2		-0.756489	0.0626395	0.00224193	2.58659
1.64791	63.4888	PID27	Monocyte	JAK2		0.946585	0.362203	0.0295143	2.99782
-82.7627	10.4674	PID27	Other	JAK2		-1.01705	0.178991	0.0120234	2.74351
-34.3251	6.46656	PID27	HSPC	JAK2		0.452691	0.276438	0.295954	2.77525
14.8619	45.1595	PID27	Monocyte	JAK2		2.66379	0.369248	0.0803377	2.99211
30.0255	-54.9107	PID27	T-cell	JAK2		-0.628169	0.627129	0.026125	2.72673
20.4289	46.0778	PID27	Monocyte	JAK2		-0.270325	0.174619	0.0394323	3.06893
19.2347	71.7175	PID27	Monocyte	JAK2		0.321245	0.362966	0.0263218	2.95182
42.5233	-0.393891	PID27	Other	JAK2		0.39043	0.255796	0.115607	2.93399
-24.5645	29.8969	PID27	HSPC	JAK2		0.394156	0.285755	0.256479	2.88195
12.4614	-51.3707	PID27	T-cell	JAK2		-0.85599	0.501949	0.0110873	2.74194
20.9466	52.8064	PID27	Monocyte	JAK2		2.91975	0.308157	0.0441759	2.83506
67.5166	10.8871	PID27	Monocyte	JAK2		0.579878	0.454937	0.0243719	2.70672
-26.2098	50.3819	PID27	Monocyte	JAK2		0.734367	0.444775	0.021891	2.76193
0.619567	58.8324	PID27	Monocyte	JAK2		1.28612	0.477855	0.0325722	2.7796
65.7078	26.5069	PID27	Monocyte	JAK2		-0.603925	0.388418	0.0234348	2.83442
29.1281	62.0223	PID27	Monocyte	JAK2		-0.423988	0.202196	0.0209346	2.94101
-34.3282	-45.1754	PID27	T-cell	JAK2		-1.02825	0.538302	0.00855155	2.63246
-20.5756	67.4136	PID27	Monocyte	JAK2		0.24247	0.26433	0.0314288	2.93146
25.0438	5.85857	PID27	HSPC	JAK2		-0.0426982	0.25483	0.123622	2.97451
65.965	42.7081	PID27	Monocyte	JAK2		-0.142865	0.226231	0.0149133	2.81954
-38.7394	54.2299	PID27	Monocyte	JAK2		0.710498	0.426667	0.0295114	2.7574
58.7481	40.8426	PID27	Monocyte	JAK2		0.354749	0.414429	0.0320178	2.88818
21.7848	-64.8344	PID27	T-cell	JAK2		-1.48641	0.507861	0.0134339	2.68305
32.3898	-9.84888	PID27	Other	JAK2		-1.28947	0.0821675	0.0737583	2.93551
-13.1284	15.9614	PID27	HSPC	JAK2		0.366053	0.230222	0.201509	2.92273
-33.7233	37.903	PID27	HSPC	JAK2		-0.0267787	0.260242	0.22659	2.96332
-28.4122	-42.2759	PID27	T-cell	JAK2		-1.04098	0.565659	0.00585699	2.75435
47.3542	-32.04	PID27	T-cell	JAK2		-0.781208	0.559865	0.0080444	2.74351
23.486	-4.59531	PID27	Other	JAK2		0.881629	0.320457	0.0831676	2.96332
-16.5425	0.551075	PID27	Other	JAK2		1.40743	0.2522	0.0375549	2.95472
40.4439	-0.41349	PID27	Other	JAK2		0.810455	0.277225	0.137177	3.15106
-18.6229	-38.7697	PID27	T-cell	JAK2		-1.7323	0.446496	0.000367085	2.75815
38.1246	-27.7311	PID27	T-cell	JAK2		-1.29633	0.57555	0.0167375	2.76641
14.8671	-6.25167	PID27	Other	JAK2		-1.0429	0.117476	0.0320706	2.88423
-16.0256	84.3149	PID27	Monocyte	JAK2		0.892707	0.418078	0.0283375	2.98453
-33.976	62.3195	PID27	Monocyte	JAK2		0.457634	0.283748	0.0205547	2.9058
76.5138	20.471	PID27	Monocyte	JAK2		-0.66286	0.224791	0.00927496	2.92012
-38.2309	-29.8996	PID27	HSPC	JAK2		0.558962	0.305813	0.401603	2.90363
-40.8024	-31.3926	PID27	HSPC	JAK2		-0.0314256	0.351302	0.373711	2.88024
45.3442	-36.1204	PID27	T-cell	JAK2		-1.06465	0.470278	0.00958208	2.86213
-11.168	17.2962	PID27	HSPC	JAK2		0.999046	0.295599	0.240752	2.75128
25.9718	27.38	PID27	HSPC	JAK2		1.71894	0.441148	0.322646	2.8657
44.9778	17.1599	PID27	Monocyte	JAK2		0.859177	0.338629	0.0293732	2.84073
42.3815	25.1205	PID27	Monocyte	JAK2		0.767152	0.439471	-0.00501892	2.7574
-0.841807	14.1074	PID27	HSPC	JAK2		0.567621	0.314069	0.252513	2.81558
32.6784	-8.28432	PID27	Other	JAK2		0.427602	0.20497	0.157998	2.69373
34.519	45.2453	PID27	Monocyte	JAK2		0.72175	0.347074	0.0253669	2.88818
56.1138	11.3785	PID27	Other	JAK2		-1.52523	0.16485	0.00734827	2.71096
-28.1973	56.0331	PID27	Monocyte	JAK2		0.73136	0.367504	0.0326314	2.84757
-2.27135	2.75489	PID27	Other	JAK2		-1.04498	0.0638588	0.00611978	2.80889
42.774	-23.2781	PID27	T-cell	JAK2		-0.912566	0.669485	0.0136437	2.86094
-71.6517	-5.52255	PID27	Other	JAK2		-0.935201	0.202624	0.013415	2.35218
-20.6466	58.0597	PID27	Monocyte	JAK2		0.800744	0.403301	0.0429797	2.70157
-46.8175	30.5613	PID27	HSPC	JAK2		-0.0517753	0.201445	0.327639	2.7348
13.6367	56.199	PID27	Monocyte	JAK2		1.95488	0.270721	0.0314308	3.00173
-24.294	-31.1316	PID27	T-cell	JAK2		-1.40556	0.457543	0.00321405	2.87157
-19.676	0.63528	PID27	Other	JAK2		-1.0404	0.0962198	-0.000455753	2.52892
-14.8052	-90.1419	PID27	Other	JAK2		-0.714916	0.110939	0.0174904	2.79588
37.523	-9.47867	PID27	Other	JAK2		-0.641126	0.174697	0.186923	2.8791
13.2053	-30.2056	PID27	Other	JAK2		-1.3108	0.0571887	0.00601026	2.78533
-93.3438	-4.15588	PID27	Other	JAK2		-1.05566	0.118947	0.00754125	2.89653
-78.1513	15.006	PID27	Other	JAK2		-1.13153	0.23913	0.0050275	2.84136
-13.574	-40.4829	PID27	T-cell	JAK2		-0.663542	0.451533	0.0132484	2.93197
-25.1041	6.21487	PID27	Other	JAK2		0.893313	0.335721	0.0343905	2.8704
61.3099	42.6964	PID27	Monocyte	JAK2		0.985381	0.35255	0.0261968	2.86392
14.295	-62.5757	PID27	T-cell	JAK2		-1.11282	0.526949	0.000307147	2.78462
1.90738	-0.769975	PID27	Other	JAK2		-1.3288	0.0855425	0.004753	2.57287
8.18715	43.6774	PID27	Monocyte	JAK2		2.90601	0.372725	0.137298	3.03302
43.6011	15.7408	PID27	Other	JAK2		0.803182	0.419831	0.0721516	2.02531
-7.36646	92.8282	PID27	Monocyte	JAK2		0.227978	0.22434	0.026081	3.04727
-11.7434	76.9848	PID27	Monocyte	JAK2		0.103224	0.344287	0.026425	2.87099
-6.35603	3.5309	PID27	Other	JAK2		-0.205644	0.178047	0.0259761	2.65418
-27.2826	-43.1807	PID27	T-cell	JAK2		-0.898903	0.545181	0.01237	2.78533
0.0888632	-53.9603	PID27	T-cell	JAK2		-0.645208	0.487332	0.015459	2.74036
-77.033	-2.83999	PID27	Other	JAK2		-0.400755	0.249693	0.0092222	2.22531
10.2795	74.1065	PID27	Monocyte	JAK2		0.901812	0.303522	0.0350973	3.06108
-13.5227	23.4516	PID27	HSPC	JAK2		0.401675	0.235008	0.154951	2.99739
10.9655	87.6814	PID27	Monocyte	JAK2		1.98723	0.343185	0.0756051	2.88423
18.7526	-12.6463	PID27	Other	JAK2		-1.13346	0.0871427	0.0109567	2.60531
12.0155	-25.6887	PID27	Other	JAK2		-0.951406	0.116711	0.0216517	2.54158
-3.66685	82.2376	PID27	Monocyte	JAK2		0.251295	0.40186	0.0282541	2.943
-51.9417	3.61953	PID27	T-cell	JAK2		-1.33832	0.322586	0.00320428	2.91434
-28.5043	25.6173	PID27	HSPC	JAK2		0.413013	0.310848	0.319514	2.65992
12.7999	25.1047	PID27	Monocyte	JAK2		0.417091	0.279662	0.156691	2.74351
-68.1027	-7.14165	PID27	Other	JAK2		-0.873509	0.17808	0.011246	2.76268
-31.0205	-50.9135	PID27	T-cell	JAK2		-1.12055	0.528685	0.0162844	2.76938
71.6304	-31.3852	PID27	T-cell	JAK2		-0.93825	0.463012	0.00796968	2.86451
-8.92515	-47.7341	PID27	T-cell	JAK2		-0.925334	0.503978	0.0083003	2.8651
33.2597	8.63728	PID27	HSPC	JAK2		0.0653471	0.301959	0.188751	2.7356
-24.5288	36.9798	PID27	HSPC	JAK2		0.474463	0.241056	0.282842	2.8657
-7.59399	43.1851	PID27	HSPC	JAK2		0.634103	0.258867	0.207549	2.96284
-26.8617	-40.3233	PID27	T-cell	JAK2		-0.938792	0.541486	0.0154093	2.70415
29.3285	-22.048	PID27	T-cell	JAK2		-1.01223	0.557935	0.00765449	2.74429
-31.0763	-51.5582	PID27	T-cell	JAK2		-0.897153	0.624454	0.0179552	2.64147
33.039	-38.6705	PID27	T-cell	JAK2		-1.10605	0.76865	0.0243036	2.72099
64.9854	-34.623	PID27	T-cell	JAK2		-0.898878	0.657993	0.0159877	2.73799
26.0416	18.4	PID27	HSPC	JAK2		1.16243	0.28808	0.128415	2.96942
32.5593	-70.8056	PID27	T-cell	JAK2		-1.48917	0.446559	0.0117746	2.42325
36.4763	-68.056	PID27	T-cell	JAK2		-0.795791	0.348395	0.00705116	2.83822
5.43663	50.4791	PID27	Monocyte	JAK2		1.61496	0.409185	0.0828428	2.734
-19.0813	3.1798	PID27	Other	JAK2		-0.887328	0.13811	0.00313983	2.4609
32.564	9.64639	PID27	HSPC	JAK2		0.982675	0.243108	0.174048	2.95036
-30.2652	-51.9831	PID27	T-cell	JAK2		-0.283325	0.738641	0.00887313	2.54654
-17.918	51.7425	PID27	Monocyte	JAK2		0.463486	0.394289	0.0124486	2.93702
21.5501	61.4717	PID27	Other	JAK2		0.758088	0.262551	0.0334054	3.06333
6.56864	-33.7057	PID27	Other	JAK2		-1.06866	0.0983698	0.0144929	2.8014
36.5737	48.6082	PID27	Other	JAK2		0.203051	0.275087	0.0171085	2.93601
40.3924	-20.5022	PID27	T-cell	JAK2		-1.23935	0.613671	0.0103259	2.85187
48.4281	26.86	PID27	Other	JAK2		-1.12409	0.285555	0.00650549	2.72916
-32.0261	33.9146	PID27	HSPC	JAK2		1.07325	0.387816	0.293532	1.34242
-10.1634	61.6844	PID27	Monocyte	JAK2		1.76563	0.503766	0.0391037	2.49276
6.06323	-10.9555	PID27	Other	JAK2		-1.115	0.121881	0.00661896	2.78247
-0.619431	31.5099	PID27	HSPC	JAK2		0.809066	0.367245	0.321424	2.86094
-22.3069	61.8898	PID27	Monocyte	JAK2		0.18314	0.365296	0.0249122	3.03583
-66.8899	3.20958	PID27	Other	JAK2		-0.571885	0.181415	-0.00881432	2.72754
-72.3284	-5.01511	PID27	Other	JAK2		-0.37131	0.187651	0.00787681	2.5832
-40.7544	-28.1781	PID27	HSPC	JAK2		-0.269052	0.189936	0.43542	2.87967
-18.3913	-7.54813	PID27	Other	JAK2		0.637819	0.271373	0.0283689	2.63949
-33.6532	35.5087	PID27	HSPC	JAK2		0.804568	0.28813	0.276905	2.94547
-1.26879	-38.968	PID27	T-cell	JAK2		-0.99367	0.755004	0.012826	2.42651
1.66535	-49.622	PID27	T-cell	JAK2		-0.294454	0.586287	0.0126586	2.69373
10.7546	-6.54835	PID27	Other	JAK2		-0.544447	0.0932258	0.0114991	2.9196
-16.0727	43.4869	PID27	HSPC	JAK2		0.42878	0.389026	0.226869	2.75815
-40.8276	28.4125	PID27	HSPC	JAK2		0.249776	0.207515	0.195798	2.92891
-37.8919	56.6919	PID27	Monocyte	JAK2		0.671486	0.383382	0.0323521	2.93902
-20.6376	-49.0491	PID27	T-cell	JAK2		-0.99524	0.521097	0.00967471	2.87099
-32.9284	10.4602	PID27	HSPC	JAK2		0.331373	0.26261	0.326247	2.98046
50.022	10.3346	PID27	Monocyte	JAK2		-0.0781867	0.362929	0.0357999	2.80482
-12.593	-50.1815	PID27	T-cell	JAK2		-0.893921	0.554197	0.0147107	2.77887
-10.2434	1.43643	PID27	Other	JAK2		-0.463615	0.153252	0.0157679	2.83948
-3.58976	55.7294	PID27	Monocyte	JAK2		0.891841	0.304438	0.0190466	2.83123
82.6529	-5.86854	PID27	T-cell	JAK2		-0.84497	0.497502	0.0176307	2.74194
38.9616	-38.9002	PID27	T-cell	JAK2		-0.825694	0.561492	0.0205016	2.74974
41.3266	17.3161	PID27	Monocyte	JAK2		1.26315	0.457729	0.133697	2.72754
5.82952	-4.0774	PID27	Other	JAK2		-1.24703	0.0750453	0.00410366	2.95952
-2.78805	33.1833	PID27	HSPC	JAK2		1.85476	0.350065	0.25168	2.93752
-37.6193	-19.0517	PID27	HSPC	JAK2		0.632715	0.29769	0.373693	2.87852
-5.27921	43.0176	PID27	HSPC	JAK2		1.30018	0.360801	0.25265	2.61278
25.8389	16.1429	PID27	Other	JAK2		0.554689	0.192558	0.222927	2.88138
-19.0228	-82.9444	PID27	Other	JAK2		-1.23439	0.0981907	0.00412472	2.73799
-43.7593	-26.9613	PID27	HSPC	JAK2		-0.108618	0.192855	0.306741	2.90902
8.53575	62.1031	PID27	Monocyte	JAK2		-0.0029763	0.253172	0.0235721	2.97128
18.5364	37.9552	PID27	Other	JAK2		0.901624	0.294438	0.10287	2.88593
-16.1928	-62.4297	PID27	Other	JAK2		-0.399956	0.115875	0.0113867	2.8202
31.2011	45.2714	PID27	Monocyte	JAK2		1.53822	0.465331	0.0590404	2.84696
-37.6274	11.4803	PID27	HSPC	JAK2		0.410351	0.234786	0.259666	2.95134
-78.7536	8.25286	PID27	Other	JAK2		0.854125	0.297396	0.0309506	2.57634
50.1731	10.2501	PID27	Monocyte	JAK2		-0.719962	0.496866	0.0306977	2.66276
-37.0343	-48.3051	PID27	T-cell	JAK2		-0.705796	0.575633	0.013121	2.74819
45.6857	19.8685	PID27	Monocyte	JAK2		0.825495	0.398587	0.0399353	2.95665
-46.4487	-26.5665	PID27	HSPC	JAK2		0.732473	0.243511	0.297652	2.85309
56.2955	13.8356	PID27	Monocyte	JAK2		-0.443123	0.177738	0.00870531	2.86923
-14.1459	22.3447	PID27	HSPC	JAK2		0.984504	0.265063	0.282609	2.95134
35.2241	-16.4858	PID27	T-cell	JAK2		-1.23226	0.643684	0.0107291	2.59218
0.835372	-39.2083	PID27	T-cell	JAK2		-0.683513	0.61023	0.0197076	2.9058
4.81611	-34.6053	PID27	Other	JAK2		-0.881855	0.0771926	0.00330278	2.9154
19.9594	-66.2677	PID27	T-cell	JAK2		-0.596317	0.511766	0.0139511	2.54158
-12.5099	28.5327	PID27	HSPC	JAK2		1.91976	0.356116	0.371667	3.06893
-17.435	78.1044	PID27	Monocyte	JAK2		1.39506	0.41385	0.0263741	2.83315
3.65534	-43.2834	PID27	T-cell	JAK2		-0.21512	0.605982	0.015342	2.63849
-18.3733	62.7391	PID27	Monocyte	JAK2		2.59051	0.516213	0.0443196	2.76268
13.6647	27.5175	PID27	HSPC	JAK2		0.459387	0.266518	0.105773	2.92221
-38.4437	6.73607	PID27	HSPC	JAK2		0.858599	0.256862	0.35749	2.85248
-28.5941	36.4486	PID27	HSPC	JAK2		1.34569	0.312219	0.395403	2.86094
40.1472	-22.6513	PID27	T-cell	JAK2		-1.56348	0.59318	0.0154493	2.78247
43.3767	15.2172	PID27	Other	JAK2		-0.0377287	0.243854	0.0729409	2.83759
-29.2241	3.55662	PID27	HSPC	JAK2		2.07998	0.329409	0.348304	3.03862
-18.8304	25.6668	PID27	HSPC	JAK2		0.90676	0.286258	0.391764	2.95182
51.2047	13.5405	PID27	Monocyte	JAK2		1.89346	0.460999	0.0382987	2.94448
-30.9564	-50.6647	PID27	T-cell	JAK2		-0.567874	0.651069	0.0155578	2.64933
14.6379	71.8129	PID27	Monocyte	JAK2		-0.534248	0.188604	0.0293252	2.90037
-27.1863	36.5659	PID27	HSPC	JAK2		2.00133	0.439864	0.372922	2.45484
-39.8098	33.6164	PID27	HSPC	JAK2		0.988865	0.242211	0.263504	2.99078
-17.1153	72.1988	PID27	Monocyte	JAK2		0.725665	0.424009	0.040633	2.78104
83.1119	-3.4235	PID27	T-cell	JAK2		-0.974022	0.360358	0.00739109	2.89376
-56.619	0.213956	PID27	Other	JAK2		-0.464806	0.20546	0.0158937	2.87506
-37.4571	-6.74522	PID27	Other	JAK2		-0.906907	0.183187	0.00793598	2.83059
33.9711	41.7812	PID27	Monocyte	JAK2		1.52106	0.398702	0.0415562	2.91169
-12.5724	-17.4645	PID27	Other	JAK2		-0.416589	0.12022	0.0348932	2.79309
-7.90442	59.1399	PID27	Monocyte	JAK2		0.566893	0.34883	0.0252904	2.96755
-11.8975	34.9118	PID27	HSPC	JAK2		0.47782	0.278201	0.271397	2.78104
-8.72392	30.1803	PID27	HSPC	JAK2		1.48685	0.259611	0.375524	2.99826
12.9094	55.7952	PID27	Monocyte	JAK2		2.2938	0.241137	0.102683	2.85794
38.9511	-25.1759	PID27	T-cell	JAK2		-1.14158	0.563392	0.0133919	2.86982
-31.7221	1.88354	PID27	HSPC	JAK2		0.546093	0.292535	0.416628	2.82217
1.74646	31.7049	PID27	HSPC	JAK2		1.3813	0.301212	0.259191	3.10924
9.28852	-71.4053	PID27	T-cell	JAK2		-1.09987	0.342423	0.0129672	2.87506
36.7518	-16.8206	PID27	T-cell	JAK2		-1.382	0.459743	0.00394173	2.83123
48.5833	39.0317	PID27	Monocyte	JAK2		-0.627086	0.120134	0.0126936	2.81491
10.5725	-62.6803	PID27	T-cell	JAK2		-0.485335	0.560713	0.0116145	2.53403
-13.7385	84.4984	PID27	Monocyte	JAK2		1.01868	0.21932	0.0387827	2.86982
-9.86631	25.0234	PID27	HSPC	JAK2		0.808392	0.352976	0.258588	2.04139
-35.0392	24.6295	PID27	HSPC	JAK2		0.344705	0.286822	0.320263	2.8848
20.4309	57.0044	PID27	Monocyte	JAK2		2.51176	0.308486	0.0629552	3.04297
-30.4062	26.0565	PID27	HSPC	JAK2		0.26735	0.252244	0.31531	2.69984
-16.0142	29.8651	PID27	HSPC	JAK2		0.379827	0.218062	0.306764	2.95036
77.251	-10.1363	PID27	T-cell	JAK2		-0.232126	0.439773	0.0139501	2.87216
-9.73038	-54.0629	PID27	T-cell	JAK2		-0.749485	0.54143	0.0132261	2.85126
-45.2323	5.6104	PID27	HSPC	JAK2		0.28263	0.304968	0.273473	2.83822
58.8839	15.1341	PID27	Other	JAK2		-0.910467	0.190559	0.0145049	2.89321
-8.65416	-8.75836	PID27	Other	JAK2		0.163064	0.167657	0.017533	2.50651
-8.54606	-10.2823	PID27	Other	JAK2		-0.877473	0.227428	0.0107889	2.51455
-10.4132	-24.9928	PID27	Other	JAK2		-1.54227	0.218659	0.00340583	2.76864
-8.71801	20.3798	PID27	HSPC	JAK2		0.846534	0.338807	0.180473	2.76716
39.9707	-21.1406	PID27	T-cell	JAK2		-0.912816	0.650217	0.0154802	2.74974
-54.2065	31.1363	PID27	HSPC	JAK2		0.117708	0.294395	0.250629	2.88818
-78.2446	-8.69031	PID27	Other	JAK2		-0.578775	0.172681	0.0221989	2.7767
53.6714	12.6084	PID27	Monocyte	JAK2		-0.0592865	0.380777	0.01569	2.66839
33.2198	-7.83212	PID27	Other	JAK2		-0.271749	0.239147	0.123873	2.79099
38.2752	-29.1361	PID27	T-cell	JAK2		-1.01791	0.689968	0.0185172	2.72263
-43.9891	9.09697	PID27	HSPC	JAK2		-0.162381	0.275102	0.274103	2.76193
30.7028	0.952397	PID27	HSPC	JAK2		-0.331953	0.22065	0.120936	2.93044
19.6436	73.4106	PID27	Monocyte	JAK2		-0.698413	0.163896	0.00969312	2.97635
-15.9755	-72.9281	PID27	Other	JAK2		-1.46467	0.0556112	0.0041044	2.65896
33.3414	-22.9014	PID27	T-cell	JAK2		-1.22904	0.580138	0.00686363	2.77887
-24.5714	26.9737	PID27	HSPC	JAK2		0.827065	0.360551	0.272252	2.77012
36.6888	-8.3339	PID27	Other	JAK2		0.17335	0.313245	0.124168	2.8488
-14.268	-38.5543	PID27	T-cell	JAK2		-0.907162	0.499743	0.00963957	2.82151
-37.9179	-80.4493	PID27	Other	JAK2		-1.41116	0.0406209	0.00287992	2.73078
23.9145	-5.41064	PID27	Other	JAK2		1.2045	0.374913	0.101876	2.53148
36.8493	-4.60073	PID27	Other	JAK2		0.0833488	0.240565	0.127361	2.89209
22.4215	84.5548	PID27	Monocyte	JAK2		0.15145	0.197374	0.0311935	3.00518
-10.9338	-23.3886	PID27	Other	JAK2		-1.07003	0.0977259	0.00728704	2.85794
43.1548	35.2644	PID27	Monocyte	JAK2		-0.74355	0.179386	-0.0135502	2.86982
22.8914	-5.68121	PID27	Other	JAK2		-0.375729	0.203838	0.0546122	2.97772
28.1601	-41.5898	PID27	T-cell	JAK2		-0.687937	0.482993	0.00701845	2.85431
-39.4706	6.6701	PID27	HSPC	JAK2		-0.330276	0.232685	0.299311	2.81291
46.7511	15.7125	PID27	Monocyte	JAK2		-0.484062	0.291941	0.0113917	2.87157
-59.4388	1.74757	PID27	Other	JAK2		0.228901	0.294132	0.0316518	2.92686
-18.3408	28.4486	PID27	HSPC	JAK2		0.646	0.34601	0.354639	2.97035
-4.78209	-6.68039	PID27	Other	JAK2		-1.14476	0.0887105	0.00306939	2.72916
1.86693	-33.0619	PID27	Other	JAK2		-1.69329	0.00598408	0.00610609	2.74507
19.7024	-1.91329	PID27	Other	JAK2		0.0177265	0.238143	0.0920308	2.81558
27.29	-26.1717	PID27	T-cell	JAK2		-1.12939	0.468087	0.0103812	2.85794
-25.7604	-36.1467	PID27	T-cell	JAK2		-0.98739	0.503911	0.00726105	2.85309
-68.1824	0.293408	PID27	Other	JAK2		-1.43748	0.164142	0.00459979	2.72099
27.1653	-42.1347	PID27	T-cell	JAK2		-0.649076	0.594133	0.0231033	2.67578
-65.7234	13.6259	PID27	Other	JAK2		-0.859684	0.206265	0.011876	2.8109
26.1754	63.5381	PID27	Other	JAK2		-0.506296	0.262552	0.014111	2.96567
-41.5963	25.295	PID27	HSPC	JAK2		-0.101141	0.312396	0.273369	2.82347
-33.8651	-22.1739	PID27	HSPC	JAK2		0.646504	0.374751	0.352872	2.88705
34.3605	53.9043	PID27	Monocyte	JAK2		0.155022	0.341801	0.0256428	2.97174
-21.3747	5.90544	PID27	Other	JAK2		-1.33587	0.191812	0.000398123	2.76042
-21.4781	-12.1189	PID27	Other	JAK2		-0.801856	0.113027	0.00798209	2.92376
34.7871	-62.6303	PID27	T-cell	JAK2		-1.0564	0.492007	0.016004	2.76641
12.9161	-23.1235	PID27	Other	JAK2		-1.37068	0.0473257	0.00203018	2.44091
-5.00854	-48.1701	PID27	T-cell	JAK2		-1.10743	0.440004	0.00825051	2.89653
-7.37936	-1.47833	PID27	Other	JAK2		-0.510568	0.145101	0.012403	2.63749
41.6881	46.8441	PID27	Monocyte	JAK2		0.00121724	0.273511	0.0411672	2.90363
-72.0847	-11.4286	PID27	Other	JAK2		-1.09186	0.124453	0.00178024	2.81624
-28.4633	-56.4639	PID27	T-cell	JAK2		-0.984005	0.542936	0.013876	2.87564
39.7264	-8.73561	PID27	Other	JAK2		0.185826	0.270231	0.0929116	2.81624
31.0828	5.50957	PID27	HSPC	JAK2		0.626888	0.261445	0.156886	2.82866
2.63618	12.134	PID27	HSPC	JAK2		0.884913	0.267553	0.220926	2.93197
11.9338	56.7846	PID27	Monocyte	JAK2		1.07397	0.373594	0.0212894	2.39094
-76.3633	-10.9881	PID27	Other	JAK2		-0.730178	0.164749	0.0112536	2.87679
12.95	72.2482	PID27	Monocyte	JAK2		2.99177	0.411794	0.0583609	3.14644
-23.6407	24.8683	PID27	HSPC	JAK2		1.29674	0.310737	0.238648	2.84696
-60.4338	7.39344	PID27	Other	JAK2		-0.226046	0.271173	0.0498074	2.83822
-0.927873	59.1653	PID27	Monocyte	JAK2		0.57472	0.478854	0.0231231	3.0306
13.2582	6.81644	PID27	HSPC	JAK2		1.9934	0.369524	0.224392	2.44716
-22.2043	-77.9026	PID27	Other	JAK2		-1.30975	0.0485311	0.00120318	2.80003
-30.6219	-55.437	PID27	T-cell	JAK2		-1.3675	0.515288	0.00340331	2.7348
-39.1687	-26.4097	PID27	HSPC	JAK2		0.148818	0.308286	0.403953	2.76492
2.13245	72.1351	PID27	Monocyte	JAK2		-0.400672	0.20689	0.0138304	2.9489
-36.6316	-50.5949	PID27	T-cell	JAK2		-0.936062	0.734392	0.0102699	2.68485
23.5698	-4.25467	PID27	Other	JAK2		-0.00364905	0.272249	0.0555361	2.93146
-43.4278	48.1273	PID27	Monocyte	JAK2		0.674338	0.30225	0.0212163	3.01157
1.5273	-66.3036	PID27	T-cell	JAK2		-1.37656	0.382794	-0.0120494	2.71684
-36.8865	27.0281	PID27	HSPC	JAK2		-0.194164	0.253563	0.174072	2.82866
33.6119	53.7939	PID27	Monocyte	JAK2		-0.599568	0.170222	0.0109824	2.82151
34.6715	-8.48776	PID27	Other	JAK2		0.319478	0.271008	0.178177	2.7767
29.4172	41.4866	PID27	Monocyte	JAK2		1.0257	0.440036	0.0340282	2.8657
29.471	-67.8468	PID27	T-cell	JAK2		-1.53154	0.408148	0.00204602	2.74351
-46.5071	-22.9279	PID27	HSPC	JAK2		-0.537566	0.267244	0.293374	2.8169
-23.5806	-51.503	PID27	T-cell	JAK2		-1.1604	0.479852	0.00384409	2.88536
32.9121	-38.7138	PID27	T-cell	JAK2		-1.00645	0.543677	0.00696906	2.81158
20.5151	41.3555	PID27	Other	JAK2		-0.367507	0.211306	0.0709043	2.84448
63.4834	43.9118	PID27	Monocyte	JAK2		-0.0151095	0.205079	0.025203	2.76418
-23.2861	11.4424	PID27	HSPC	JAK2		0.241835	0.222236	0.189771	2.90363
-6.40294	-42.3857	PID27	T-cell	JAK2		-1.69179	0.566468	0.00629545	2.83696
63.5208	-22.4906	PID27	T-cell	JAK2		-1.21936	0.489188	0.00950239	2.22531
7.08549	8.42684	PID27	HSPC	JAK2		-0.152775	0.218953	0.152404	2.89597
36.2662	43.0569	PID27	Other	JAK2		0.839896	0.281382	0.0181687	3.0406
-56.5586	5.12764	PID27	Other	JAK2		-1.64606	0.361399	-0.00118781	2.63548
74.9243	6.00931	PID27	T-cell	JAK2		-0.787646	0.249408	0.0146381	2.6464
-27.8278	50.5026	PID27	Monocyte	JAK2		-0.626842	0.250114	0.011222	2.97864
-39.1465	22.3577	PID27	HSPC	JAK2		0.408707	0.226882	0.248875	2.80346
-75.2435	20.8697	PID27	Other	JAK2		-1.2428	0.244631	0.00468973	2.71684
23.6122	53.9257	PID27	Monocyte	JAK2		1.48775	0.332811	0.0476379	3.02284
6.2494	-45.6285	PID27	T-cell	JAK2		-1.76025	0.534925	-0.000791928	2.7796
38.1061	-29.2195	PID27	T-cell	JAK2		-1.17018	0.689952	0.00961749	2.82347
19.8326	85.7263	PID27	Monocyte	JAK2		0.979615	0.339751	0.022219	2.93852
-12.7327	-70.6614	PID27	Other	JAK2		-1.13582	0.0834537	0.00666371	2.83442
-9.24927	-2.85783	PID27	Other	JAK2		-0.672145	0.193137	0.0416537	2.88138
22.6581	85.7636	PID27	Monocyte	JAK2		0.64273	0.35493	0.0233696	2.95999
-46.714	-2.08237	PID27	Other	JAK2		-0.910588	0.183094	0.0115888	2.72346
-14.4767	18.2114	PID27	HSPC	JAK2		0.0839905	0.306861	0.227956	2.81624
-21.9516	-21.5385	PID27	Other	JAK2		-0.341561	0.192467	0.00927134	2.43775
4.28103	-45.8709	PID27	T-cell	JAK2		-0.373147	0.649902	0.0215035	2.76268
45.4111	18.3569	PID27	Monocyte	JAK2		2.11036	0.502349	0.0703313	2.74741
-51.2884	-42.479	PID27	HSPC	JAK2		0.233059	0.200956	0.427092	2.95713
-38.2259	-53.8824	PID27	T-cell	JAK2		-0.875069	0.561607	0.0186416	2.81491
28.5944	21.2194	PID27	HSPC	JAK2		0.269555	0.261394	0.13241	2.99078
-1.62793	1.52052	PID27	Other	JAK2		-0.575201	0.123687	0.00920357	2.82282
-33.7834	5.82393	PID27	HSPC	JAK2		0.692036	0.249969	0.291889	2.89265
11.4955	83.2073	PID27	Monocyte	JAK2		0.659569	0.300291	0.0267252	2.94201
-8.56248	-48.2806	PID27	T-cell	JAK2		-0.929531	0.507175	0.0129199	2.73957
69.075	17.3861	PID27	Monocyte	JAK2		0.945023	0.357763	0.0236333	2.85248
-39.6117	36.0172	PID27	HSPC	JAK2		0.194442	0.220511	0.236478	2.87795
3.05956	81.54	PID27	Monocyte	JAK2		-0.0592966	0.154045	0.0252922	3.02366
-3.60472	-39.4643	PID27	T-cell	JAK2		-0.230489	0.662478	0.0210044	2.35025
-27.3855	-5.64314	PID27	Other	JAK2		-1.48437	0.214815	-6.04096e-05	2.86153
68.5234	12.7866	PID27	Monocyte	JAK2		1.23722	0.32873	0.030423	2.9248
-9.7661	-82.2195	PID27	Other	JAK2		-1.35343	0.0736606	0.00599516	2.75435
-14.6457	13.3962	PID27	HSPC	JAK2		-0.346195	0.127182	0.207697	2.81624
-44.9113	62.5703	PID27	Monocyte	JAK2		0.142612	0.245301	0.0250827	2.86982
-8.354	-71.0461	PID27	Other	JAK2		-1.05282	0.0709782	0.00881515	2.68124
-42.3276	-28.5118	PID27	HSPC	JAK2		0.59942	0.232063	0.327133	2.92065
-36.862	-50.6623	PID27	T-cell	JAK2		-0.657489	0.665545	0.0175375	2.71096
20.1902	-55.6109	PID27	T-cell	JAK2		-0.785837	0.419272	0.0113713	2.83759
-33.7383	-39.668	PID27	T-cell	JAK2		-1.23596	0.52183	0.0132699	2.81624
-4.22765	-3.89062	PID27	Other	JAK2		0.0780508	0.0900365	0.000593381	2.83442
15.1427	33.8449	PID27	Monocyte	JAK2		0.503435	0.264926	0.122558	2.8739
-59.555	-6.4734	PID27	Other	JAK2		-0.318713	0.222633	0.0137825	2.55751
-22.597	-32.0503	PID27	T-cell	JAK2		-0.728663	0.50764	0.0121406	2.77597
40.2607	-23.0748	PID27	T-cell	JAK2		-1.01285	0.66368	0.0136341	2.81158
0.548997	12.056	PID27	HSPC	JAK2		-0.286556	0.150405	0.181479	2.89098
0.513072	-38.9815	PID27	T-cell	JAK2		-0.739263	0.745762	0.0168783	2.76567
-32.7801	-20.454	PID27	HSPC	JAK2		0.858472	0.247852	0.347874	2.96755
3.24641	8.71257	PID27	HSPC	JAK2		0.609652	0.283701	0.254427	2.53782
-20.9408	-44.8935	PID27	T-cell	JAK2		-1.2337	0.45514	0.00219238	2.78032
-4.03126	-9.14494	PID27	Other	JAK2		-1.24468	0.0905859	0.0215999	2.69285
15.4714	16.7679	PID27	HSPC	JAK2		-0.590338	0.213524	0.147217	2.72673
58.0829	40.5933	PID27	Monocyte	JAK2		0.76923	0.349739	0.0128573	2.99432
-13.2993	62.6583	PID27	Monocyte	JAK2		2.08535	0.469637	0.0390386	2.57403
33.1673	-22.9951	PID27	T-cell	JAK2		-0.779078	0.735762	0.00872222	2.39794
48.4135	12.2197	PID27	Monocyte	JAK2		0.869729	0.50991	0.0269788	2.87852
-38.5334	8.40187	PID27	HSPC	JAK2		-0.0664212	0.218663	0.270366	2.90902
-31.5739	1.22556	PID27	HSPC	JAK2		1.423	0.363243	0.341923	2.99432
-73.7058	-14.6831	PID27	Other	JAK2		-1.15015	0.132829	0.0108688	2.66087
13.1739	62.4093	PID27	Monocyte	JAK2		0.550002	0.379422	0.0300175	2.95999
-78.6545	8.10005	PID27	Other	JAK2		-0.228037	0.299413	0.0204682	2.20952
-79.2412	19.2827	PID27	Other	JAK2		-1.05565	0.357637	0.000953006	1.716
-32.587	-20.0896	PID27	HSPC	JAK2		0.535988	0.267029	0.266036	3.041
-16.5787	-36.0099	PID27	T-cell	JAK2		-1.35136	0.417247	0.00481689	2.69984
-1.55965	48.4478	PID27	Monocyte	JAK2		0.917912	0.374448	0.0304712	2.91381
49.5053	55.3375	PID27	Monocyte	JAK2		-0.309775	0.211926	0.0195226	2.89432
-38.2278	31.9234	PID27	HSPC	JAK2		1.05199	0.369522	0.296922	2.47567
-8.27811	7.22864	PID27	Other	JAK2		-0.587357	0.130769	0.0124203	3.04961
21.2364	-68.768	PID27	T-cell	JAK2		-0.832051	0.422204	0.0106152	2.79099
-16.3556	-36.6148	PID27	T-cell	JAK2		-1.02963	0.398563	0.00643422	2.8651
-46.884	48.3919	PID27	Monocyte	JAK2		0.55812	0.324491	0.0327794	2.75967
-70.0226	21.503	PID27	Other	JAK2		-0.386808	0.273531	0.0304833	2.77012
40.7619	33.2861	PID27	Monocyte	JAK2		0.755584	0.461063	0.0276277	2.98767
-5.79134	-40.9694	PID27	T-cell	JAK2		-1.14594	0.538339	0.00729609	2.81954
-43.3772	63.2966	PID27	Monocyte	JAK2		1.20599	0.393186	0.0342992	2.93601
-32.647	11.9013	PID27	HSPC	JAK2		0.447292	0.234511	0.271018	2.8537
1.7716	17.7286	PID27	HSPC	JAK2		0.728538	0.231254	0.172383	2.92169
-31.3986	-52.9585	PID27	T-cell	JAK2		-0.893756	0.650727	0.00937389	2.81823
38.4753	-0.0412204	PID27	HSPC	JAK2		1.53799	0.33461	0.146527	2.63347
5.07111	-47.1681	PID27	T-cell	JAK2		-0.686911	0.606999	0.0155173	2.70329
-4.18174	-0.91311	PID27	Other	JAK2		-0.802235	0.100836	0.00752711	2.99695
21.5824	17.0911	PID27	HSPC	JAK2		0.208808	0.288865	0.124767	2.86923
-39.4157	31.193	PID27	HSPC	JAK2		0.518776	0.244421	0.261337	2.92273
31.6297	-69.1572	PID27	T-cell	JAK2		-0.973257	0.417555	0.0135466	2.74663
26.7092	-7.75455	PID27	Other	JAK2		0.576285	0.216164	0.0870401	3.02284
7.46666	-4.34054	PID27	Other	JAK2		1.05977	0.159292	0.0186141	2.84011
17.9504	35.5324	PID27	Monocyte	JAK2		-0.30895	0.225509	0.0895612	2.89818
8.77981	26.6094	PID27	Monocyte	JAK2		0.38448	0.259968	0.131505	3.00604
-56.1399	-13.7115	PID27	HSPC	JAK2		-0.298022	0.202059	0.20305	2.89098
-34.8845	-47.9572	PID27	T-cell	JAK2		-0.752695	0.509987	0.0136025	2.8651
33.3841	-17.5316	PID27	T-cell	JAK2		-1.15305	0.648157	0.0126662	2.85126
-28.8422	36.2803	PID27	HSPC	JAK2		0.213417	0.198847	0.226233	2.84261
-2.40484	38.7291	PID27	HSPC	JAK2		-0.0542598	0.221767	0.16166	3.01452
-20.4217	-42.0685	PID27	T-cell	JAK2		-1.29438	0.467981	0.00518076	2.90795
-38.3337	-54.0178	PID27	T-cell	JAK2		-0.735446	0.600958	0.014722	2.88593
-29.4041	-43.4988	PID27	T-cell	JAK2		-1.44394	0.495906	0.010748	2.82478
72.6095	26.8025	PID27	Monocyte	JAK2		0.480648	0.427182	0.0280756	2.89209
33.7375	-22.6597	PID27	T-cell	JAK2		-1.51963	0.588779	0.0084534	2.72428
-83.4993	6.84405	PID27	Other	JAK2		-0.35895	0.144848	0.0101989	2.83378
-4.62389	7.20749	PID27	Other	JAK2		0.444734	0.250253	0.0307502	3.01703
4.7826	-72.1408	PID27	T-cell	JAK2		-1.07185	0.351757	0.00676618	2.90309
-36.0079	35.8201	PID27	HSPC	JAK2		0.135408	0.213724	0.169253	2.95231
-8.93168	-23.6595	PID27	Other	JAK2		-1.03511	0.129869	0.00256945	2.7364
35.0628	-23.938	PID27	T-cell	JAK2		-1.01915	0.590731	0.00770858	2.77232
27.518	-10.5665	PID27	Other	JAK2		0.306179	0.249518	0.212176	2.71012
35.4463	47.017	PID27	Monocyte	JAK2		2.71611	0.41054	0.0348757	1.92428
27.0807	-52.6918	PID27	T-cell	JAK2		-0.786487	0.442545	0.00811367	2.86332
3.32533	-73.6089	PID27	T-cell	JAK2		-1.27111	0.353755	0.00690085	2.8293
25.6969	-0.179075	PID27	Other	JAK2		0.561099	0.346896	0.200643	1.86923
68.6736	29.2783	PID27	Monocyte	JAK2		-0.180274	0.396912	0.0182718	2.8704
76.7542	21.971	PID27	Monocyte	JAK2		0.63549	0.441731	0.030718	2.87622
17.3138	-0.944674	PID27	Other	JAK2		1.38003	0.254466	0.0434705	3.07262
77.1595	26.3855	PID27	Monocyte	JAK2		0.341685	0.376832	0.0177334	2.94498
2.13619	-58.406	PID27	T-cell	JAK2		-0.794634	0.516576	0.00965726	2.79449
-6.87498	21.0229	PID27	HSPC	JAK2		-0.344601	0.16087	0.202429	2.78958
68.9801	28.7449	PID27	Monocyte	JAK2		1.18992	0.545586	0.0244413	2.44091
-52.7635	1.88434	PID27	Other	JAK2		-1.74949	0.0990501	0.0060426	2.71349
-81.0363	10.9736	PID27	Other	JAK2		-1.84335	0.372658	-0.0221714	2.73239
-18.0706	71.7788	PID27	Monocyte	JAK2		0.308682	0.38786	0.0327358	2.91593
-32.7624	59.9306	PID27	Monocyte	JAK2		0.329937	0.440835	0.0259649	2.91803
-38.2429	-22.6399	PID27	HSPC	JAK2		0.298092	0.268768	0.317858	2.89042
-39.0505	30.2014	PID27	HSPC	JAK2		0.184853	0.269839	0.224056	2.82866
21.5448	46.5412	PID27	Other	JAK2		0.848666	0.34401	0.0617198	2.81491
53.7459	17.0959	PID27	Monocyte	JAK2		0.166164	0.378139	0.0205641	2.79099
-6.43454	19.2019	PID27	HSPC	JAK2		0.515301	0.255124	0.202494	2.74351
-40.0209	64.4598	PID27	Monocyte	JAK2		0.245416	0.362262	0.0341346	2.8791
-14.3805	55.158	PID27	Monocyte	JAK2		0.282408	0.419241	0.0249156	2.81954
-24.9692	-86.7384	PID27	Other	JAK2		-1.16628	0.0848821	0.00610246	2.65514
-14.3622	-38.2125	PID27	T-cell	JAK2		-1.06291	0.559783	0.016314	2.72673
66.7242	19.1007	PID27	Monocyte	JAK2		0.0225888	0.461124	0.0191481	2.85126
-63.7156	-1.79644	PID27	Other	JAK2		-0.425367	0.232633	0.0189706	2.9987
17.3741	5.26034	PID27	Other	JAK2		-0.454499	0.180326	0.107331	2.95376
10.1209	-48.5348	PID27	T-cell	JAK2		-0.953297	0.623344	0.00746666	2.52634
-33.9158	21.0161	PID27	HSPC	JAK2		0.446533	0.213685	0.270023	2.96755
34.5604	-29.7512	PID27	T-cell	JAK2		-1.25718	0.573862	0.0170879	2.82347
-18.8974	75.1087	PID27	Monocyte	JAK2		-0.653011	0.247484	0.0114641	2.73078
9.87094	-7.33998	PID27	Other	JAK2		-0.919691	0.105617	0.00860501	2.83948
-2.74678	-48.2257	PID27	T-cell	JAK2		-0.973186	0.484157	0.00677116	2.8014
46.5433	-45.1615	PID27	T-cell	JAK2		-0.492871	0.546518	0.00765214	2.55145
50.5939	11.3934	PID27	Monocyte	JAK2		0.389688	0.499782	0.0228628	2.84261
-31.8765	9.72589	PID27	HSPC	JAK2		0.254545	0.303203	0.335664	2.57634
-1.21137	-46.1812	PID27	T-cell	JAK2		-1.01706	0.522214	0.00856766	2.72346
2.3634	-6.38884	PID27	Other	JAK2		-1.02197	0.157014	0.0194195	2.86034
-27.4892	-31.8289	PID27	T-cell	JAK2		-1.04604	0.617367	0.0123304	2.66464
16.0637	-7.86421	PID27	Other	JAK2		-0.762608	0.191658	0.0174692	3.00217
30.6685	46.0281	PID27	Monocyte	JAK2		0.906357	0.342579	0.0250563	2.95521
1.7008	-61.1812	PID27	T-cell	JAK2		-0.937529	0.618707	0.0124626	2.68931
[truncated: 39,287 more rows]

## Sheet: 2E
Patient_ID	Mutation	Celltype	Intensity			Comparison	Exact_pvalue
PID114	MF CALR	Monocyte	2.15747			Monocyte	0.48
PID114	MF CALR	T-cell	-0.193678			T-cell	0.00029
PID114	MF CALR	HSPC	1.44462			HSPC	0.00061
PID114	MF CALR	Other	0.219088			Other	0.025
PID115	MF CALR	Monocyte	1.81575
PID115	MF CALR	T-cell	-0.0239637
PID115	MF CALR	HSPC	1.48275
PID115	MF CALR	Other	-0.223584
PID25	MF CALR	Monocyte	1.39031
PID25	MF CALR	T-cell	-0.374106
PID25	MF CALR	HSPC	0.976188
PID25	MF CALR	Other	-0.159088
PID116	MF CALR	Monocyte	0.713557
PID116	MF CALR	T-cell	-0.673691
PID116	MF CALR	HSPC	0.933158
PID116	MF CALR	Other	0.0300396
PID26	MF CALR	Monocyte	0.83156
PID26	MF CALR	T-cell	-0.653236
PID26	MF CALR	HSPC	0.663422
PID26	MF CALR	Other	-0.0642158
PID27	MF CALR	Monocyte	1.5057
PID27	MF CALR	T-cell	-0.457786
PID27	MF CALR	HSPC	1.34011
PID27	MF CALR	Other	0.244137
PID118	MF CALR	Monocyte	1.98355
PID118	MF CALR	T-cell	-0.0465391
PID118	MF CALR	HSPC	1.72589
PID118	MF CALR	Other	-0.225593
PID28	MF CALR	Monocyte	1.1515
PID28	MF CALR	T-cell	-0.61594
PID28	MF CALR	HSPC	1.3819
PID28	MF CALR	Other	0.0505694
PID30	MF CALR	Monocyte	1.23492
PID30	MF CALR	T-cell	0.0290905
PID30	MF CALR	HSPC	1.86388
PID30	MF CALR	Other	-0.20562
PID119	MF CALR	Monocyte	1.04099
PID119	MF CALR	T-cell	-0.558992
PID119	MF CALR	HSPC	0.728143
PID119	MF CALR	Other	0.03269
PID31	MF CALR	Monocyte	2.50515
PID31	MF CALR	T-cell	-0.159212
PID31	MF CALR	HSPC	1.15493
PID31	MF CALR	Other	0.05234
PID32	MF CALR	Monocyte	1.36581
PID32	MF CALR	T-cell	-0.30312
PID32	MF CALR	HSPC	1.34078
PID32	MF CALR	Other	-0.242188
PID33	MF CALR	Monocyte	1.44834
PID33	MF CALR	T-cell	-0.140203
PID33	MF CALR	HSPC	1.33893
PID33	MF CALR	Other	0.0598703
PID34	MF CALR	Monocyte	1.54198
PID34	MF CALR	T-cell	-0.159377
PID34	MF CALR	HSPC	1.07703
PID34	MF CALR	Other	-0.300954
PID36	MF JAK2	Monocyte	1.63777
PID36	MF JAK2	T-cell	0.0602996
PID36	MF JAK2	HSPC	1.01653
PID36	MF JAK2	Other	-0.268782
PID37	MF JAK2	Monocyte	1.89287
PID37	MF JAK2	T-cell	0.0775784
PID37	MF JAK2	HSPC	0.409277
PID37	MF JAK2	Other	-0.168091
PID38	MF JAK2	Monocyte	0.316055
PID38	MF JAK2	T-cell	0.158181
PID38	MF JAK2	HSPC	1.28177
PID38	MF JAK2	Other	-0.302672
PID120	MF JAK2	Monocyte	1.79151
PID120	MF JAK2	T-cell	0.0831525
PID120	MF JAK2	HSPC	1.03835
PID120	MF JAK2	Other	-0.133242
PID121	MF JAK2	Monocyte	0.567147
PID121	MF JAK2	T-cell	-0.212339
PID121	MF JAK2	HSPC	0.689093
PID121	MF JAK2	Other	-0.57732
PID122	MF JAK2	Monocyte	1.70654
PID122	MF JAK2	T-cell	0.228385
PID122	MF JAK2	HSPC	1.41602
PID122	MF JAK2	Other	-0.364728
PID123	MF JAK2	Monocyte	1.03933
PID123	MF JAK2	T-cell	-0.0618749
PID123	MF JAK2	HSPC	0.186344
PID123	MF JAK2	Other	-0.0581822
PID124	MF JAK2	Monocyte	1.85476
PID124	MF JAK2	T-cell	-0.0072651
PID124	MF JAK2	HSPC	0.735101
PID124	MF JAK2	Other	-0.189204
PID39	MF JAK2	Monocyte	1.31355
PID39	MF JAK2	T-cell	0.0160153
PID39	MF JAK2	HSPC	0.995424
PID39	MF JAK2	Other	-0.131773
PID125	MF JAK2	Monocyte	1.26596
PID125	MF JAK2	T-cell	-0.136694
PID125	MF JAK2	HSPC	0.512223
PID125	MF JAK2	Other	-0.0801838
PID126	MF JAK2	Monocyte	1.38816
PID126	MF JAK2	T-cell	0.207507
PID126	MF JAK2	HSPC	0.92935
PID126	MF JAK2	Other	-0.462558
PID127	MF JAK2	Monocyte	1.41964
PID127	MF JAK2	T-cell	-0.100408
PID127	MF JAK2	HSPC	0.707918
PID127	MF JAK2	Other	-0.00453129
PID128	MF JAK2	Monocyte	1.3613
PID128	MF JAK2	T-cell	0.312989
PID128	MF JAK2	HSPC	1.47706
PID128	MF JAK2	Other	-0.312887
PID129	MF JAK2	Monocyte	1.3701
PID129	MF JAK2	T-cell	-0.227911
PID129	MF JAK2	HSPC	0.659865
PID129	MF JAK2	Other	0.0840998
PID130	MF JAK2	Monocyte	1.61995
PID130	MF JAK2	T-cell	0.104174
PID130	MF JAK2	HSPC	1.09069
PID130	MF JAK2	Other	-0.472098
PID131	MF JAK2	Monocyte	0.951033
PID131	MF JAK2	T-cell	-0.589908
PID131	MF JAK2	HSPC	0.141664
PID131	MF JAK2	Other	-0.798985
PID132	MF JAK2	Monocyte	1.27594
PID132	MF JAK2	T-cell	-0.0300125
PID132	MF JAK2	HSPC	0.839314
PID132	MF JAK2	Other	-0.364553
PID41	MF JAK2	Monocyte	1.63282
PID41	MF JAK2	T-cell	-0.137421
PID41	MF JAK2	HSPC	0.666547
PID41	MF JAK2	Other	0.0379599
PID133	MF JAK2	Monocyte	0.478749
PID133	MF JAK2	T-cell	-0.201979
PID133	MF JAK2	HSPC	0.319287
PID133	MF JAK2	Other	-0.203637
PID134	MF JAK2	Monocyte	0.844204
PID134	MF JAK2	T-cell	-0.0610293
PID134	MF JAK2	HSPC	1.48056
PID134	MF JAK2	Other	-0.142197
PID135	MF JAK2	Monocyte	1.74791
PID135	MF JAK2	T-cell	-0.0327222
PID135	MF JAK2	HSPC	0.698465
PID135	MF JAK2	Other	-0.235987
PID42	MF JAK2	Monocyte	1.76691
PID42	MF JAK2	T-cell	-0.217665
PID42	MF JAK2	HSPC	0.4936
PID42	MF JAK2	Other	0.215372
PID43	MF JAK2	Monocyte	1.65009
PID43	MF JAK2	T-cell	-0.0222384
PID43	MF JAK2	HSPC	0.948359
PID43	MF JAK2	Other	-0.0328635
PID136	MF JAK2	Monocyte	1.10756
PID136	MF JAK2	T-cell	0.109633
PID136	MF JAK2	HSPC	0.997138
PID136	MF JAK2	Other	-0.505699
PID44	MF JAK2	Monocyte	1.88065
PID44	MF JAK2	T-cell	-0.053651
PID44	MF JAK2	HSPC	0.311839
PID44	MF JAK2	Other	-0.00335567
PID46	MF JAK2	Monocyte	1.69911
PID46	MF JAK2	T-cell	-0.17233
PID46	MF JAK2	HSPC	0.271312
PID46	MF JAK2	Other	-0.120475

## Sheet: 2F
Patient_ID	MF CALR VAF	Celltype	Intensity			Comparison	Exact_pvalue
PID114	Heterozygous MF CALR	Monocyte	0.437356			Monocyte	0.0026
PID114	Heterozygous MF CALR	T-cell	-0.629497			T-cell	0.41
PID114	Heterozygous MF CALR	HSPC	0.113893			HSPC	0.00071
PID114	Heterozygous MF CALR	Other	-0.442201			Other	0.021
PID115	Heterozygous MF CALR	Monocyte	1.49541
PID115	Heterozygous MF CALR	T-cell	0.00534214
PID115	Heterozygous MF CALR	HSPC	1.2257
PID115	Heterozygous MF CALR	Other	-0.15634
PID116	Heterozygous MF CALR	Monocyte	1.07042
PID116	Heterozygous MF CALR	T-cell	-0.310701
PID116	Heterozygous MF CALR	HSPC	1.28905
PID116	Heterozygous MF CALR	Other	0.38992
PID118	Heterozygous MF CALR	Monocyte	1.44216
PID118	Heterozygous MF CALR	T-cell	-0.0231241
PID118	Heterozygous MF CALR	HSPC	1.25618
PID118	Heterozygous MF CALR	Other	-0.152362
PID119	Heterozygous MF CALR	Monocyte	1.32602
PID119	Heterozygous MF CALR	T-cell	-0.151928
PID119	Heterozygous MF CALR	HSPC	1.03704
PID119	Heterozygous MF CALR	Other	0.394627
PID25	Heterozygous MF CALR	Monocyte	0.906813
PID25	Heterozygous MF CALR	T-cell	-0.570325
PID25	Heterozygous MF CALR	HSPC	0.56012
PID25	Heterozygous MF CALR	Other	-0.390315
PID26	Heterozygous MF CALR	Monocyte	1.3404
PID26	Heterozygous MF CALR	T-cell	-0.152463
PID26	Heterozygous MF CALR	HSPC	1.17135
PID26	Heterozygous MF CALR	Other	0.439757
PID27	Homozygous MF CALR	Monocyte	3.36101
PID27	Homozygous MF CALR	T-cell	0.00964345
PID27	Homozygous MF CALR	HSPC	3.07837
PID27	Homozygous MF CALR	Other	1.20772
PID28	Homozygous MF CALR	Monocyte	1.43515
PID28	Homozygous MF CALR	T-cell	-0.730367
PID28	Homozygous MF CALR	HSPC	1.71744
PID28	Homozygous MF CALR	Other	0.0862557
PID30	Heterozygous MF CALR	Monocyte	0.570949
PID30	Heterozygous MF CALR	T-cell	-0.16163
PID30	Heterozygous MF CALR	HSPC	0.953066
PID30	Heterozygous MF CALR	Other	-0.304224
PID31	Heterozygous MF CALR	Monocyte	0.524083
PID31	Heterozygous MF CALR	T-cell	-0.695348
PID31	Heterozygous MF CALR	HSPC	-0.0938894
PID31	Heterozygous MF CALR	Other	-0.598524
PID32	Homozygous MF CALR	Monocyte	2.41225
PID32	Homozygous MF CALR	T-cell	0.39875
PID32	Homozygous MF CALR	HSPC	2.38205
PID32	Homozygous MF CALR	Other	0.472263
PID33	Heterozygous MF CALR	Monocyte	0.195112
PID33	Heterozygous MF CALR	T-cell	-0.576617
PID33	Heterozygous MF CALR	HSPC	0.141959
PID33	Heterozygous MF CALR	Other	-0.47942
PID34	Heterozygous MF CALR	Monocyte	1.39078
PID34	Heterozygous MF CALR	T-cell	0.0106369
PID34	Heterozygous MF CALR	HSPC	1.01361
PID34	Heterozygous MF CALR	Other	-0.104211

## Sheet: 3A
Drug	DrugClass	Mutation	DrugResp_HSPC	DrugResp_CALRm-pSTAT5	Fraction	Label_Drug	Label_DrugClass
5F9	Other	MF CALR	-0.356823	-0.584651	0
5F9	Other	MF JAK2	-0.0258008	-0.614525	0
Alisertib	Other	MF CALR	0.0849218	0.0639692	0.0714286
Alisertib	Other	MF JAK2	-0.0615108	0.18378	0
Alvocidib	Other	MF CALR	1.33681	6.71146	0.928571	Alvocidib	Other
Alvocidib	Other	MF JAK2	0.218374	6.26992	0.769231	Alvocidib	Other
Arsenic trioxide	Other	MF CALR	-0.944905	1.75147	0.0714286	Arsenic trioxide	Other
Arsenic trioxide	Other	MF JAK2	-0.378275	1.92015	0.269231	Arsenic trioxide	Other
At-9283	JAK inhibitor	MF CALR	0.231544	0.774937	0.285714
At-9283	JAK inhibitor	MF JAK2	-1.13964	0.755539	0.0769231	At-9283	JAK inhibitor
Avelumab	Other	MF CALR	0.1347	-0.158567	0.142857
Avelumab	Other	MF JAK2	0.184097	-1.14193	0.0384615	Avelumab	Other
Azacitidine	Other	MF CALR	4.03786	1.72129	1	Azacitidine	Other
Azacitidine	Other	MF JAK2	4.64836	0.592793	0.807692	Azacitidine	Other
Barasertib	Other	MF CALR	0.045346	0.0492117	0.0714286
Barasertib	Other	MF JAK2	0.139162	0.339423	0
Betamethasone	Other	MF CALR	0.398304	0.0848866	0.0714286
Betamethasone	Other	MF JAK2	-0.271013	-0.409804	0
BGB324	Other	MF CALR	-3.30054	2.06069	0	BGB324	Other
BGB324	Other	MF JAK2	-1.0858	3.81682	0.461538	BGB324	Other
Birabresib	BET inhibitor	MF CALR	2.21402	1.32731	0.642857	Birabresib	BET inhibitor
Birabresib	BET inhibitor	MF JAK2	0.341008	0.811158	0.269231
Bortezomib	Other	MF CALR	-0.715984	-0.780985	0.142857
Bortezomib	Other	MF JAK2	-0.0848354	0.520951	0.153846
Carfilzomib	Other	MF CALR	-0.12226	5.52174	0.714286	Carfilzomib	Other
Carfilzomib	Other	MF JAK2	1.80217	7.1274	0.884615	Carfilzomib	Other
CHIR99021	Other	MF CALR	-0.278255	-0.577883	0
CHIR99021	Other	MF JAK2	-0.741648	-0.350059	0
Crenolanib	Other	MF CALR	-4.17512	3.674	0	Crenolanib	Other
Crenolanib	Other	MF JAK2	-4.32449	3.82884	0.192308	Crenolanib	Other
Cyclosporine	Other	MF CALR	-0.0496031	0.682458	0.0714286
Cyclosporine	Other	MF JAK2	0.118592	0.448653	0.0384615
Dasatinib	Other	MF CALR	-0.769778	0.32512	0
Dasatinib	Other	MF JAK2	-0.793528	1.79993	0.192308	Dasatinib	Other
Decitabine	Other	MF CALR	0.107505	0.358361	0.0714286
Decitabine	Other	MF JAK2	0.0722779	-0.089115	0
Elesclomol	Other	MF CALR	4.06739	9.24168	1	Elesclomol	Other
Elesclomol	Other	MF JAK2	5.35508	9.50794	0.961538	Elesclomol	Other
Elotuzumab	Other	MF CALR	0.130034	0.173982	0
Elotuzumab	Other	MF JAK2	-0.149846	-0.227457	0
Enasidenib	Other	MF CALR	-0.431507	-0.108239	0
Enasidenib	Other	MF JAK2	-0.508586	0.046958	0.0384615
Everolimus	Other	MF CALR	-0.30364	0.834549	0
Everolimus	Other	MF JAK2	-0.306376	0.289247	0
Fedratinib	JAK inhibitor	MF CALR	2.15436	-0.833857	0.357143	Fedratinib	JAK inhibitor
Fedratinib	JAK inhibitor	MF JAK2	1.3382	0.616799	0.384615	Fedratinib	JAK inhibitor
Filgrastim	Other	MF CALR	-0.270192	-0.640542	0
Filgrastim	Other	MF JAK2	-0.203072	-0.314277	0
Gandotinib	JAK inhibitor	MF CALR	-0.0075542	0.0391028	0.0714286
Gandotinib	JAK inhibitor	MF JAK2	-0.505133	0.310712	0.0384615
GDC-0152	Other	MF CALR	-0.107463	0.466802	0.0714286
GDC-0152	Other	MF JAK2	-0.00507436	0.533655	0.115385
Gilteritinib	Other	MF CALR	-0.0530675	0.0635594	0
Gilteritinib	Other	MF JAK2	-0.545599	-0.786362	0.0384615
Glasdegib	Other	MF CALR	0.0269981	0.688537	0
Glasdegib	Other	MF JAK2	-0.112826	0.265327	0.0384615
Gsk2879552	Other	MF CALR	0.0448857	0.196818	0
Gsk2879552	Other	MF JAK2	0.0462417	0.133444	0
Hydroxyurea	Other	MF CALR	-0.0148163	0.304506	0
Hydroxyurea	Other	MF JAK2	-0.107613	0.072127	0
Ibrutinib	Other	MF CALR	-0.841225	0.26889	0
Ibrutinib	Other	MF JAK2	-0.28717	0.9998	0
Idasanutlin	Other	MF CALR	4.96875	0.971337	0.857143	Idasanutlin	Other
Idasanutlin	Other	MF JAK2	4.27816	0.761331	0.769231	Idasanutlin	Other
Interferon alpha 2a	Other	MF CALR	-0.170328	-0.365985	0
Interferon alpha 2a	Other	MF JAK2	-0.104166	-0.423924	0
Ipilimumab	Other	MF CALR	-0.018288	0.235285	0.0714286
Ipilimumab	Other	MF JAK2	-0.00999294	-0.249656	0
Itacitinib	JAK inhibitor	MF CALR	0.20858	0.217165	0
Itacitinib	JAK inhibitor	MF JAK2	-0.0505495	0.127082	0
Ivosidenib	Other	MF CALR	0.121322	-0.142113	0
Ivosidenib	Other	MF JAK2	0.026334	0.104165	0
Ixazomib	Other	MF CALR	-0.0728477	-0.170247	0.142857
Ixazomib	Other	MF JAK2	0.0241004	-0.0126528	0
JQ1	BET inhibitor	MF CALR	2.02587	0.942355	0.5	JQ1	BET inhibitor
JQ1	BET inhibitor	MF JAK2	0.493166	0.625708	0.192308
LCL161	Other	MF CALR	-0.0457316	0.468229	0.0714286
LCL161	Other	MF JAK2	-0.23714	0.395892	0
Lenalidomide	Other	MF CALR	-0.843813	-0.0151236	0
Lenalidomide	Other	MF JAK2	-0.0267085	-0.054948	0
Metformin	Other	MF CALR	-0.0131374	-0.117526	0
Metformin	Other	MF JAK2	-0.016991	0.0409799	0
Midostaurin	Other	MF CALR	0.311307	0.550787	0.0714286
Midostaurin	Other	MF JAK2	0.00836105	1.52359	0.115385	Midostaurin	Other
MLN120B	Other	MF CALR	-0.0497077	0.393075	0
MLN120B	Other	MF JAK2	0.0153535	0.255379	0
Molibresib	BET inhibitor	MF CALR	1.5623	0.383855	0.357143	Molibresib	BET inhibitor
Molibresib	BET inhibitor	MF JAK2	0.352834	0.117479	0.153846
Momelotinib	JAK inhibitor	MF CALR	0.225918	1.62865	0.5	Momelotinib	JAK inhibitor
Momelotinib	JAK inhibitor	MF JAK2	-0.235398	1.02545	0.0769231	Momelotinib	JAK inhibitor
Navitoclax	Bcl-2 inhibitor	MF CALR	7.5986	2.62521	0.857143	Navitoclax	Bcl-2 inhibitor
Navitoclax	Bcl-2 inhibitor	MF JAK2	8.97513	6.7281	1	Navitoclax	Bcl-2 inhibitor
Niraparib	Other	MF CALR	-0.397536	0.0112764	0
Niraparib	Other	MF JAK2	-0.767337	0.0524648	0
Nivolumab	Other	MF CALR	-0.0212953	-0.000123198	0
Nivolumab	Other	MF JAK2	0.0304216	-0.394175	0
NS-018	JAK inhibitor	MF CALR	-1.23514	2.31925	0.214286	NS-018	JAK inhibitor
NS-018	JAK inhibitor	MF JAK2	-1.42897	2.42698	0.307692	NS-018	JAK inhibitor
Olaparib	Other	MF CALR	0.303963	0.739481	0.142857
Olaparib	Other	MF JAK2	-0.0371399	0.427566	0.0384615
Omacetaxine mepesuccinate	Other	MF CALR	-0.673141	5.86129	0.714286	Omacetaxine mepesuccinate	Other
Omacetaxine mepesuccinate	Other	MF JAK2	-0.50418	3.18349	0.5	Omacetaxine mepesuccinate	Other
Pacritinib	JAK inhibitor	MF CALR	0.00104567	3.23865	0.714286	Pacritinib	JAK inhibitor
Pacritinib	JAK inhibitor	MF JAK2	0.690142	3.58456	0.923077	Pacritinib	JAK inhibitor
Palbociclib	Other	MF CALR	0.00850363	0.0875148	0
Palbociclib	Other	MF JAK2	-0.141248	-0.0568603	0
Panobinostat	HDAC inhibitor	MF CALR	6.30575	0.321024	1	Panobinostat	HDAC inhibitor
Panobinostat	HDAC inhibitor	MF JAK2	2.55408	0.41724	0.576923	Panobinostat	HDAC inhibitor
Pelabresib	BET inhibitor	MF CALR	1.49139	0.531063	0.428571	Pelabresib	BET inhibitor
Pelabresib	BET inhibitor	MF JAK2	0.547326	0.527819	0.153846
Pembrolizumab	Other	MF CALR	0.0808022	0.343786	0.142857
Pembrolizumab	Other	MF JAK2	-0.0980805	-0.463568	0
Pinometostat	Other	MF CALR	-0.00354789	0.329467	0
Pinometostat	Other	MF JAK2	0.0222944	0.389451	0
Pomalidomide	Other	MF CALR	-1.93298	-0.567311	0	Pomalidomide	Other
Pomalidomide	Other	MF JAK2	-0.402973	-0.268611	0
Pracinostat	HDAC inhibitor	MF CALR	5.65493	0.278439	1	Pracinostat	HDAC inhibitor
Pracinostat	HDAC inhibitor	MF JAK2	1.90823	0.15592	0.5	Pracinostat	HDAC inhibitor
Prednisone	Other	MF CALR	0.340593	0.424153	0.0714286
Prednisone	Other	MF JAK2	0.0828275	0.275837	0
PU-H71	Other	MF CALR	-0.0390246	0.215847	0.214286
PU-H71	Other	MF JAK2	-0.218	0.543354	0.153846
Quizartinib	Other	MF CALR	-0.478216	0.220539	0
Quizartinib	Other	MF JAK2	-0.424259	0.0349281	0
Ruxolitinib	JAK inhibitor	MF CALR	-0.117545	0.13364	0
Ruxolitinib	JAK inhibitor	MF JAK2	-0.230121	0.247063	0
Selinexor	Other	MF CALR	2.02121	0.275751	0.428571	Selinexor	Other
Selinexor	Other	MF JAK2	0.410992	0.376832	0.153846
SHP099	Other	MF CALR	-0.0441764	0.123623	0.0714286
SHP099	Other	MF JAK2	0.00763013	-0.0104621	0
Sorafenib	Other	MF CALR	-0.785173	0.25144	0
Sorafenib	Other	MF JAK2	-0.67273	-0.154237	0
STO609	Other	MF CALR	0.991532	0.261502	0.142857
STO609	Other	MF JAK2	0.384823	0.10505	0
Tandutinib	Other	MF CALR	-0.364182	1.09445	0	Tandutinib	Other
Tandutinib	Other	MF JAK2	-0.519427	1.15505	0.0769231	Tandutinib	Other
Temsirolimus	Other	MF CALR	0.0880306	0.969266	0.0714286
Temsirolimus	Other	MF JAK2	-0.128449	0.137347	0
Topotecan	Topoisomerase inhibitor	MF CALR	2.15693	3.55176	0.785714	Topotecan	Topoisomerase inhibitor
Topotecan	Topoisomerase inhibitor	MF JAK2	1.21443	0.782617	0.461538	Topotecan	Topoisomerase inhibitor
Tosedostat	Other	MF CALR	0.286662	-0.521961	0
Tosedostat	Other	MF JAK2	-0.0959057	-0.588456	0
Trametinib	Other	MF CALR	-0.245178	0.165137	0.0714286
Trametinib	Other	MF JAK2	-0.262903	0.325796	0
Tretinoin	Other	MF CALR	0.588875	0.238879	0.214286
Tretinoin	Other	MF JAK2	0.410262	0.297759	0.0769231
Valproic	Other	MF CALR	-0.0870868	-0.0756703	0
Valproic	Other	MF JAK2	-0.0500055	-0.0746563	0
Venetoclax	Bcl-2 inhibitor	MF CALR	3.93085	0.650685	0.714286	Venetoclax	Bcl-2 inhibitor
Venetoclax	Bcl-2 inhibitor	MF JAK2	5.40957	6.39582	1	Venetoclax	Bcl-2 inhibitor
Vismodegib	Other	MF CALR	-0.190358	0.115558	0
Vismodegib	Other	MF JAK2	-0.51324	-0.251146	0
Volasertib	Other	MF CALR	-0.611359	1.36376	0.285714	Volasertib	Other
Volasertib	Other	MF JAK2	-0.862365	2.49558	0.346154	Volasertib	Other
Vorinostat	HDAC inhibitor	MF CALR	5.19534	-0.0664694	0.928571	Vorinostat	HDAC inhibitor
Vorinostat	HDAC inhibitor	MF JAK2	1.84443	-0.125439	0.269231	Vorinostat	HDAC inhibitor
Vosaroxin	Topoisomerase inhibitor	MF CALR	3.17406	1.37723	1	Vosaroxin	Topoisomerase inhibitor
Vosaroxin	Topoisomerase inhibitor	MF JAK2	1.90805	1.60277	0.730769	Vosaroxin	Topoisomerase inhibitor

## Sheet: 3B
Factor	Drug	SignedP	Score	Direction
Mutation CALR | JAK2	Alisertib	1.70116	HSPC	Sensitivity enriched
Mutation CALR | JAK2	At-9283	1.73252	HSPC	Sensitivity enriched
Mutation CALR | JAK2	Betamethasone	1.76336	HSPC	Sensitivity enriched
Mutation CALR | JAK2	BGB324	-2.07431	HSPC	Resistance enriched
Mutation CALR | JAK2	Birabresib	2.76428	HSPC	Sensitivity enriched
Mutation CALR | JAK2	Bortezomib	-1.57133	HSPC	Resistance enriched
Mutation CALR | JAK2	Carfilzomib	-1.59872	HSPC	Resistance enriched
Blasts Linear	CHIR99021	-1.58476	HSPC	Resistance enriched
Sex F | M	Elesclomol	-1.38938	HSPC	Resistance enriched
Age Linear	Elesclomol	1.66993	HSPC	Sensitivity enriched
Sex F | M	Enasidenib	1.5595	HSPC	Sensitivity enriched
Blasts Linear	Fedratinib	3.39615	HSPC	Sensitivity enriched
Mutation CALR | JAK2	GDC-0152	-1.71545	HSPC	Resistance enriched
Mutation CALR | JAK2	Ibrutinib	-1.6995	HSPC	Resistance enriched
Blasts Linear	Ibrutinib	-1.31279	HSPC	Resistance enriched
Sex F | M	Idasanutlin	-1.4719	HSPC	Resistance enriched
Blasts Linear	Idasanutlin	2.87668	HSPC	Sensitivity enriched
Mutation CALR | JAK2	JQ1	2.79334	HSPC	Sensitivity enriched
Blasts Linear	JQ1	1.52804	HSPC	Sensitivity enriched
Mutation CALR | JAK2	Lenalidomide	-2.1571	HSPC	Resistance enriched
Age Linear	MLN120B	-2.81761	HSPC	Resistance enriched
Mutation CALR | JAK2	Molibresib	3.81087	HSPC	Sensitivity enriched
Mutation CALR | JAK2	Momelotinib	1.59837	HSPC	Sensitivity enriched
Blasts Linear	Navitoclax	2.69469	HSPC	Sensitivity enriched
Mutation CALR | JAK2	Olaparib	1.49878	HSPC	Sensitivity enriched
Mutation CALR | JAK2	Panobinostat	1.73255	HSPC	Sensitivity enriched
Blasts Linear	Panobinostat	1.82701	HSPC	Sensitivity enriched
Mutation CALR | JAK2	Pelabresib	1.79885	HSPC	Sensitivity enriched
Mutation CALR | JAK2	Pomalidomide	-1.87922	HSPC	Resistance enriched
Mutation CALR | JAK2	Pracinostat	1.86872	HSPC	Sensitivity enriched
Blasts Linear	Pracinostat	1.75931	HSPC	Sensitivity enriched
Mutation CALR | JAK2	Prednisone	1.83098	HSPC	Sensitivity enriched
Blasts Linear	Selinexor	1.79153	HSPC	Sensitivity enriched
Age Linear	SHP099	-2.10226	HSPC	Resistance enriched
Treatment Treated | Untreated	STO609	2.27121	HSPC	Sensitivity enriched
Mutation CALR | JAK2	STO609	4.40869	HSPC	Sensitivity enriched
Mutation CALR | JAK2	Tosedostat	1.38394	HSPC	Sensitivity enriched
Blasts Linear	Venetoclax	1.85385	HSPC	Sensitivity enriched
Mutation CALR | JAK2	Vorinostat	3.70212	HSPC	Sensitivity enriched
Blasts Linear	Vorinostat	1.79029	HSPC	Sensitivity enriched
Blasts Linear	5F9	2.27908	CALRm/pSTAT5	Sensitivity enriched
Blasts Linear	Alvocidib	-1.76772	CALRm/pSTAT5	Resistance enriched
Mutation CALR | JAK2	Avelumab	2.26233	CALRm/pSTAT5	Sensitivity enriched
Mutation CALR | JAK2	Azacitidine	1.95223	CALRm/pSTAT5	Sensitivity enriched
Blasts Linear	Azacitidine	1.5446	CALRm/pSTAT5	Sensitivity enriched
Blasts Linear	Barasertib	-1.32864	CALRm/pSTAT5	Resistance enriched
Blasts Linear	Betamethasone	1.76046	CALRm/pSTAT5	Sensitivity enriched
Blasts Linear	BGB324	-1.74238	CALRm/pSTAT5	Resistance enriched
Blasts Linear	Birabresib	-2.07119	CALRm/pSTAT5	Resistance enriched
Blasts Linear	Carfilzomib	-1.81151	CALRm/pSTAT5	Resistance enriched
Blasts Linear	Crenolanib	-3.13166	CALRm/pSTAT5	Resistance enriched
Mutation CALR | JAK2	Dasatinib	-2.37579	CALRm/pSTAT5	Resistance enriched
Mutation CALR | JAK2	Decitabine	1.57999	CALRm/pSTAT5	Sensitivity enriched
Mutation CALR | JAK2	Elesclomol	-1.45072	CALRm/pSTAT5	Resistance enriched
Blasts Linear	Elesclomol	-2.41198	CALRm/pSTAT5	Resistance enriched
Mutation CALR | JAK2	Everolimus	1.61661	CALRm/pSTAT5	Sensitivity enriched
Blasts Linear	Fedratinib	-1.82476	CALRm/pSTAT5	Resistance enriched
Mutation CALR | JAK2	Gilteritinib	1.49002	CALRm/pSTAT5	Sensitivity enriched
Blasts Linear	Gilteritinib	-1.60457	CALRm/pSTAT5	Resistance enriched
Mutation CALR | JAK2	Glasdegib	1.65008	CALRm/pSTAT5	Sensitivity enriched
Mutation CALR | JAK2	Ibrutinib	-2.47212	CALRm/pSTAT5	Resistance enriched
Blasts Linear	Idasanutlin	2.64648	CALRm/pSTAT5	Sensitivity enriched
Age Linear	Itacitinib	-1.33499	CALRm/pSTAT5	Resistance enriched
Mutation CALR | JAK2	Midostaurin	-2.84502	CALRm/pSTAT5	Resistance enriched
Mutation CALR | JAK2	Navitoclax	-1.69455	CALRm/pSTAT5	Resistance enriched
Mutation CALR | JAK2	Nivolumab	1.31251	CALRm/pSTAT5	Sensitivity enriched
Mutation CALR | JAK2	Omacetaxine mepesuccinate	1.81079	CALRm/pSTAT5	Sensitivity enriched
Blasts Linear	Pacritinib	-1.8284	CALRm/pSTAT5	Resistance enriched
Mutation CALR | JAK2	Panobinostat	1.6548	CALRm/pSTAT5	Sensitivity enriched
Mutation CALR | JAK2	Pembrolizumab	3.00761	CALRm/pSTAT5	Sensitivity enriched
Age Linear	Pembrolizumab	-2.19471	CALRm/pSTAT5	Resistance enriched
Mutation CALR | JAK2	Pomalidomide	-1.99434	CALRm/pSTAT5	Resistance enriched
Blasts Linear	Pracinostat	-3.26294	CALRm/pSTAT5	Resistance enriched
Treatment Treated | Untreated	Prednisone	2.67624	CALRm/pSTAT5	Sensitivity enriched
Mutation CALR | JAK2	Prednisone	1.69736	CALRm/pSTAT5	Sensitivity enriched
Mutation CALR | JAK2	Quizartinib	1.88083	CALRm/pSTAT5	Sensitivity enriched
Treatment Treated | Untreated	Ruxolitinib	1.39419	CALRm/pSTAT5	Sensitivity enriched
Treatment Treated | Untreated	SHP099	1.5441	CALRm/pSTAT5	Sensitivity enriched
Mutation CALR | JAK2	SHP099	1.50314	CALRm/pSTAT5	Sensitivity enriched
Treatment Treated | Untreated	STO609	2.04403	CALRm/pSTAT5	Sensitivity enriched
Mutation CALR | JAK2	STO609	1.77949	CALRm/pSTAT5	Sensitivity enriched
Mutation CALR | JAK2	Temsirolimus	3.63359	CALRm/pSTAT5	Sensitivity enriched
Mutation CALR | JAK2	Topotecan	4.19351	CALRm/pSTAT5	Sensitivity enriched
Mutation CALR | JAK2	Venetoclax	-3.78466	CALRm/pSTAT5	Resistance enriched
Mutation CALR | JAK2	Vismodegib	2.36154	CALRm/pSTAT5	Sensitivity enriched
Blasts Linear	Volasertib	-2.43065	CALRm/pSTAT5	Resistance enriched
Blasts Linear	Vorinostat	-3.05429	CALRm/pSTAT5	Resistance enriched

## Sheet: 3C
Description	Resistance	Sensitivity
2-Oxocarboxylic acid metabolism	1	6
ABC transporters	0	0
Adherens junction	43	1
Adipocytokine signaling pathway	8	0
Adrenergic signaling in cardiomyocytes	33	1
Alanine, aspartate and glutamate metabolism	1	3
Aldosterone-regulated sodium reabsorption	19	1
Aldosterone synthesis and secretion	3	1
Amino sugar and nucleotide sugar metabolism	34	1
Aminoacyl-tRNA biosynthesis	0	6
AMPK signaling pathway	20	0
Antigen processing and presentation	6	10
Apelin signaling pathway	42	1
Apoptosis	38	1
Apoptosis - multiple species	0	0
Arachidonic acid metabolism	3	1
Arginine and proline metabolism	0	9
Autophagy - animal	45	1
Autophagy - other	2	0
Axon guidance	54	1
B cell receptor signaling pathway	46	2
Base excision repair	0	29
beta-Alanine metabolism	4	4
Bile secretion	0	0
Biosynthesis of amino acids	5	2
Biosynthesis of cofactors	1	5
Biosynthesis of nucleotide sugars	22	0
Biosynthesis of unsaturated fatty acids	1	10
Butanoate metabolism	3	13
C-type lectin receptor signaling pathway	47	1
Calcium signaling pathway	30	0
cAMP signaling pathway	45	1
Carbohydrate digestion and absorption	7	1
Carbon metabolism	2	9
Cardiac muscle contraction	10	14
Cell adhesion molecules	26	15
Cell cycle	3	31
Cellular senescence	12	0
cGMP-PKG signaling pathway	46	0
Chemokine signaling pathway	59	2
Cholesterol metabolism	27	12
Cholinergic synapse	47	1
Circadian entrainment	43	1
Citrate cycle (TCA cycle)	3	23
Collecting duct acid secretion	47	3
Complement and coagulation cascades	39	13
Cortisol synthesis and secretion	3	1
Cysteine and methionine metabolism	1	0
Cytosolic DNA-sensing pathway	6	3
DNA replication	2	44
Dopaminergic synapse	43	1
Drug metabolism - cytochrome P450	1	0
Drug metabolism - other enzymes	2	0
ECM-receptor interaction	42	7
Endocrine and other factor-regulated calcium reabsorption	39	1
Endocytosis	55	2
ErbB signaling pathway	45	1
Estrogen signaling pathway	27	0
Ether lipid metabolism	1	1
Fatty acid biosynthesis	1	4
Fatty acid degradation	6	22
Fatty acid elongation	1	19
Fatty acid metabolism	8	27
Fc epsilon RI signaling pathway	47	1
Fc gamma R-mediated phagocytosis	53	3
Ferroptosis	1	0
Focal adhesion	57	5
FoxO signaling pathway	42	1
Fructose and mannose metabolism	19	0
GABAergic synapse	18	1
Galactose metabolism	18	1
Gap junction	42	1
Gastric acid secretion	22	1
Glucagon signaling pathway	12	0
Glutamatergic synapse	29	1
Glutathione metabolism	9	1
Glycerolipid metabolism	0	1
Glycerophospholipid metabolism	1	2
Glycine, serine and threonine metabolism	0	6
Glycolysis / Gluconeogenesis	8	0
Glyoxylate and dicarboxylate metabolism	0	4
GnRH secretion	44	1
GnRH signaling pathway	48	1
Growth hormone synthesis, secretion and action	50	1
Hematopoietic cell lineage	26	12
HIF-1 signaling pathway	23	0
Hippo signaling pathway	26	0
Homologous recombination	2	5
IL-17 signaling pathway	20	1
Inflammatory mediator regulation of TRP channels	41	1
Inositol phosphate metabolism	28	0
Insulin secretion	2	1
Insulin signaling pathway	46	1
JAK-STAT signaling pathway	27	0
Leukocyte transendothelial migration	51	10
Long-term depression	43	1
Long-term potentiation	39	1
Longevity regulating pathway	4	1
Longevity regulating pathway - multiple species	12	0
Lysine degradation	1	16
Lysosome	30	10
MAPK signaling pathway	60	1
Melanogenesis	31	1
Metabolism of xenobiotics by cytochrome P450	2	0
Mineral absorption	0	1
Mismatch repair	3	38
Mitophagy - animal	5	0
mRNA surveillance pathway	6	44
mTOR signaling pathway	41	1
N-Glycan biosynthesis	9	18
Natural killer cell mediated cytotoxicity	50	3
Necroptosis	7	0
Neurotrophin signaling pathway	50	1
Neutrophil extracellular trap formation	45	1
NF-kappa B signaling pathway	35	1
Nicotinate and nicotinamide metabolism	1	0
NOD-like receptor signaling pathway	41	0
Notch signaling pathway	0	0
Nucleocytoplasmic transport	1	55
Nucleotide excision repair	1	43
Nucleotide metabolism	5	2
Olfactory transduction	6	0
Oocyte meiosis	12	0
Osteoclast differentiation	49	1
Other glycan degradation	5	7
Oxidative phosphorylation	9	36
Oxytocin signaling pathway	54	1
p53 signaling pathway	2	0
Pancreatic secretion	32	1
Parathyroid hormone synthesis, secretion and action	38	1
Pentose phosphate pathway	32	0
Peroxisome	5	6
Phagosome	45	9
Phosphatidylinositol signaling system	34	1
Phospholipase D signaling pathway	47	1
PI3K-Akt signaling pathway	46	1
Platelet activation	61	3
Porphyrin metabolism	0	2
PPAR signaling pathway	11	9
Progesterone-mediated oocyte maturation	21	1
Prolactin signaling pathway	44	1
Propanoate metabolism	5	10
Proteasome	22	15
Protein export	0	29
Protein processing in endoplasmic reticulum	9	6
Proximal tubule bicarbonate reclamation	3	3
Purine metabolism	16	3
Pyrimidine metabolism	2	2
Pyruvate metabolism	0	2
Rap1 signaling pathway	54	3
Ras signaling pathway	53	1
Regulation of actin cytoskeleton	56	4
Regulation of lipolysis in adipocytes	30	1
Relaxin signaling pathway	49	1
Renin secretion	18	0
Retrograde endocannabinoid signaling	12	22
Ribosome	6	57
Ribosome biogenesis in eukaryotes	2	50
RIG-I-like receptor signaling pathway	25	0
RNA degradation	6	37
RNA polymerase	2	26
Salivary secretion	14	0
Serotonergic synapse	45	2
Signaling pathways regulating pluripotency of stem cells	35	1
SNARE interactions in vesicular transport	33	8
Sphingolipid metabolism	6	17
Sphingolipid signaling pathway	50	2
Spliceosome	10	55
Starch and sucrose metabolism	37	2
Synaptic vesicle cycle	53	1
T cell receptor signaling pathway	44	1
Terpenoid backbone biosynthesis	1	0
TGF-beta signaling pathway	22	0
Th1 and Th2 cell differentiation	15	0
Th17 cell differentiation	12	0
Thermogenesis	5	39
Thyroid hormone signaling pathway	22	1
Thyroid hormone synthesis	12	1
Tight junction	55	3
TNF signaling pathway	37	1
Toll-like receptor signaling pathway	50	1
Tryptophan metabolism	4	18
Ubiquitin mediated proteolysis	6	5
Valine, leucine and isoleucine degradation	6	37
Various types of N-glycan biosynthesis	8	8
Vascular smooth muscle contraction	58	1
Vasopressin-regulated water reabsorption	38	0
VEGF signaling pathway	48	1
Viral life cycle - HIV-1	4	2
Wnt signaling pathway	16	0

[truncated: 69 more sheets: 4A, 4B, 4C, 4D, 4E, 4F, 5B, 5C, 5D, 5F, 5G, 6A, 6B, 7A, 7B, 7C, 7D, 7E, 7F, 7G …]
